# Supplementary material for: Co-Assembly of Cancer Drugs with Cyclo-HH Peptides: Insights from Simulations and Experiments
Source: ACS Appl Bio Mater. 2024 Mar 13;7(4):2309–24. doi: 10.1021/acsabm.3c01304 (PMC11022239; doi:10.1021/acsabm.3c01304)
Supplement: Supplementary file 2 — mt3c01304_si_002.zip [file mt3c01304_si_002.zip]

Archive with 5 entries (5 files):
- cluster_dox.pdb
- cluster_epi.pdb
- cluster_flu.pdb
- cluster_mit.pdb
- cluster_mtx.pdb
