# Supplementary material for: Co-Assembly of Cancer Drugs with Cyclo-HH Peptides: Insights from Simulations and Experiments
Source: ACS Appl Bio Mater. 2024 Mar 13;7(4):2309–24. doi: 10.1021/acsabm.3c01304 (PMC11022239; doi:10.1021/acsabm.3c01304)
Supplement: Supplementary file 2 — mt3c01304_si_002.zip [file mt3c01304_si_002.zip › cluster_dox.pdb]

ATOM     70 O    DOX     2      21.815  61.726  47.878  1.00  0.00      DRUG
ATOM     71 O1   DOX     2      23.252  63.348  48.827  1.00  0.00      DRUG
ATOM     72 O2   DOX     2      19.312  62.834  47.516  1.00  0.00      DRUG
ATOM     73 O3   DOX     2      24.938  65.129  47.104  1.00  0.00      DRUG
ATOM     74 O4   DOX     2      22.878  58.864  48.508  1.00  0.00      DRUG
ATOM     75 O5   DOX     2      17.351  58.296  47.901  1.00  0.00      DRUG
ATOM     76 O6   DOX     2      17.634  63.323  50.588  1.00  0.00      DRUG
ATOM     77 O7   DOX     2      15.622  63.972  48.786  1.00  0.00      DRUG
ATOM     78 O8   DOX     2      23.056  56.280  48.199  1.00  0.00      DRUG
ATOM     79 O9   DOX     2      17.707  55.825  47.475  1.00  0.00      DRUG
ATOM     80 O10  DOX     2      23.497  53.791  47.424  1.00  0.00      DRUG
ATOM     81 N    DOX     2      24.148  63.644  44.615  1.00  0.00      DRUG
ATOM     82 C    DOX     2      21.162  61.186  49.057  1.00  0.00      DRUG
ATOM     83 C1   DOX     2      18.873  62.243  48.753  1.00  0.00      DRUG
ATOM     84 C2   DOX     2      20.081  62.125  49.555  1.00  0.00      DRUG
ATOM     85 C3   DOX     2      23.458  63.559  45.976  1.00  0.00      DRUG
ATOM     86 C4   DOX     2      18.208  60.877  48.522  1.00  0.00      DRUG
ATOM     87 C5   DOX     2      20.630  59.844  48.591  1.00  0.00      DRUG
ATOM     88 C6   DOX     2      23.168  62.184  48.094  1.00  0.00      DRUG
ATOM     89 C7   DOX     2      23.972  62.319  46.743  1.00  0.00      DRUG
ATOM     90 C8   DOX     2      19.199  59.740  48.378  1.00  0.00      DRUG
ATOM     91 C9   DOX     2      23.567  64.765  46.816  1.00  0.00      DRUG
ATOM     92 C10  DOX     2      22.761  64.460  48.133  1.00  0.00      DRUG
ATOM     93 C11  DOX     2      21.484  58.758  48.286  1.00  0.00      DRUG
ATOM     94 C12  DOX     2      17.773  63.052  49.394  1.00  0.00      DRUG
ATOM     95 C13  DOX     2      18.722  58.505  48.065  1.00  0.00      DRUG
ATOM     96 C14  DOX     2      20.912  57.487  47.942  1.00  0.00      DRUG
ATOM     97 C15  DOX     2      19.507  57.369  47.828  1.00  0.00      DRUG
ATOM     98 C16  DOX     2      22.787  65.642  49.041  1.00  0.00      DRUG
ATOM     99 C17  DOX     2      16.897  63.662  48.276  1.00  0.00      DRUG
ATOM    100 C18  DOX     2      21.828  56.233  47.925  1.00  0.00      DRUG
ATOM    101 C19  DOX     2      18.933  56.001  47.446  1.00  0.00      DRUG
ATOM    102 C20  DOX     2      21.226  54.964  47.399  1.00  0.00      DRUG
ATOM    103 C21  DOX     2      19.821  54.879  47.164  1.00  0.00      DRUG
ATOM    104 C22  DOX     2      22.039  53.762  47.296  1.00  0.00      DRUG
ATOM    105 C24  DOX     2      19.178  53.650  46.837  1.00  0.00      DRUG
ATOM    106 C25  DOX     2      21.360  52.548  46.890  1.00  0.00      DRUG
ATOM    107 C26  DOX     2      19.988  52.517  46.664  1.00  0.00      DRUG
ATOM    108 C27  DOX     2      24.100  52.884  48.316  1.00  0.00      DRUG
ATOM    109 H    DOX     2      21.920  60.931  49.828  1.00  0.00      DRUG
ATOM    110 H1   DOX     2      20.587  63.107  49.670  1.00  0.00      DRUG
ATOM    111 H2   DOX     2      19.909  61.873  50.623  1.00  0.00      DRUG
ATOM    112 H3   DOX     2      22.380  63.515  45.713  1.00  0.00      DRUG
ATOM    113 H4   DOX     2      17.593  60.753  47.605  1.00  0.00      DRUG
ATOM    114 H5   DOX     2      17.564  60.505  49.348  1.00  0.00      DRUG
ATOM    115 H6   DOX     2      23.659  61.477  48.796  1.00  0.00      DRUG
ATOM    116 H7   DOX     2      25.053  62.350  46.998  1.00  0.00      DRUG
ATOM    117 H8   DOX     2      23.766  61.445  46.087  1.00  0.00      DRUG
ATOM    118 H9   DOX     2      23.074  65.630  46.323  1.00  0.00      DRUG
ATOM    119 H10  DOX     2      21.739  64.240  47.758  1.00  0.00      DRUG
ATOM    120 H11  DOX     2      25.159  63.602  44.853  1.00  0.00      DRUG
ATOM    121 H12  DOX     2      23.866  64.521  44.132  1.00  0.00      DRUG
ATOM    122 H13  DOX     2      23.764  62.899  44.000  1.00  0.00      DRUG
ATOM    123 H14  DOX     2      22.184  65.389  49.939  1.00  0.00      DRUG
ATOM    124 H15  DOX     2      22.435  66.533  48.478  1.00  0.00      DRUG
ATOM    125 H16  DOX     2      23.840  65.887  49.298  1.00  0.00      DRUG
ATOM    126 H17  DOX     2      20.128  62.376  47.302  1.00  0.00      DRUG
ATOM    127 H18  DOX     2      17.291  64.605  47.840  1.00  0.00      DRUG
ATOM    128 H19  DOX     2      16.819  62.991  47.394  1.00  0.00      DRUG
ATOM    129 H20  DOX     2      25.229  65.792  46.473  1.00  0.00      DRUG
ATOM    130 H21  DOX     2      23.332  58.066  48.228  1.00  0.00      DRUG
ATOM    131 H22  DOX     2      17.202  57.361  47.745  1.00  0.00      DRUG
ATOM    132 H23  DOX     2      18.101  53.617  46.770  1.00  0.00      DRUG
ATOM    133 H24  DOX     2      15.609  63.859  49.739  1.00  0.00      DRUG
ATOM    134 H25  DOX     2      21.984  51.691  46.682  1.00  0.00      DRUG
ATOM    135 H26  DOX     2      19.627  51.539  46.384  1.00  0.00      DRUG
ATOM    136 H27  DOX     2      23.685  52.960  49.344  1.00  0.00      DRUG
ATOM    137 H28  DOX     2      25.187  53.064  48.456  1.00  0.00      DRUG
ATOM    138 H29  DOX     2      24.090  51.875  47.850  1.00  0.00      DRUG
ATOM    139 O    DOX     3      12.470  50.264  36.798  1.00  0.00      DRUG
ATOM    140 O1   DOX     3      10.335  50.585  36.090  1.00  0.00      DRUG
ATOM    141 O2   DOX     3      12.153  52.386  38.662  1.00  0.00      DRUG
ATOM    142 O3   DOX     3       8.534  48.154  36.745  1.00  0.00      DRUG
ATOM    143 O4   DOX     3      14.926  49.010  36.210  1.00  0.00      DRUG
ATOM    144 O5   DOX     3      16.546  52.958  39.948  1.00  0.00      DRUG
ATOM    145 O6   DOX     3      12.481  55.377  36.993  1.00  0.00      DRUG
ATOM    146 O7   DOX     3       9.877  55.231  38.508  1.00  0.00      DRUG
ATOM    147 O8   DOX     3      17.097  47.858  36.625  1.00  0.00      DRUG
ATOM    148 O9   DOX     3      18.638  51.244  40.626  1.00  0.00      DRUG
ATOM    149 O10  DOX     3      19.229  46.262  37.132  1.00  0.00      DRUG
ATOM    150 N    DOX     3      10.848  46.431  36.964  1.00  0.00      DRUG
ATOM    151 C    DOX     3      13.454  51.228  36.406  1.00  0.00      DRUG
ATOM    152 C1   DOX     3      12.805  53.256  37.880  1.00  0.00      DRUG
ATOM    153 C2   DOX     3      12.833  52.639  36.471  1.00  0.00      DRUG
ATOM    154 C3   DOX     3      10.991  47.906  37.040  1.00  0.00      DRUG
ATOM    155 C4   DOX     3      14.226  53.400  38.472  1.00  0.00      DRUG
ATOM    156 C5   DOX     3      14.721  51.137  37.253  1.00  0.00      DRUG
ATOM    157 C6   DOX     3      11.548  49.958  35.772  1.00  0.00      DRUG
ATOM    158 C7   DOX     3      11.469  48.472  35.669  1.00  0.00      DRUG
ATOM    159 C8   DOX     3      15.064  52.137  38.190  1.00  0.00      DRUG
ATOM    160 C9   DOX     3       9.682  48.601  37.496  1.00  0.00      DRUG
ATOM    161 C10  DOX     3       9.810  50.162  37.303  1.00  0.00      DRUG
ATOM    162 C11  DOX     3      15.454  49.961  37.181  1.00  0.00      DRUG
ATOM    163 C12  DOX     3      12.199  54.649  37.934  1.00  0.00      DRUG
ATOM    164 C13  DOX     3      16.192  51.869  39.074  1.00  0.00      DRUG
ATOM    165 C14  DOX     3      16.577  49.759  37.978  1.00  0.00      DRUG
ATOM    166 C15  DOX     3      16.966  50.715  38.919  1.00  0.00      DRUG
ATOM    167 C16  DOX     3       8.461  50.786  37.615  1.00  0.00      DRUG
ATOM    168 C17  DOX     3      11.236  55.075  38.989  1.00  0.00      DRUG
ATOM    169 C18  DOX     3      17.363  48.502  37.670  1.00  0.00      DRUG
ATOM    170 C19  DOX     3      18.229  50.425  39.765  1.00  0.00      DRUG
ATOM    171 C20  DOX     3      18.490  48.175  38.542  1.00  0.00      DRUG
ATOM    172 C21  DOX     3      18.870  49.068  39.642  1.00  0.00      DRUG
ATOM    173 C22  DOX     3      19.222  46.922  38.327  1.00  0.00      DRUG
ATOM    174 C24  DOX     3      19.914  48.646  40.501  1.00  0.00      DRUG
ATOM    175 C25  DOX     3      20.252  46.581  39.232  1.00  0.00      DRUG
ATOM    176 C26  DOX     3      20.635  47.466  40.292  1.00  0.00      DRUG
ATOM    177 C27  DOX     3      18.577  44.990  37.374  1.00  0.00      DRUG
ATOM    178 H    DOX     3      13.823  51.050  35.373  1.00  0.00      DRUG
ATOM    179 H1   DOX     3      11.793  52.654  36.081  1.00  0.00      DRUG
ATOM    180 H2   DOX     3      13.470  53.232  35.781  1.00  0.00      DRUG
ATOM    181 H3   DOX     3      11.747  48.159  37.813  1.00  0.00      DRUG
ATOM    182 H4   DOX     3      14.192  53.610  39.562  1.00  0.00      DRUG
ATOM    183 H5   DOX     3      14.746  54.228  37.945  1.00  0.00      DRUG
ATOM    184 H6   DOX     3      11.956  50.394  34.835  1.00  0.00      DRUG
ATOM    185 H7   DOX     3      10.871  48.056  34.830  1.00  0.00      DRUG
ATOM    186 H8   DOX     3      12.505  48.114  35.487  1.00  0.00      DRUG
ATOM    187 H9   DOX     3       9.447  48.383  38.560  1.00  0.00      DRUG
ATOM    188 H10  DOX     3      10.494  50.406  38.144  1.00  0.00      DRUG
ATOM    189 H11  DOX     3      11.823  46.101  36.815  1.00  0.00      DRUG
ATOM    190 H12  DOX     3      10.294  46.161  36.126  1.00  0.00      DRUG
ATOM    191 H13  DOX     3      10.571  45.980  37.859  1.00  0.00      DRUG
ATOM    192 H14  DOX     3       8.437  51.894  37.692  1.00  0.00      DRUG
ATOM    193 H15  DOX     3       8.065  50.457  38.599  1.00  0.00      DRUG
ATOM    194 H16  DOX     3       7.734  50.523  36.817  1.00  0.00      DRUG
ATOM    195 H17  DOX     3      12.030  51.604  38.119  1.00  0.00      DRUG
ATOM    196 H18  DOX     3      11.208  54.402  39.873  1.00  0.00      DRUG
ATOM    197 H19  DOX     3      11.542  56.026  39.476  1.00  0.00      DRUG
ATOM    198 H20  DOX     3       8.358  47.308  37.161  1.00  0.00      DRUG
ATOM    199 H21  DOX     3      15.575  48.302  36.214  1.00  0.00      DRUG
ATOM    200 H22  DOX     3      17.270  52.665  40.507  1.00  0.00      DRUG
ATOM    201 H23  DOX     3      20.206  49.335  41.280  1.00  0.00      DRUG
ATOM    202 H24  DOX     3       9.790  56.031  37.984  1.00  0.00      DRUG
ATOM    203 H25  DOX     3      20.828  45.679  39.082  1.00  0.00      DRUG
ATOM    204 H26  DOX     3      21.543  47.194  40.810  1.00  0.00      DRUG
ATOM    205 H27  DOX     3      17.582  45.188  37.829  1.00  0.00      DRUG
ATOM    206 H28  DOX     3      19.211  44.326  38.000  1.00  0.00      DRUG
ATOM    207 H29  DOX     3      18.441  44.466  36.404  1.00  0.00      DRUG
ATOM    277 O    DOX     5       9.999  27.478  29.838  1.00  0.00      DRUG
ATOM    278 O1   DOX     5      10.126  28.079  32.044  1.00  0.00      DRUG
ATOM    279 O2   DOX     5       9.783  24.808  30.439  1.00  0.00      DRUG
ATOM    280 O3   DOX     5       7.655  29.206  33.302  1.00  0.00      DRUG
ATOM    281 O4   DOX     5      11.492  28.729  27.295  1.00  0.00      DRUG
ATOM    282 O5   DOX     5      11.160  23.263  26.145  1.00  0.00      DRUG
ATOM    283 O6   DOX     5      13.055  23.659  31.543  1.00  0.00      DRUG
ATOM    284 O7   DOX     5      11.118  22.393  33.177  1.00  0.00      DRUG
ATOM    285 O8   DOX     5      11.674  29.152  24.707  1.00  0.00      DRUG
ATOM    286 O9   DOX     5      10.732  23.927  23.577  1.00  0.00      DRUG
ATOM    287 O10  DOX     5      11.950  29.765  22.171  1.00  0.00      DRUG
ATOM    288 N    DOX     5       6.198  29.293  30.834  1.00  0.00      DRUG
ATOM    289 C    DOX     5      11.308  27.039  29.446  1.00  0.00      DRUG
ATOM    290 C1   DOX     5      11.205  24.633  30.255  1.00  0.00      DRUG
ATOM    291 C2   DOX     5      11.848  25.976  30.459  1.00  0.00      DRUG
ATOM    292 C3   DOX     5       7.479  28.568  30.999  1.00  0.00      DRUG
ATOM    293 C4   DOX     5      11.523  24.099  28.795  1.00  0.00      DRUG
ATOM    294 C5   DOX     5      11.239  26.452  28.040  1.00  0.00      DRUG
ATOM    295 C6   DOX     5      10.073  28.547  30.715  1.00  0.00      DRUG
ATOM    296 C7   DOX     5       8.748  29.333  30.546  1.00  0.00      DRUG
ATOM    297 C8   DOX     5      11.181  25.070  27.705  1.00  0.00      DRUG
ATOM    298 C9   DOX     5       7.707  28.075  32.410  1.00  0.00      DRUG
ATOM    299 C10  DOX     5       8.987  27.387  32.480  1.00  0.00      DRUG
ATOM    300 C11  DOX     5      11.255  27.370  27.007  1.00  0.00      DRUG
ATOM    301 C12  DOX     5      11.839  23.655  31.259  1.00  0.00      DRUG
ATOM    302 C13  DOX     5      11.075  24.655  26.369  1.00  0.00      DRUG
ATOM    303 C14  DOX     5      11.136  26.987  25.634  1.00  0.00      DRUG
ATOM    304 C15  DOX     5      10.960  25.589  25.289  1.00  0.00      DRUG
ATOM    305 C16  DOX     5       9.358  27.006  33.939  1.00  0.00      DRUG
ATOM    306 C17  DOX     5      11.005  22.477  31.690  1.00  0.00      DRUG
ATOM    307 C18  DOX     5      11.420  27.948  24.488  1.00  0.00      DRUG
ATOM    308 C19  DOX     5      10.888  25.113  23.816  1.00  0.00      DRUG
ATOM    309 C20  DOX     5      11.366  27.499  23.040  1.00  0.00      DRUG
ATOM    310 C21  DOX     5      11.084  26.141  22.764  1.00  0.00      DRUG
ATOM    311 C22  DOX     5      11.678  28.428  21.931  1.00  0.00      DRUG
ATOM    312 C24  DOX     5      10.891  25.757  21.424  1.00  0.00      DRUG
ATOM    313 C25  DOX     5      11.531  27.992  20.556  1.00  0.00      DRUG
ATOM    314 C26  DOX     5      11.086  26.645  20.391  1.00  0.00      DRUG
ATOM    315 C27  DOX     5      13.017  30.314  21.375  1.00  0.00      DRUG
ATOM    316 H    DOX     5      12.034  27.871  29.569  1.00  0.00      DRUG
ATOM    317 H1   DOX     5      11.719  26.265  31.524  1.00  0.00      DRUG
ATOM    318 H2   DOX     5      12.939  25.793  30.354  1.00  0.00      DRUG
ATOM    319 H3   DOX     5       7.313  27.666  30.371  1.00  0.00      DRUG
ATOM    320 H4   DOX     5      10.926  23.166  28.709  1.00  0.00      DRUG
ATOM    321 H5   DOX     5      12.587  23.783  28.764  1.00  0.00      DRUG
ATOM    322 H6   DOX     5      10.768  29.375  30.458  1.00  0.00      DRUG
ATOM    323 H7   DOX     5       8.814  30.296  31.097  1.00  0.00      DRUG
ATOM    324 H8   DOX     5       8.718  29.581  29.464  1.00  0.00      DRUG
ATOM    325 H9   DOX     5       6.834  27.455  32.707  1.00  0.00      DRUG
ATOM    326 H10  DOX     5       8.950  26.390  31.990  1.00  0.00      DRUG
ATOM    327 H11  DOX     5       5.500  28.692  31.316  1.00  0.00      DRUG
ATOM    328 H12  DOX     5       5.919  29.448  29.844  1.00  0.00      DRUG
ATOM    329 H13  DOX     5       6.149  30.223  31.298  1.00  0.00      DRUG
ATOM    330 H14  DOX     5       9.475  27.932  34.541  1.00  0.00      DRUG
ATOM    331 H15  DOX     5      10.357  26.535  34.064  1.00  0.00      DRUG
ATOM    332 H16  DOX     5       8.674  26.285  34.436  1.00  0.00      DRUG
ATOM    333 H17  DOX     5       9.594  25.498  29.798  1.00  0.00      DRUG
ATOM    334 H18  DOX     5       9.929  22.460  31.414  1.00  0.00      DRUG
ATOM    335 H19  DOX     5      11.290  21.551  31.146  1.00  0.00      DRUG
ATOM    336 H20  DOX     5       7.507  28.865  34.187  1.00  0.00      DRUG
ATOM    337 H21  DOX     5      11.480  29.286  26.513  1.00  0.00      DRUG
ATOM    338 H22  DOX     5      10.848  23.034  25.266  1.00  0.00      DRUG
ATOM    339 H23  DOX     5      10.636  24.733  21.193  1.00  0.00      DRUG
ATOM    340 H24  DOX     5      11.887  22.883  33.476  1.00  0.00      DRUG
ATOM    341 H25  DOX     5      11.702  28.575  19.663  1.00  0.00      DRUG
ATOM    342 H26  DOX     5      10.922  26.234  19.406  1.00  0.00      DRUG
ATOM    343 H27  DOX     5      12.520  30.826  20.523  1.00  0.00      DRUG
ATOM    344 H28  DOX     5      13.775  29.650  20.906  1.00  0.00      DRUG
ATOM    345 H29  DOX     5      13.480  31.077  22.037  1.00  0.00      DRUG
ATOM    829 O2   CHH     1       5.718  49.352  45.848  1.00  0.00      PEPT
ATOM    830 O1   CHH     1      11.021  49.668  45.953  1.00  0.00      PEPT
ATOM    831 N1   CHH     1       7.698  48.577  46.462  1.00  0.00      PEPT
ATOM    832 ND1  CHH     1       8.626  45.397  47.106  1.00  0.00      PEPT
ATOM    833 NE1  CHH     1       8.042  44.681  49.108  1.00  0.00      PEPT
ATOM    834 N2   CHH     1       9.117  50.452  45.037  1.00  0.00      PEPT
ATOM    835 ND2  CHH     1       7.908  48.181  42.658  1.00  0.00      PEPT
ATOM    836 NE2  CHH     1       9.352  48.509  41.049  1.00  0.00      PEPT
ATOM    837 CA   CHH     1       9.096  48.314  46.151  1.00  0.00      PEPT
ATOM    838 C1   CHH     1       9.810  49.552  45.731  1.00  0.00      PEPT
ATOM    839 CB   CHH     1       9.759  47.589  47.415  1.00  0.00      PEPT
ATOM    840 CG   CHH     1       8.994  46.384  47.963  1.00  0.00      PEPT
ATOM    841 CD1  CHH     1       8.603  45.969  49.189  1.00  0.00      PEPT
ATOM    842 CE1  CHH     1       8.122  44.359  47.847  1.00  0.00      PEPT
ATOM    843 CA2  CHH     1       7.671  50.457  44.936  1.00  0.00      PEPT
ATOM    844 C2   CHH     1       6.950  49.425  45.799  1.00  0.00      PEPT
ATOM    845 CB2  CHH     1       7.215  50.512  43.382  1.00  0.00      PEPT
ATOM    846 CG2  CHH     1       7.954  49.568  42.454  1.00  0.00      PEPT
ATOM    847 CD2  CHH     1       8.866  49.755  41.462  1.00  0.00      PEPT
ATOM    848 CE2  CHH     1       8.713  47.625  41.795  1.00  0.00      PEPT
ATOM    849 H1   CHH     1       7.340  47.952  47.150  1.00  0.00      PEPT
ATOM    850 HD1  CHH     1       8.829  45.367  46.117  1.00  0.00      PEPT
ATOM    851 H2   CHH     1       9.698  51.197  44.722  1.00  0.00      PEPT
ATOM    852 HD2  CHH     1       7.406  47.689  43.383  1.00  0.00      PEPT
ATOM    853 HA1  CHH     1       9.000  47.619  45.290  1.00  0.00      PEPT
ATOM    854 HB1  CHH     1       9.691  48.413  48.156  1.00  0.00      PEPT
ATOM    855 HB2  CHH     1      10.784  47.244  47.160  1.00  0.00      PEPT
ATOM    856 HD3  CHH     1       8.444  46.610  50.047  1.00  0.00      PEPT
ATOM    857 HE1  CHH     1       8.144  43.328  47.495  1.00  0.00      PEPT
ATOM    858 HA2  CHH     1       7.270  51.404  45.355  1.00  0.00      PEPT
ATOM    859 HB3  CHH     1       7.609  51.495  43.044  1.00  0.00      PEPT
ATOM    860 HB4  CHH     1       6.116  50.381  43.285  1.00  0.00      PEPT
ATOM    861 HD4  CHH     1       9.053  50.690  40.949  1.00  0.00      PEPT
ATOM    862 HE2  CHH     1       9.047  46.593  41.901  1.00  0.00      PEPT
ATOM    965 O2   CHH     5      13.759  46.403  43.249  1.00  0.00      PEPT
ATOM    966 O1   CHH     5      18.162  44.797  45.931  1.00  0.00      PEPT
ATOM    967 N1   CHH     5      16.011  46.673  43.566  1.00  0.00      PEPT
ATOM    968 ND1  CHH     5      18.372  43.626  42.683  1.00  0.00      PEPT
ATOM    969 NE1  CHH     5      18.087  43.702  40.463  1.00  0.00      PEPT
ATOM    970 N2   CHH     5      15.948  45.141  45.895  1.00  0.00      PEPT
ATOM    971 ND2  CHH     5      15.252  47.663  47.853  1.00  0.00      PEPT
ATOM    972 NE2  CHH     5      15.135  49.737  47.085  1.00  0.00      PEPT
ATOM    973 CA   CHH     5      17.287  46.489  44.362  1.00  0.00      PEPT
ATOM    974 C1   CHH     5      17.210  45.359  45.417  1.00  0.00      PEPT
ATOM    975 CB   CHH     5      18.424  46.131  43.366  1.00  0.00      PEPT
ATOM    976 CG   CHH     5      18.256  44.984  42.388  1.00  0.00      PEPT
ATOM    977 CD1  CHH     5      18.050  44.973  41.006  1.00  0.00      PEPT
ATOM    978 CE1  CHH     5      18.291  42.944  41.522  1.00  0.00      PEPT
ATOM    979 CA2  CHH     5      14.724  45.582  45.290  1.00  0.00      PEPT
ATOM    980 C2   CHH     5      14.797  46.289  43.949  1.00  0.00      PEPT
ATOM    981 CB2  CHH     5      13.749  46.421  46.259  1.00  0.00      PEPT
ATOM    982 CG2  CHH     5      14.305  47.654  46.874  1.00  0.00      PEPT
ATOM    983 CD2  CHH     5      14.230  48.921  46.448  1.00  0.00      PEPT
ATOM    984 CE2  CHH     5      15.769  48.915  47.916  1.00  0.00      PEPT
ATOM    985 H1   CHH     5      15.972  47.215  42.730  1.00  0.00      PEPT
ATOM    986 HD1  CHH     5      18.454  43.188  43.590  1.00  0.00      PEPT
ATOM    987 H2   CHH     5      15.845  44.561  46.699  1.00  0.00      PEPT
ATOM    988 HD2  CHH     5      15.531  46.883  48.430  1.00  0.00      PEPT
ATOM    989 HA1  CHH     5      17.596  47.410  44.902  1.00  0.00      PEPT
ATOM    990 HB1  CHH     5      19.323  45.941  43.991  1.00  0.00      PEPT
ATOM    991 HB2  CHH     5      18.576  46.967  42.649  1.00  0.00      PEPT
ATOM    992 HD3  CHH     5      17.852  45.823  40.365  1.00  0.00      PEPT
ATOM    993 HE1  CHH     5      18.426  41.862  41.549  1.00  0.00      PEPT
ATOM    994 HA2  CHH     5      14.218  44.666  44.917  1.00  0.00      PEPT
ATOM    995 HB3  CHH     5      13.404  45.760  47.083  1.00  0.00      PEPT
ATOM    996 HB4  CHH     5      12.847  46.678  45.663  1.00  0.00      PEPT
ATOM    997 HD4  CHH     5      13.417  49.374  45.896  1.00  0.00      PEPT
ATOM    998 HE2  CHH     5      16.598  49.278  48.525  1.00  0.00      PEPT
ATOM   1169 O2   CHH    11      18.179  30.065  25.498  1.00  0.00      PEPT
ATOM   1170 O1   CHH    11      14.217  27.351  23.401  1.00  0.00      PEPT
ATOM   1171 N1   CHH    11      17.458  28.521  24.134  1.00  0.00      PEPT
ATOM   1172 ND1  CHH    11      18.540  27.578  20.816  1.00  0.00      PEPT
ATOM   1173 NE1  CHH    11      19.434  29.183  19.585  1.00  0.00      PEPT
ATOM   1174 N2   CHH    11      14.829  29.192  24.496  1.00  0.00      PEPT
ATOM   1175 ND2  CHH    11      13.393  31.144  27.603  1.00  0.00      PEPT
ATOM   1176 NE2  CHH    11      12.020  32.386  26.448  1.00  0.00      PEPT
ATOM   1177 CA   CHH    11      16.497  28.030  23.235  1.00  0.00      PEPT
ATOM   1178 C1   CHH    11      15.097  28.120  23.733  1.00  0.00      PEPT
ATOM   1179 CB   CHH    11      16.424  28.690  21.820  1.00  0.00      PEPT
ATOM   1180 CG   CHH    11      17.696  28.669  20.937  1.00  0.00      PEPT
ATOM   1181 CD1  CHH    11      18.252  29.644  20.165  1.00  0.00      PEPT
ATOM   1182 CE1  CHH    11      19.527  27.907  19.923  1.00  0.00      PEPT
ATOM   1183 CA2  CHH    11      15.789  30.183  24.876  1.00  0.00      PEPT
ATOM   1184 C2   CHH    11      17.242  29.612  24.909  1.00  0.00      PEPT
ATOM   1185 CB2  CHH    11      15.476  30.912  26.217  1.00  0.00      PEPT
ATOM   1186 CG2  CHH    11      14.056  31.395  26.377  1.00  0.00      PEPT
ATOM   1187 CD2  CHH    11      13.156  32.162  25.652  1.00  0.00      PEPT
ATOM   1188 CE2  CHH    11      12.148  31.763  27.616  1.00  0.00      PEPT
ATOM   1189 H1   CHH    11      18.368  28.135  24.003  1.00  0.00      PEPT
ATOM   1190 HD1  CHH    11      18.476  26.686  21.287  1.00  0.00      PEPT
ATOM   1191 H2   CHH    11      13.863  29.331  24.700  1.00  0.00      PEPT
ATOM   1192 HD2  CHH    11      13.736  30.555  28.348  1.00  0.00      PEPT
ATOM   1193 HA1  CHH    11      16.531  26.927  23.103  1.00  0.00      PEPT
ATOM   1194 HB1  CHH    11      16.071  29.744  21.820  1.00  0.00      PEPT
ATOM   1195 HB2  CHH    11      15.753  28.144  21.123  1.00  0.00      PEPT
ATOM   1196 HD3  CHH    11      17.885  30.634  19.924  1.00  0.00      PEPT
ATOM   1197 HE1  CHH    11      20.331  27.238  19.616  1.00  0.00      PEPT
ATOM   1198 HA2  CHH    11      15.769  30.867  24.001  1.00  0.00      PEPT
ATOM   1199 HB3  CHH    11      16.143  31.781  26.401  1.00  0.00      PEPT
ATOM   1200 HB4  CHH    11      15.661  30.184  27.035  1.00  0.00      PEPT
ATOM   1201 HD4  CHH    11      13.293  32.642  24.690  1.00  0.00      PEPT
ATOM   1202 HE2  CHH    11      11.478  31.659  28.469  1.00  0.00      PEPT
ATOM   1237 O2   CHH    13       5.064  42.739  40.797  1.00  0.00      PEPT
ATOM   1238 O1   CHH    13       8.345  45.865  38.031  1.00  0.00      PEPT
ATOM   1239 N1   CHH    13       5.399  44.066  38.991  1.00  0.00      PEPT
ATOM   1240 ND1  CHH    13       4.028  43.808  35.701  1.00  0.00      PEPT
ATOM   1241 NE1  CHH    13       3.201  41.757  35.980  1.00  0.00      PEPT
ATOM   1242 N2   CHH    13       8.064  44.173  39.494  1.00  0.00      PEPT
ATOM   1243 ND2  CHH    13       9.845  41.320  40.572  1.00  0.00      PEPT
ATOM   1244 NE2  CHH    13      11.325  41.769  42.156  1.00  0.00      PEPT
ATOM   1245 CA   CHH    13       6.242  44.593  37.968  1.00  0.00      PEPT
ATOM   1246 C1   CHH    13       7.649  44.961  38.555  1.00  0.00      PEPT
ATOM   1247 CB   CHH    13       6.316  43.648  36.748  1.00  0.00      PEPT
ATOM   1248 CG   CHH    13       5.011  43.081  36.275  1.00  0.00      PEPT
ATOM   1249 CD1  CHH    13       4.507  41.815  36.432  1.00  0.00      PEPT
ATOM   1250 CE1  CHH    13       2.926  42.975  35.503  1.00  0.00      PEPT
ATOM   1251 CA2  CHH    13       7.292  42.993  39.969  1.00  0.00      PEPT
ATOM   1252 C2   CHH    13       5.821  43.273  39.964  1.00  0.00      PEPT
ATOM   1253 CB2  CHH    13       7.766  42.594  41.388  1.00  0.00      PEPT
ATOM   1254 CG2  CHH    13       9.226  42.162  41.435  1.00  0.00      PEPT
ATOM   1255 CD2  CHH    13      10.142  42.480  42.397  1.00  0.00      PEPT
ATOM   1256 CE2  CHH    13      11.109  41.176  40.994  1.00  0.00      PEPT
ATOM   1257 H1   CHH    13       4.447  44.357  38.946  1.00  0.00      PEPT
ATOM   1258 HD1  CHH    13       3.991  44.791  35.470  1.00  0.00      PEPT
ATOM   1259 H2   CHH    13       8.989  44.261  39.854  1.00  0.00      PEPT
ATOM   1260 HD2  CHH    13       9.402  40.799  39.828  1.00  0.00      PEPT
ATOM   1261 HA1  CHH    13       5.818  45.565  37.638  1.00  0.00      PEPT
ATOM   1262 HB1  CHH    13       6.975  42.759  36.844  1.00  0.00      PEPT
ATOM   1263 HB2  CHH    13       6.773  44.196  35.896  1.00  0.00      PEPT
ATOM   1264 HD3  CHH    13       4.924  40.934  36.904  1.00  0.00      PEPT
ATOM   1265 HE1  CHH    13       1.980  43.442  35.230  1.00  0.00      PEPT
ATOM   1266 HA2  CHH    13       7.422  42.216  39.186  1.00  0.00      PEPT
ATOM   1267 HB3  CHH    13       7.127  41.785  41.804  1.00  0.00      PEPT
ATOM   1268 HB4  CHH    13       7.646  43.530  41.974  1.00  0.00      PEPT
ATOM   1269 HD4  CHH    13      10.068  43.052  43.313  1.00  0.00      PEPT
ATOM   1270 HE2  CHH    13      11.743  40.450  40.485  1.00  0.00      PEPT
ATOM   1509 O2   CHH    21       7.799  34.337  35.482  1.00  0.00      PEPT
ATOM   1510 O1   CHH    21       4.141  37.730  33.690  1.00  0.00      PEPT
ATOM   1511 N1   CHH    21       7.126  36.422  35.420  1.00  0.00      PEPT
ATOM   1512 ND1  CHH    21       7.559  39.771  36.168  1.00  0.00      PEPT
ATOM   1513 NE1  CHH    21       8.504  39.944  38.207  1.00  0.00      PEPT
ATOM   1514 N2   CHH    21       4.550  35.650  34.472  1.00  0.00      PEPT
ATOM   1515 ND2  CHH    21       4.855  33.116  32.248  1.00  0.00      PEPT
ATOM   1516 NE2  CHH    21       6.696  32.102  31.407  1.00  0.00      PEPT
ATOM   1517 CA   CHH    21       6.076  37.468  35.105  1.00  0.00      PEPT
ATOM   1518 C1   CHH    21       4.838  36.932  34.342  1.00  0.00      PEPT
ATOM   1519 CB   CHH    21       5.682  38.235  36.440  1.00  0.00      PEPT
ATOM   1520 CG   CHH    21       6.837  38.938  37.040  1.00  0.00      PEPT
ATOM   1521 CD1  CHH    21       7.413  39.045  38.261  1.00  0.00      PEPT
ATOM   1522 CE1  CHH    21       8.610  40.268  36.925  1.00  0.00      PEPT
ATOM   1523 CA2  CHH    21       5.425  34.681  35.257  1.00  0.00      PEPT
ATOM   1524 C2   CHH    21       6.860  35.104  35.377  1.00  0.00      PEPT
ATOM   1525 CB2  CHH    21       5.254  33.235  34.759  1.00  0.00      PEPT
ATOM   1526 CG2  CHH    21       5.696  32.904  33.356  1.00  0.00      PEPT
ATOM   1527 CD2  CHH    21       6.820  32.306  32.800  1.00  0.00      PEPT
ATOM   1528 CE2  CHH    21       5.459  32.595  31.124  1.00  0.00      PEPT
ATOM   1529 H1   CHH    21       8.031  36.831  35.507  1.00  0.00      PEPT
ATOM   1530 HD1  CHH    21       7.410  39.969  35.189  1.00  0.00      PEPT
ATOM   1531 H2   CHH    21       3.639  35.360  34.188  1.00  0.00      PEPT
ATOM   1532 HD2  CHH    21       3.907  33.449  32.344  1.00  0.00      PEPT
ATOM   1533 HA1  CHH    21       6.589  38.190  34.435  1.00  0.00      PEPT
ATOM   1534 HB1  CHH    21       5.229  37.543  37.182  1.00  0.00      PEPT
ATOM   1535 HB2  CHH    21       4.857  38.962  36.282  1.00  0.00      PEPT
ATOM   1536 HD3  CHH    21       6.986  38.581  39.142  1.00  0.00      PEPT
ATOM   1537 HE1  CHH    21       9.458  40.839  36.548  1.00  0.00      PEPT
ATOM   1538 HA2  CHH    21       5.066  34.781  36.304  1.00  0.00      PEPT
ATOM   1539 HB3  CHH    21       4.192  32.939  34.896  1.00  0.00      PEPT
ATOM   1540 HB4  CHH    21       5.830  32.599  35.465  1.00  0.00      PEPT
ATOM   1541 HD4  CHH    21       7.711  32.033  33.351  1.00  0.00      PEPT
ATOM   1542 HE2  CHH    21       5.060  32.739  30.120  1.00  0.00      PEPT
ATOM   1883 O2   CHH    32       3.100  45.683  38.785  1.00  0.00      PEPT
ATOM   1884 O1   CHH    32      -0.216  49.769  39.895  1.00  0.00      PEPT
ATOM   1885 N1   CHH    32       1.979  46.840  40.417  1.00  0.00      PEPT
ATOM   1886 ND1  CHH    32       1.208  46.911  43.649  1.00  0.00      PEPT
ATOM   1887 NE1  CHH    32       0.591  44.819  44.308  1.00  0.00      PEPT
ATOM   1888 N2   CHH    32       0.441  48.147  38.459  1.00  0.00      PEPT
ATOM   1889 ND2  CHH    32       0.696  46.799  34.244  1.00  0.00      PEPT
ATOM   1890 NE2  CHH    32      -1.605  46.924  34.338  1.00  0.00      PEPT
ATOM   1891 CA   CHH    32       0.889  47.805  40.771  1.00  0.00      PEPT
ATOM   1892 C1   CHH    32       0.336  48.684  39.689  1.00  0.00      PEPT
ATOM   1893 CB   CHH    32      -0.330  47.173  41.499  1.00  0.00      PEPT
ATOM   1894 CG   CHH    32       0.262  46.436  42.706  1.00  0.00      PEPT
ATOM   1895 CD1  CHH    32      -0.078  45.189  43.084  1.00  0.00      PEPT
ATOM   1896 CE1  CHH    32       1.391  45.902  44.571  1.00  0.00      PEPT
ATOM   1897 CA2  CHH    32       0.941  46.752  38.221  1.00  0.00      PEPT
ATOM   1898 C2   CHH    32       2.123  46.349  39.155  1.00  0.00      PEPT
ATOM   1899 CB2  CHH    32       1.390  46.568  36.658  1.00  0.00      PEPT
ATOM   1900 CG2  CHH    32       0.286  46.729  35.583  1.00  0.00      PEPT
ATOM   1901 CD2  CHH    32      -1.121  46.744  35.594  1.00  0.00      PEPT
ATOM   1902 CE2  CHH    32      -0.511  46.998  33.566  1.00  0.00      PEPT
ATOM   1903 H1   CHH    32       2.671  46.751  41.129  1.00  0.00      PEPT
ATOM   1904 HD1  CHH    32       1.687  47.779  43.456  1.00  0.00      PEPT
ATOM   1905 H2   CHH    32       0.457  48.742  37.659  1.00  0.00      PEPT
ATOM   1906 HD2  CHH    32       1.581  46.695  33.768  1.00  0.00      PEPT
ATOM   1907 HA1  CHH    32       1.434  48.462  41.482  1.00  0.00      PEPT
ATOM   1908 HB1  CHH    32      -0.987  46.530  40.875  1.00  0.00      PEPT
ATOM   1909 HB2  CHH    32      -0.907  48.037  41.893  1.00  0.00      PEPT
ATOM   1910 HD3  CHH    32      -0.765  44.494  42.616  1.00  0.00      PEPT
ATOM   1911 HE1  CHH    32       2.039  45.859  45.447  1.00  0.00      PEPT
ATOM   1912 HA2  CHH    32       0.097  46.070  38.455  1.00  0.00      PEPT
ATOM   1913 HB3  CHH    32       1.779  45.530  36.575  1.00  0.00      PEPT
ATOM   1914 HB4  CHH    32       2.147  47.345  36.418  1.00  0.00      PEPT
ATOM   1915 HD4  CHH    32      -1.647  46.283  36.420  1.00  0.00      PEPT
ATOM   1916 HE2  CHH    32      -0.564  47.037  32.478  1.00  0.00      PEPT
ATOM   2019 O2   CHH    36      32.841  47.953  46.126  1.00  0.00      PEPT
ATOM   2020 O1   CHH    36      28.613  45.356  47.834  1.00  0.00      PEPT
ATOM   2021 N1   CHH    36      31.691  46.118  46.297  1.00  0.00      PEPT
ATOM   2022 ND1  CHH    36      30.445  46.622  43.091  1.00  0.00      PEPT
ATOM   2023 NE1  CHH    36      28.617  47.713  42.513  1.00  0.00      PEPT
ATOM   2024 N2   CHH    36      29.503  47.353  47.528  1.00  0.00      PEPT
ATOM   2025 ND2  CHH    36      28.634  50.611  47.261  1.00  0.00      PEPT
ATOM   2026 NE2  CHH    36      27.954  51.218  49.319  1.00  0.00      PEPT
ATOM   2027 CA   CHH    36      30.432  45.395  46.313  1.00  0.00      PEPT
ATOM   2028 C1   CHH    36      29.416  46.051  47.316  1.00  0.00      PEPT
ATOM   2029 CB   CHH    36      29.890  45.142  44.979  1.00  0.00      PEPT
ATOM   2030 CG   CHH    36      29.554  46.289  44.071  1.00  0.00      PEPT
ATOM   2031 CD1  CHH    36      28.388  46.943  43.734  1.00  0.00      PEPT
ATOM   2032 CE1  CHH    36      29.852  47.465  42.193  1.00  0.00      PEPT
ATOM   2033 CA2  CHH    36      30.517  48.204  46.841  1.00  0.00      PEPT
ATOM   2034 C2   CHH    36      31.775  47.450  46.447  1.00  0.00      PEPT
ATOM   2035 CB2  CHH    36      30.872  49.428  47.651  1.00  0.00      PEPT
ATOM   2036 CG2  CHH    36      29.718  50.346  48.074  1.00  0.00      PEPT
ATOM   2037 CD2  CHH    36      29.279  50.648  49.320  1.00  0.00      PEPT
ATOM   2038 CE2  CHH    36      27.628  51.222  48.073  1.00  0.00      PEPT
ATOM   2039 H1   CHH    36      32.473  45.690  45.852  1.00  0.00      PEPT
ATOM   2040 HD1  CHH    36      31.436  46.459  43.195  1.00  0.00      PEPT
ATOM   2041 H2   CHH    36      29.024  47.708  48.327  1.00  0.00      PEPT
ATOM   2042 HD2  CHH    36      28.547  50.620  46.254  1.00  0.00      PEPT
ATOM   2043 HA1  CHH    36      30.781  44.444  46.770  1.00  0.00      PEPT
ATOM   2044 HB1  CHH    36      29.009  44.466  45.035  1.00  0.00      PEPT
ATOM   2045 HB2  CHH    36      30.632  44.497  44.461  1.00  0.00      PEPT
ATOM   2046 HD3  CHH    36      27.509  47.129  44.339  1.00  0.00      PEPT
ATOM   2047 HE1  CHH    36      30.321  47.895  41.308  1.00  0.00      PEPT
ATOM   2048 HA2  CHH    36      30.074  48.614  45.909  1.00  0.00      PEPT
ATOM   2049 HB3  CHH    36      31.609  49.976  47.025  1.00  0.00      PEPT
ATOM   2050 HB4  CHH    36      31.377  49.066  48.572  1.00  0.00      PEPT
ATOM   2051 HD4  CHH    36      29.840  50.600  50.245  1.00  0.00      PEPT
ATOM   2052 HE2  CHH    36      26.728  51.685  47.666  1.00  0.00      PEPT
ATOM   2223 O2   CHH    42      14.743  56.032  48.351  1.00  0.00      PEPT
ATOM   2224 O1   CHH    42      16.940  51.308  49.747  1.00  0.00      PEPT
ATOM   2225 N1   CHH    42      15.772  54.736  50.010  1.00  0.00      PEPT
ATOM   2226 ND1  CHH    42      15.395  54.037  53.300  1.00  0.00      PEPT
ATOM   2227 NE1  CHH    42      16.538  55.122  54.892  1.00  0.00      PEPT
ATOM   2228 N2   CHH    42      15.901  52.536  48.318  1.00  0.00      PEPT
ATOM   2229 ND2  CHH    42      12.330  53.119  49.863  1.00  0.00      PEPT
ATOM   2230 NE2  CHH    42      11.838  51.030  50.174  1.00  0.00      PEPT
ATOM   2231 CA   CHH    42      16.062  53.423  50.487  1.00  0.00      PEPT
ATOM   2232 C1   CHH    42      16.355  52.357  49.561  1.00  0.00      PEPT
ATOM   2233 CB   CHH    42      17.121  53.338  51.660  1.00  0.00      PEPT
ATOM   2234 CG   CHH    42      16.704  53.964  52.923  1.00  0.00      PEPT
ATOM   2235 CD1  CHH    42      17.394  54.575  53.954  1.00  0.00      PEPT
ATOM   2236 CE1  CHH    42      15.375  54.710  54.473  1.00  0.00      PEPT
ATOM   2237 CA2  CHH    42      15.040  53.616  47.871  1.00  0.00      PEPT
ATOM   2238 C2   CHH    42      15.131  54.946  48.800  1.00  0.00      PEPT
ATOM   2239 CB2  CHH    42      13.575  53.066  47.597  1.00  0.00      PEPT
ATOM   2240 CG2  CHH    42      12.830  52.436  48.804  1.00  0.00      PEPT
ATOM   2241 CD2  CHH    42      12.453  51.149  48.944  1.00  0.00      PEPT
ATOM   2242 CE2  CHH    42      11.765  52.204  50.650  1.00  0.00      PEPT
ATOM   2243 H1   CHH    42      15.929  55.446  50.693  1.00  0.00      PEPT
ATOM   2244 HD1  CHH    42      14.607  53.671  52.785  1.00  0.00      PEPT
ATOM   2245 H2   CHH    42      15.911  51.708  47.762  1.00  0.00      PEPT
ATOM   2246 HD2  CHH    42      12.201  54.117  49.952  1.00  0.00      PEPT
ATOM   2247 HA1  CHH    42      15.130  53.046  50.959  1.00  0.00      PEPT
ATOM   2248 HB1  CHH    42      18.179  53.537  51.387  1.00  0.00      PEPT
ATOM   2249 HB2  CHH    42      17.246  52.298  52.032  1.00  0.00      PEPT
ATOM   2250 HD3  CHH    42      18.440  54.758  54.165  1.00  0.00      PEPT
ATOM   2251 HE1  CHH    42      14.390  54.866  54.913  1.00  0.00      PEPT
ATOM   2252 HA2  CHH    42      15.404  53.919  46.866  1.00  0.00      PEPT
ATOM   2253 HB3  CHH    42      13.782  52.233  46.892  1.00  0.00      PEPT
ATOM   2254 HB4  CHH    42      12.944  53.804  47.056  1.00  0.00      PEPT
ATOM   2255 HD4  CHH    42      12.589  50.403  48.172  1.00  0.00      PEPT
ATOM   2256 HE2  CHH    42      11.287  52.452  51.598  1.00  0.00      PEPT
ATOM   2393 O2   CHH    47       7.277  34.908  45.239  1.00  0.00      PEPT
ATOM   2394 O1   CHH    47       5.836  29.829  44.405  1.00  0.00      PEPT
ATOM   2395 N1   CHH    47       5.582  33.514  44.751  1.00  0.00      PEPT
ATOM   2396 ND1  CHH    47       1.910  33.490  44.288  1.00  0.00      PEPT
ATOM   2397 NE1  CHH    47       1.134  32.932  42.301  1.00  0.00      PEPT
ATOM   2398 N2   CHH    47       7.339  31.397  44.466  1.00  0.00      PEPT
ATOM   2399 ND2  CHH    47      10.984  32.678  43.000  1.00  0.00      PEPT
ATOM   2400 NE2  CHH    47      11.202  30.713  41.974  1.00  0.00      PEPT
ATOM   2401 CA   CHH    47       5.041  32.171  44.286  1.00  0.00      PEPT
ATOM   2402 C1   CHH    47       6.072  31.029  44.411  1.00  0.00      PEPT
ATOM   2403 CB   CHH    47       3.598  31.723  44.713  1.00  0.00      PEPT
ATOM   2404 CG   CHH    47       2.558  32.380  43.860  1.00  0.00      PEPT
ATOM   2405 CD1  CHH    47       1.982  31.969  42.713  1.00  0.00      PEPT
ATOM   2406 CE1  CHH    47       1.012  33.773  43.289  1.00  0.00      PEPT
ATOM   2407 CA2  CHH    47       7.894  32.699  44.343  1.00  0.00      PEPT
ATOM   2408 C2   CHH    47       6.922  33.816  44.777  1.00  0.00      PEPT
ATOM   2409 CB2  CHH    47       8.441  32.893  42.897  1.00  0.00      PEPT
ATOM   2410 CG2  CHH    47       9.723  32.208  42.649  1.00  0.00      PEPT
ATOM   2411 CD2  CHH    47       9.856  31.046  42.088  1.00  0.00      PEPT
ATOM   2412 CE2  CHH    47      11.812  31.702  42.551  1.00  0.00      PEPT
ATOM   2413 H1   CHH    47       4.996  34.204  45.168  1.00  0.00      PEPT
ATOM   2414 HD1  CHH    47       2.229  34.009  45.095  1.00  0.00      PEPT
ATOM   2415 H2   CHH    47       8.004  30.687  44.682  1.00  0.00      PEPT
ATOM   2416 HD2  CHH    47      11.240  33.477  43.562  1.00  0.00      PEPT
ATOM   2417 HA1  CHH    47       5.020  32.439  43.208  1.00  0.00      PEPT
ATOM   2418 HB1  CHH    47       3.378  31.893  45.789  1.00  0.00      PEPT
ATOM   2419 HB2  CHH    47       3.451  30.624  44.642  1.00  0.00      PEPT
ATOM   2420 HD3  CHH    47       2.146  31.003  42.252  1.00  0.00      PEPT
ATOM   2421 HE1  CHH    47       0.422  34.690  43.279  1.00  0.00      PEPT
ATOM   2422 HA2  CHH    47       8.721  32.716  45.085  1.00  0.00      PEPT
ATOM   2423 HB3  CHH    47       8.596  33.977  42.709  1.00  0.00      PEPT
ATOM   2424 HB4  CHH    47       7.663  32.587  42.166  1.00  0.00      PEPT
ATOM   2425 HD4  CHH    47       9.202  30.214  41.859  1.00  0.00      PEPT
ATOM   2426 HE2  CHH    47      12.901  31.701  42.507  1.00  0.00      PEPT
ATOM   2427 O2   CHH    48       4.147  42.240  29.494  1.00  0.00      PEPT
ATOM   2428 O1   CHH    48       6.899  40.451  33.673  1.00  0.00      PEPT
ATOM   2429 N1   CHH    48       5.631  42.561  31.045  1.00  0.00      PEPT
ATOM   2430 ND1  CHH    48       9.216  42.701  34.188  1.00  0.00      PEPT
ATOM   2431 NE1  CHH    48       9.460  44.849  34.818  1.00  0.00      PEPT
ATOM   2432 N2   CHH    48       5.022  40.275  32.532  1.00  0.00      PEPT
ATOM   2433 ND2  CHH    48       1.756  39.898  34.179  1.00  0.00      PEPT
ATOM   2434 NE2  CHH    48       0.667  38.195  33.285  1.00  0.00      PEPT
ATOM   2435 CA   CHH    48       6.264  42.426  32.398  1.00  0.00      PEPT
ATOM   2436 C1   CHH    48       6.101  40.997  32.952  1.00  0.00      PEPT
ATOM   2437 CB   CHH    48       7.726  42.823  32.123  1.00  0.00      PEPT
ATOM   2438 CG   CHH    48       8.538  43.494  33.269  1.00  0.00      PEPT
ATOM   2439 CD1  CHH    48       8.810  44.842  33.595  1.00  0.00      PEPT
ATOM   2440 CE1  CHH    48       9.735  43.600  35.113  1.00  0.00      PEPT
ATOM   2441 CA2  CHH    48       4.145  40.705  31.398  1.00  0.00      PEPT
ATOM   2442 C2   CHH    48       4.635  41.891  30.565  1.00  0.00      PEPT
ATOM   2443 CB2  CHH    48       2.782  41.165  32.044  1.00  0.00      PEPT
ATOM   2444 CG2  CHH    48       1.938  40.024  32.756  1.00  0.00      PEPT
ATOM   2445 CD2  CHH    48       1.304  38.913  32.239  1.00  0.00      PEPT
ATOM   2446 CE2  CHH    48       1.024  38.817  34.387  1.00  0.00      PEPT
ATOM   2447 H1   CHH    48       5.906  43.374  30.536  1.00  0.00      PEPT
ATOM   2448 HD1  CHH    48       9.437  41.716  34.219  1.00  0.00      PEPT
ATOM   2449 H2   CHH    48       4.742  39.423  32.967  1.00  0.00      PEPT
ATOM   2450 HD2  CHH    48       2.216  40.454  34.885  1.00  0.00      PEPT
ATOM   2451 HA1  CHH    48       5.801  43.149  33.104  1.00  0.00      PEPT
ATOM   2452 HB1  CHH    48       7.843  43.386  31.172  1.00  0.00      PEPT
ATOM   2453 HB2  CHH    48       8.257  41.880  31.872  1.00  0.00      PEPT
ATOM   2454 HD3  CHH    48       8.496  45.715  33.036  1.00  0.00      PEPT
ATOM   2455 HE1  CHH    48      10.356  43.427  35.992  1.00  0.00      PEPT
ATOM   2456 HA2  CHH    48       3.914  39.906  30.663  1.00  0.00      PEPT
ATOM   2457 HB3  CHH    48       2.088  41.552  31.267  1.00  0.00      PEPT
ATOM   2458 HB4  CHH    48       2.972  41.963  32.792  1.00  0.00      PEPT
ATOM   2459 HD4  CHH    48       1.330  38.497  31.240  1.00  0.00      PEPT
ATOM   2460 HE2  CHH    48       0.689  38.512  35.379  1.00  0.00      PEPT
ATOM   2465 O1   NO3     2       0.362  44.462  31.606  1.00  0.00      NO3T
ATOM   2466 O2   NO3     2       1.671  45.350  30.136  1.00  0.00      NO3T
ATOM   2467 O3   NO3     2       2.448  44.588  31.977  1.00  0.00      NO3T
ATOM   2468 N4   NO3     2       1.511  44.642  31.174  1.00  0.00      NO3T
ATOM   2513 O1   NO3    14      38.862  47.058  45.977  1.00  0.00      NO3T
ATOM   2514 O2   NO3    14      39.896  48.046  47.387  1.00  0.00      NO3T
ATOM   2515 O3   NO3    14      38.880  46.342  47.881  1.00  0.00      NO3T
ATOM   2516 N4   NO3    14      39.436  46.990  47.058  1.00  0.00      NO3T
ATOM   2541 O1   NO3    21       1.930  30.484  29.878  1.00  0.00      NO3T
ATOM   2542 O2   NO3    21       3.981  30.421  29.446  1.00  0.00      NO3T
ATOM   2543 O3   NO3    21       2.779  31.836  28.397  1.00  0.00      NO3T
ATOM   2544 N4   NO3    21       2.935  31.016  29.365  1.00  0.00      NO3T
ATOM   2561 O1   NO3    26       0.277  34.912  33.385  1.00  0.00      NO3T
ATOM   2562 O2   NO3    26       0.903  33.019  32.661  1.00  0.00      NO3T
ATOM   2563 O3   NO3    26       2.221  34.648  32.865  1.00  0.00      NO3T
ATOM   2564 N4   NO3    26       1.162  34.132  33.139  1.00  0.00      NO3T
ATOM   2577 O1   NO3    30       4.465  26.771  30.913  1.00  0.00      NO3T
ATOM   2578 O2   NO3    30       2.642  27.784  31.565  1.00  0.00      NO3T
ATOM   2579 O3   NO3    30       3.988  27.199  32.989  1.00  0.00      NO3T
ATOM   2580 N4   NO3    30       3.635  27.059  31.824  1.00  0.00      NO3T
ATOM   2597 O1   NO3    35      19.073  24.658  29.424  1.00  0.00      NO3T
ATOM   2598 O2   NO3    35      19.826  24.694  31.414  1.00  0.00      NO3T
ATOM   2599 O3   NO3    35      18.567  26.293  30.585  1.00  0.00      NO3T
ATOM   2600 N4   NO3    35      19.122  25.161  30.499  1.00  0.00      NO3T
ATOM   2601 O1   NO3    36       5.946  45.248  29.639  1.00  0.00      NO3T
ATOM   2602 O2   NO3    36       6.378  46.837  28.539  1.00  0.00      NO3T
ATOM   2603 O3   NO3    36       4.536  46.776  29.466  1.00  0.00      NO3T
ATOM   2604 N4   NO3    36       5.669  46.375  29.414  1.00  0.00      NO3T
ATOM   2673 O1   NO3    54      14.936  47.010  38.842  1.00  0.00      NO3T
ATOM   2674 O2   NO3    54      16.205  47.598  40.404  1.00  0.00      NO3T
ATOM   2675 O3   NO3    54      14.699  46.121  40.654  1.00  0.00      NO3T
ATOM   2676 N4   NO3    54      15.385  46.758  39.922  1.00  0.00      NO3T
ATOM   2677 O1   NO3    55      33.364  45.776  43.680  1.00  0.00      NO3T
ATOM   2678 O2   NO3    55      33.801  47.056  42.107  1.00  0.00      NO3T
ATOM   2679 O3   NO3    55      35.206  46.633  43.548  1.00  0.00      NO3T
ATOM   2680 N4   NO3    55      34.081  46.625  43.174  1.00  0.00      NO3T
ATOM   2689 O1   NO3    58      18.844  25.577  23.274  1.00  0.00      NO3T
ATOM   2690 O2   NO3    58      17.207  24.407  23.646  1.00  0.00      NO3T
ATOM   2691 O3   NO3    58      18.644  24.699  25.167  1.00  0.00      NO3T
ATOM   2692 N4   NO3    58      18.191  24.997  24.101  1.00  0.00      NO3T
ATOM   2729 O1   NO3    68      21.386  65.636  42.082  1.00  0.00      NO3T
ATOM   2730 O2   NO3    68      23.400  65.816  42.486  1.00  0.00      NO3T
ATOM   2731 O3   NO3    68      22.053  65.464  44.071  1.00  0.00      NO3T
ATOM   2732 N4   NO3    68      22.245  65.842  42.902  1.00  0.00      NO3T
ATOM   2737 O1   NO3    70      22.047  62.816  41.330  1.00  0.00      NO3T
ATOM   2738 O2   NO3    70      24.020  62.641  41.938  1.00  0.00      NO3T
ATOM   2739 O3   NO3    70      22.550  61.737  43.098  1.00  0.00      NO3T
ATOM   2740 N4   NO3    70      22.890  62.175  41.977  1.00  0.00      NO3T
ATOM   2785 O1   NO3    82      33.414  51.636  48.650  1.00  0.00      NO3T
ATOM   2786 O2   NO3    82      33.802  53.511  47.839  1.00  0.00      NO3T
ATOM   2787 O3   NO3    82      34.670  52.953  49.692  1.00  0.00      NO3T
ATOM   2788 N4   NO3    82      33.963  52.714  48.749  1.00  0.00      NO3T
ATOM   2805 O1   NO3    87      11.125  45.352  43.101  1.00  0.00      NO3T
ATOM   2806 O2   NO3    87      11.199  44.988  45.206  1.00  0.00      NO3T
ATOM   2807 O3   NO3    87       9.349  45.323  44.291  1.00  0.00      NO3T
ATOM   2808 N4   NO3    87      10.572  45.250  44.195  1.00  0.00      NO3T
ATOM   2847 ZN   ZN2     3      36.939  46.645  44.853  1.00  0.00      ZN2T
ATOM   2848 ZN   ZN2     4      18.882  24.551  27.310  1.00  0.00      ZN2T
ATOM   2860 ZN   ZN2    16      33.649  55.303  46.393  1.00  0.00      ZN2T
ATOM   2863 ZN   ZN2    19      20.865  64.346  40.305  1.00  0.00      ZN2T
ATOM   2882 ZN   ZN2    38       2.546  46.435  28.489  1.00  0.00      ZN2T
ATOM   2885 ZN   ZN2    41      12.735  45.633  41.662  1.00  0.00      ZN2T
ATOM   2892 ZN   ZN2    48       0.819  28.871  30.804  1.00  0.00      ZN2T
ATOM    346 O    DOX     6     -16.017  43.512  44.418  1.00  0.00      DRUG
ATOM    347 O1   DOX     6     -15.072  41.603  43.258  1.00  0.00      DRUG
ATOM    348 O2   DOX     6     -15.584  44.164  46.921  1.00  0.00      DRUG
ATOM    349 O3   DOX     6     -12.230  41.950  42.367  1.00  0.00      DRUG
ATOM    350 O4   DOX     6     -18.711  43.919  42.956  1.00  0.00      DRUG
ATOM    351 O5   DOX     6     -19.652  46.212  48.030  1.00  0.00      DRUG
ATOM    352 O6   DOX     6     -16.941  42.220  49.589  1.00  0.00      DRUG
ATOM    353 O7   DOX     6     -14.119  42.094  50.123  1.00  0.00      DRUG
ATOM    354 O8   DOX     6     -20.677  45.292  42.080  1.00  0.00      DRUG
ATOM    355 O9   DOX     6     -21.042  47.956  46.810  1.00  0.00      DRUG
ATOM    356 O10  DOX     6     -22.907  46.690  41.133  1.00  0.00      DRUG
ATOM    357 N    DOX     6     -12.302  44.666  42.521  1.00  0.00      DRUG
ATOM    358 C    DOX     6     -17.157  42.937  45.012  1.00  0.00      DRUG
ATOM    359 C1   DOX     6     -16.575  43.306  47.490  1.00  0.00      DRUG
ATOM    360 C2   DOX     6     -16.906  42.282  46.382  1.00  0.00      DRUG
ATOM    361 C3   DOX     6     -13.338  43.906  43.294  1.00  0.00      DRUG
ATOM    362 C4   DOX     6     -17.848  44.141  47.811  1.00  0.00      DRUG
ATOM    363 C5   DOX     6     -18.326  43.992  45.293  1.00  0.00      DRUG
ATOM    364 C6   DOX     6     -15.682  42.948  43.154  1.00  0.00      DRUG
ATOM    365 C7   DOX     6     -14.688  43.926  42.417  1.00  0.00      DRUG
ATOM    366 C8   DOX     6     -18.537  44.558  46.574  1.00  0.00      DRUG
ATOM    367 C9   DOX     6     -12.822  42.533  43.520  1.00  0.00      DRUG
ATOM    368 C10  DOX     6     -13.924  41.667  44.060  1.00  0.00      DRUG
ATOM    369 C11  DOX     6     -19.006  44.530  44.204  1.00  0.00      DRUG
ATOM    370 C12  DOX     6     -16.089  42.689  48.798  1.00  0.00      DRUG
ATOM    371 C13  DOX     6     -19.484  45.616  46.758  1.00  0.00      DRUG
ATOM    372 C14  DOX     6     -20.102  45.456  44.342  1.00  0.00      DRUG
ATOM    373 C15  DOX     6     -20.272  46.000  45.649  1.00  0.00      DRUG
ATOM    374 C16  DOX     6     -13.522  40.223  44.198  1.00  0.00      DRUG
ATOM    375 C17  DOX     6     -14.607  42.829  49.033  1.00  0.00      DRUG
ATOM    376 C18  DOX     6     -20.933  45.846  43.144  1.00  0.00      DRUG
ATOM    377 C19  DOX     6     -21.120  47.234  45.833  1.00  0.00      DRUG
ATOM    378 C20  DOX     6     -21.935  46.877  43.447  1.00  0.00      DRUG
ATOM    379 C21  DOX     6     -22.051  47.556  44.705  1.00  0.00      DRUG
ATOM    380 C22  DOX     6     -22.829  47.299  42.404  1.00  0.00      DRUG
ATOM    381 C24  DOX     6     -22.970  48.619  44.868  1.00  0.00      DRUG
ATOM    382 C25  DOX     6     -23.714  48.333  42.661  1.00  0.00      DRUG
ATOM    383 C26  DOX     6     -23.855  48.960  43.911  1.00  0.00      DRUG
ATOM    384 C27  DOX     6     -22.155  47.369  40.086  1.00  0.00      DRUG
ATOM    385 H    DOX     6     -17.658  42.153  44.404  1.00  0.00      DRUG
ATOM    386 H1   DOX     6     -16.075  41.550  46.295  1.00  0.00      DRUG
ATOM    387 H2   DOX     6     -17.792  41.666  46.646  1.00  0.00      DRUG
ATOM    388 H3   DOX     6     -13.525  44.390  44.277  1.00  0.00      DRUG
ATOM    389 H4   DOX     6     -17.466  45.017  48.377  1.00  0.00      DRUG
ATOM    390 H5   DOX     6     -18.597  43.685  48.493  1.00  0.00      DRUG
ATOM    391 H6   DOX     6     -16.481  42.791  42.398  1.00  0.00      DRUG
ATOM    392 H7   DOX     6     -14.393  43.503  41.433  1.00  0.00      DRUG
ATOM    393 H8   DOX     6     -15.092  44.953  42.287  1.00  0.00      DRUG
ATOM    394 H9   DOX     6     -11.925  42.502  44.176  1.00  0.00      DRUG
ATOM    395 H10  DOX     6     -14.302  42.042  45.036  1.00  0.00      DRUG
ATOM    396 H11  DOX     6     -11.561  43.967  42.311  1.00  0.00      DRUG
ATOM    397 H12  DOX     6     -11.739  45.349  43.068  1.00  0.00      DRUG
ATOM    398 H13  DOX     6     -12.498  44.984  41.550  1.00  0.00      DRUG
ATOM    399 H14  DOX     6     -14.392  39.597  44.493  1.00  0.00      DRUG
ATOM    400 H15  DOX     6     -12.729  40.162  44.974  1.00  0.00      DRUG
ATOM    401 H16  DOX     6     -13.134  39.831  43.234  1.00  0.00      DRUG
ATOM    402 H17  DOX     6     -15.572  44.132  45.961  1.00  0.00      DRUG
ATOM    403 H18  DOX     6     -14.159  42.491  48.075  1.00  0.00      DRUG
ATOM    404 H19  DOX     6     -14.407  43.915  49.152  1.00  0.00      DRUG
ATOM    405 H20  DOX     6     -11.296  41.771  42.502  1.00  0.00      DRUG
ATOM    406 H21  DOX     6     -19.358  44.223  42.316  1.00  0.00      DRUG
ATOM    407 H22  DOX     6     -20.310  46.912  48.048  1.00  0.00      DRUG
ATOM    408 H23  DOX     6     -23.010  49.232  45.756  1.00  0.00      DRUG
ATOM    409 H24  DOX     6     -13.727  41.298  49.757  1.00  0.00      DRUG
ATOM    410 H25  DOX     6     -24.238  48.678  41.781  1.00  0.00      DRUG
ATOM    411 H26  DOX     6     -24.587  49.748  44.002  1.00  0.00      DRUG
ATOM    412 H27  DOX     6     -21.795  46.676  39.295  1.00  0.00      DRUG
ATOM    413 H28  DOX     6     -21.247  47.752  40.598  1.00  0.00      DRUG
ATOM    414 H29  DOX     6     -22.848  48.111  39.635  1.00  0.00      DRUG
ATOM    622 O    DOX    10     -22.760  23.383  59.946  1.00  0.00      DRUG
ATOM    623 O1   DOX    10     -22.375  21.139  59.473  1.00  0.00      DRUG
ATOM    624 O2   DOX    10     -23.811  24.625  57.885  1.00  0.00      DRUG
ATOM    625 O3   DOX    10     -24.698  19.265  59.517  1.00  0.00      DRUG
ATOM    626 O4   DOX    10     -21.045  24.408  62.156  1.00  0.00      DRUG
ATOM    627 O5   DOX    10     -21.949  28.906  58.994  1.00  0.00      DRUG
ATOM    628 O6   DOX    10     -21.444  23.956  55.403  1.00  0.00      DRUG
ATOM    629 O7   DOX    10     -22.483  26.264  54.042  1.00  0.00      DRUG
ATOM    630 O8   DOX    10     -21.092  26.017  64.321  1.00  0.00      DRUG
ATOM    631 O9   DOX    10     -22.200  30.295  61.199  1.00  0.00      DRUG
ATOM    632 O10  DOX    10     -19.465  27.682  65.989  1.00  0.00      DRUG
ATOM    633 N    DOX    10     -26.359  21.378  60.867  1.00  0.00      DRUG
ATOM    634 C    DOX    10     -21.513  23.971  59.559  1.00  0.00      DRUG
ATOM    635 C1   DOX    10     -22.500  24.927  57.396  1.00  0.00      DRUG
ATOM    636 C2   DOX    10     -21.399  24.009  58.049  1.00  0.00      DRUG
ATOM    637 C3   DOX    10     -25.043  21.609  60.200  1.00  0.00      DRUG
ATOM    638 C4   DOX    10     -22.139  26.415  57.808  1.00  0.00      DRUG
ATOM    639 C5   DOX    10     -21.532  25.455  60.065  1.00  0.00      DRUG
ATOM    640 C6   DOX    10     -22.669  22.096  60.507  1.00  0.00      DRUG
ATOM    641 C7   DOX    10     -23.905  21.676  61.265  1.00  0.00      DRUG
ATOM    642 C8   DOX    10     -21.808  26.573  59.230  1.00  0.00      DRUG
ATOM    643 C9   DOX    10     -24.782  20.636  59.125  1.00  0.00      DRUG
ATOM    644 C10  DOX    10     -23.442  21.058  58.510  1.00  0.00      DRUG
ATOM    645 C11  DOX    10     -21.254  25.602  61.464  1.00  0.00      DRUG
ATOM    646 C12  DOX    10     -22.283  24.723  55.909  1.00  0.00      DRUG
ATOM    647 C13  DOX    10     -22.006  27.782  59.827  1.00  0.00      DRUG
ATOM    648 C14  DOX    10     -21.428  26.855  62.067  1.00  0.00      DRUG
ATOM    649 C15  DOX    10     -21.789  27.981  61.261  1.00  0.00      DRUG
ATOM    650 C16  DOX    10     -23.045  20.034  57.394  1.00  0.00      DRUG
ATOM    651 C17  DOX    10     -23.214  25.381  54.891  1.00  0.00      DRUG
ATOM    652 C18  DOX    10     -21.076  26.966  63.505  1.00  0.00      DRUG
ATOM    653 C19  DOX    10     -21.692  29.353  61.819  1.00  0.00      DRUG
ATOM    654 C20  DOX    10     -20.628  28.348  63.954  1.00  0.00      DRUG
ATOM    655 C21  DOX    10     -20.955  29.483  63.075  1.00  0.00      DRUG
ATOM    656 C22  DOX    10     -19.928  28.682  65.127  1.00  0.00      DRUG
ATOM    657 C24  DOX    10     -20.476  30.754  63.362  1.00  0.00      DRUG
ATOM    658 C25  DOX    10     -19.552  30.013  65.441  1.00  0.00      DRUG
ATOM    659 C26  DOX    10     -19.754  31.082  64.539  1.00  0.00      DRUG
ATOM    660 C27  DOX    10     -19.359  27.952  67.428  1.00  0.00      DRUG
ATOM    661 H    DOX    10     -20.628  23.438  59.966  1.00  0.00      DRUG
ATOM    662 H1   DOX    10     -21.554  22.996  57.618  1.00  0.00      DRUG
ATOM    663 H2   DOX    10     -20.418  24.378  57.681  1.00  0.00      DRUG
ATOM    664 H3   DOX    10     -25.105  22.643  59.797  1.00  0.00      DRUG
ATOM    665 H4   DOX    10     -23.073  27.004  57.679  1.00  0.00      DRUG
ATOM    666 H5   DOX    10     -21.261  26.813  57.255  1.00  0.00      DRUG
ATOM    667 H6   DOX    10     -21.769  21.923  61.135  1.00  0.00      DRUG
ATOM    668 H7   DOX    10     -23.878  20.696  61.788  1.00  0.00      DRUG
ATOM    669 H8   DOX    10     -24.138  22.474  62.002  1.00  0.00      DRUG
ATOM    670 H9   DOX    10     -25.540  20.695  58.315  1.00  0.00      DRUG
ATOM    671 H10  DOX    10     -23.668  22.017  57.996  1.00  0.00      DRUG
ATOM    672 H11  DOX    10     -27.142  21.100  60.242  1.00  0.00      DRUG
ATOM    673 H12  DOX    10     -26.597  22.262  61.361  1.00  0.00      DRUG
ATOM    674 H13  DOX    10     -26.247  20.655  61.606  1.00  0.00      DRUG
ATOM    675 H14  DOX    10     -22.409  20.465  56.591  1.00  0.00      DRUG
ATOM    676 H15  DOX    10     -23.966  19.722  56.857  1.00  0.00      DRUG
ATOM    677 H16  DOX    10     -22.499  19.192  57.872  1.00  0.00      DRUG
ATOM    678 H17  DOX    10     -23.624  24.342  58.783  1.00  0.00      DRUG
ATOM    679 H18  DOX    10     -23.545  24.597  54.177  1.00  0.00      DRUG
ATOM    680 H19  DOX    10     -24.030  25.975  55.355  1.00  0.00      DRUG
ATOM    681 H20  DOX    10     -25.086  18.743  58.811  1.00  0.00      DRUG
ATOM    682 H21  DOX    10     -20.955  24.467  63.110  1.00  0.00      DRUG
ATOM    683 H22  DOX    10     -21.898  29.679  59.561  1.00  0.00      DRUG
ATOM    684 H23  DOX    10     -20.739  31.566  62.700  1.00  0.00      DRUG
ATOM    685 H24  DOX    10     -22.924  26.135  53.199  1.00  0.00      DRUG
ATOM    686 H25  DOX    10     -18.927  30.268  66.283  1.00  0.00      DRUG
ATOM    687 H26  DOX    10     -19.374  32.093  64.565  1.00  0.00      DRUG
ATOM    688 H27  DOX    10     -19.271  27.004  68.001  1.00  0.00      DRUG
ATOM    689 H28  DOX    10     -20.208  28.584  67.765  1.00  0.00      DRUG
ATOM    690 H29  DOX    10     -18.513  28.619  67.699  1.00  0.00      DRUG
ATOM    760 O    DOX    12      -4.957  44.668  31.531  1.00  0.00      DRUG
ATOM    761 O1   DOX    12      -5.227  44.432  29.227  1.00  0.00      DRUG
ATOM    762 O2   DOX    12      -5.779  42.959  33.297  1.00  0.00      DRUG
ATOM    763 O3   DOX    12      -3.252  42.757  27.642  1.00  0.00      DRUG
ATOM    764 O4   DOX    12      -4.631  47.987  31.898  1.00  0.00      DRUG
ATOM    765 O5   DOX    12      -5.853  45.869  37.028  1.00  0.00      DRUG
ATOM    766 O6   DOX    12      -8.864  42.565  34.766  1.00  0.00      DRUG
ATOM    767 O7   DOX    12      -9.442  41.026  32.450  1.00  0.00      DRUG
ATOM    768 O8   DOX    12      -3.855  50.077  33.169  1.00  0.00      DRUG
ATOM    769 O9   DOX    12      -4.212  47.679  37.972  1.00  0.00      DRUG
ATOM    770 O10  DOX    12      -2.619  51.979  34.060  1.00  0.00      DRUG
ATOM    771 N    DOX    12      -1.441  42.745  30.292  1.00  0.00      DRUG
ATOM    772 C    DOX    12      -6.043  45.400  32.034  1.00  0.00      DRUG
ATOM    773 C1   DOX    12      -7.009  43.539  33.577  1.00  0.00      DRUG
ATOM    774 C2   DOX    12      -7.279  44.458  32.387  1.00  0.00      DRUG
ATOM    775 C3   DOX    12      -2.865  43.179  30.120  1.00  0.00      DRUG
ATOM    776 C4   DOX    12      -6.816  44.505  34.798  1.00  0.00      DRUG
ATOM    777 C5   DOX    12      -5.602  46.145  33.332  1.00  0.00      DRUG
ATOM    778 C6   DOX    12      -4.460  45.100  30.286  1.00  0.00      DRUG
ATOM    779 C7   DOX    12      -3.000  44.649  30.154  1.00  0.00      DRUG
ATOM    780 C8   DOX    12      -6.021  45.787  34.625  1.00  0.00      DRUG
ATOM    781 C9   DOX    12      -3.704  42.511  28.977  1.00  0.00      DRUG
ATOM    782 C10  DOX    12      -5.095  43.045  29.217  1.00  0.00      DRUG
ATOM    783 C11  DOX    12      -4.868  47.381  33.233  1.00  0.00      DRUG
ATOM    784 C12  DOX    12      -8.064  42.456  33.823  1.00  0.00      DRUG
ATOM    785 C13  DOX    12      -5.485  46.387  35.777  1.00  0.00      DRUG
ATOM    786 C14  DOX    12      -4.418  48.105  34.385  1.00  0.00      DRUG
ATOM    787 C15  DOX    12      -4.632  47.533  35.660  1.00  0.00      DRUG
ATOM    788 C16  DOX    12      -6.057  42.330  28.244  1.00  0.00      DRUG
ATOM    789 C17  DOX    12      -8.104  41.353  32.802  1.00  0.00      DRUG
ATOM    790 C18  DOX    12      -3.839  49.476  34.242  1.00  0.00      DRUG
ATOM    791 C19  DOX    12      -4.071  48.222  36.873  1.00  0.00      DRUG
ATOM    792 C20  DOX    12      -3.194  50.015  35.469  1.00  0.00      DRUG
ATOM    793 C21  DOX    12      -3.213  49.342  36.708  1.00  0.00      DRUG
ATOM    794 C22  DOX    12      -2.471  51.222  35.250  1.00  0.00      DRUG
ATOM    795 C24  DOX    12      -2.565  49.942  37.800  1.00  0.00      DRUG
ATOM    796 C25  DOX    12      -1.822  51.723  36.412  1.00  0.00      DRUG
ATOM    797 C26  DOX    12      -1.873  51.136  37.654  1.00  0.00      DRUG
ATOM    798 C27  DOX    12      -1.905  53.154  34.030  1.00  0.00      DRUG
ATOM    799 H    DOX    12      -6.315  46.168  31.280  1.00  0.00      DRUG
ATOM    800 H1   DOX    12      -7.530  43.894  31.464  1.00  0.00      DRUG
ATOM    801 H2   DOX    12      -8.139  45.119  32.628  1.00  0.00      DRUG
ATOM    802 H3   DOX    12      -3.330  42.735  31.026  1.00  0.00      DRUG
ATOM    803 H4   DOX    12      -6.357  43.917  35.622  1.00  0.00      DRUG
ATOM    804 H5   DOX    12      -7.805  44.861  35.157  1.00  0.00      DRUG
ATOM    805 H6   DOX    12      -4.531  46.184  30.053  1.00  0.00      DRUG
ATOM    806 H7   DOX    12      -2.568  45.029  29.203  1.00  0.00      DRUG
ATOM    807 H8   DOX    12      -2.398  44.899  31.053  1.00  0.00      DRUG
ATOM    808 H9   DOX    12      -3.670  41.405  29.079  1.00  0.00      DRUG
ATOM    809 H10  DOX    12      -5.431  42.796  30.246  1.00  0.00      DRUG
ATOM    810 H11  DOX    12      -0.875  42.647  29.425  1.00  0.00      DRUG
ATOM    811 H12  DOX    12      -1.401  41.833  30.791  1.00  0.00      DRUG
ATOM    812 H13  DOX    12      -0.969  43.480  30.857  1.00  0.00      DRUG
ATOM    813 H14  DOX    12      -5.611  42.066  27.261  1.00  0.00      DRUG
ATOM    814 H15  DOX    12      -6.947  42.986  28.136  1.00  0.00      DRUG
ATOM    815 H16  DOX    12      -6.470  41.414  28.717  1.00  0.00      DRUG
ATOM    816 H17  DOX    12      -5.474  43.463  32.539  1.00  0.00      DRUG
ATOM    817 H18  DOX    12      -7.549  41.556  31.862  1.00  0.00      DRUG
ATOM    818 H19  DOX    12      -7.606  40.479  33.273  1.00  0.00      DRUG
ATOM    819 H20  DOX    12      -3.349  43.646  27.294  1.00  0.00      DRUG
ATOM    820 H21  DOX    12      -4.252  48.867  31.959  1.00  0.00      DRUG
ATOM    821 H22  DOX    12      -5.563  46.415  37.763  1.00  0.00      DRUG
ATOM    822 H23  DOX    12      -2.448  49.349  38.695  1.00  0.00      DRUG
ATOM    823 H24  DOX    12      -9.289  40.437  31.707  1.00  0.00      DRUG
ATOM    824 H25  DOX    12      -1.353  52.694  36.344  1.00  0.00      DRUG
ATOM    825 H26  DOX    12      -1.391  51.504  38.548  1.00  0.00      DRUG
ATOM    826 H27  DOX    12      -2.193  53.698  33.106  1.00  0.00      DRUG
ATOM    827 H28  DOX    12      -0.822  52.919  33.951  1.00  0.00      DRUG
ATOM    828 H29  DOX    12      -2.164  53.936  34.776  1.00  0.00      DRUG
ATOM    863 O2   CHH     2     -28.380  36.078  43.222  1.00  0.00      PEPT
ATOM    864 O1   CHH     2     -28.304  34.044  38.119  1.00  0.00      PEPT
ATOM    865 N1   CHH     2     -27.305  35.790  41.200  1.00  0.00      PEPT
ATOM    866 ND1  CHH     2     -25.442  37.915  38.575  1.00  0.00      PEPT
ATOM    867 NE1  CHH     2     -25.325  39.657  39.906  1.00  0.00      PEPT
ATOM    868 N2   CHH     2     -29.376  34.255  40.057  1.00  0.00      PEPT
ATOM    869 ND2  CHH     2     -31.519  31.991  41.230  1.00  0.00      PEPT
ATOM    870 NE2  CHH     2     -33.653  32.527  41.175  1.00  0.00      PEPT
ATOM    871 CA   CHH     2     -27.456  35.654  39.751  1.00  0.00      PEPT
ATOM    872 C1   CHH     2     -28.406  34.631  39.237  1.00  0.00      PEPT
ATOM    873 CB   CHH     2     -27.797  37.035  39.098  1.00  0.00      PEPT
ATOM    874 CG   CHH     2     -26.665  37.995  39.234  1.00  0.00      PEPT
ATOM    875 CD1  CHH     2     -26.612  39.077  40.018  1.00  0.00      PEPT
ATOM    876 CE1  CHH     2     -24.696  38.946  39.007  1.00  0.00      PEPT
ATOM    877 CA2  CHH     2     -29.592  34.919  41.391  1.00  0.00      PEPT
ATOM    878 C2   CHH     2     -28.403  35.626  42.054  1.00  0.00      PEPT
ATOM    879 CB2  CHH     2     -30.404  33.976  42.397  1.00  0.00      PEPT
ATOM    880 CG2  CHH     2     -31.592  33.208  41.796  1.00  0.00      PEPT
ATOM    881 CD2  CHH     2     -32.921  33.537  41.749  1.00  0.00      PEPT
ATOM    882 CE2  CHH     2     -32.799  31.623  40.863  1.00  0.00      PEPT
ATOM    883 H1   CHH     2     -26.446  36.131  41.575  1.00  0.00      PEPT
ATOM    884 HD1  CHH     2     -25.262  37.255  37.832  1.00  0.00      PEPT
ATOM    885 H2   CHH     2     -29.835  33.389  39.873  1.00  0.00      PEPT
ATOM    886 HD2  CHH     2     -30.730  31.384  41.056  1.00  0.00      PEPT
ATOM    887 HA1  CHH     2     -26.479  35.348  39.321  1.00  0.00      PEPT
ATOM    888 HB1  CHH     2     -28.764  37.476  39.421  1.00  0.00      PEPT
ATOM    889 HB2  CHH     2     -27.906  36.919  37.999  1.00  0.00      PEPT
ATOM    890 HD3  CHH     2     -27.402  39.605  40.537  1.00  0.00      PEPT
ATOM    891 HE1  CHH     2     -23.627  39.035  38.813  1.00  0.00      PEPT
ATOM    892 HA2  CHH     2     -30.357  35.719  41.295  1.00  0.00      PEPT
ATOM    893 HB3  CHH     2     -30.768  34.615  43.230  1.00  0.00      PEPT
ATOM    894 HB4  CHH     2     -29.602  33.304  42.768  1.00  0.00      PEPT
ATOM    895 HD4  CHH     2     -33.337  34.490  42.051  1.00  0.00      PEPT
ATOM    896 HE2  CHH     2     -33.151  30.650  40.521  1.00  0.00      PEPT
ATOM    931 O2   CHH     4     -27.636  24.907  67.078  1.00  0.00      PEPT
ATOM    932 O1   CHH     4     -27.172  19.565  67.411  1.00  0.00      PEPT
ATOM    933 N1   CHH     4     -28.238  23.062  68.054  1.00  0.00      PEPT
ATOM    934 ND1  CHH     4     -26.115  20.357  70.971  1.00  0.00      PEPT
ATOM    935 NE1  CHH     4     -24.879  22.286  70.984  1.00  0.00      PEPT
ATOM    936 N2   CHH     4     -26.890  21.422  66.207  1.00  0.00      PEPT
ATOM    937 ND2  CHH     4     -30.680  22.575  65.513  1.00  0.00      PEPT
ATOM    938 NE2  CHH     4     -30.984  20.404  65.187  1.00  0.00      PEPT
ATOM    939 CA   CHH     4     -28.296  21.614  68.197  1.00  0.00      PEPT
ATOM    940 C1   CHH     4     -27.448  20.755  67.205  1.00  0.00      PEPT
ATOM    941 CB   CHH     4     -28.123  21.152  69.639  1.00  0.00      PEPT
ATOM    942 CG   CHH     4     -26.818  21.288  70.263  1.00  0.00      PEPT
ATOM    943 CD1  CHH     4     -26.061  22.425  70.258  1.00  0.00      PEPT
ATOM    944 CE1  CHH     4     -24.975  21.033  71.417  1.00  0.00      PEPT
ATOM    945 CA2  CHH     4     -27.226  22.792  65.829  1.00  0.00      PEPT
ATOM    946 C2   CHH     4     -27.676  23.685  67.054  1.00  0.00      PEPT
ATOM    947 CB2  CHH     4     -28.279  22.747  64.596  1.00  0.00      PEPT
ATOM    948 CG2  CHH     4     -29.526  22.100  64.942  1.00  0.00      PEPT
ATOM    949 CD2  CHH     4     -29.716  20.763  64.724  1.00  0.00      PEPT
ATOM    950 CE2  CHH     4     -31.456  21.505  65.727  1.00  0.00      PEPT
ATOM    951 H1   CHH     4     -28.472  23.705  68.779  1.00  0.00      PEPT
ATOM    952 HD1  CHH     4     -26.471  19.460  71.268  1.00  0.00      PEPT
ATOM    953 H2   CHH     4     -26.267  20.898  65.631  1.00  0.00      PEPT
ATOM    954 HD2  CHH     4     -30.874  23.518  65.817  1.00  0.00      PEPT
ATOM    955 HA1  CHH     4     -29.364  21.385  67.998  1.00  0.00      PEPT
ATOM    956 HB1  CHH     4     -28.337  20.068  69.526  1.00  0.00      PEPT
ATOM    957 HB2  CHH     4     -28.914  21.601  70.278  1.00  0.00      PEPT
ATOM    958 HD3  CHH     4     -26.402  23.404  69.946  1.00  0.00      PEPT
ATOM    959 HE1  CHH     4     -24.398  20.644  72.257  1.00  0.00      PEPT
ATOM    960 HA2  CHH     4     -26.326  23.350  65.491  1.00  0.00      PEPT
ATOM    961 HB3  CHH     4     -27.729  22.209  63.794  1.00  0.00      PEPT
ATOM    962 HB4  CHH     4     -28.448  23.786  64.241  1.00  0.00      PEPT
ATOM    963 HD4  CHH     4     -29.035  20.144  64.153  1.00  0.00      PEPT
ATOM    964 HE2  CHH     4     -32.379  21.638  66.292  1.00  0.00      PEPT
ATOM   1067 O2   CHH     8     -31.945  30.574  53.976  1.00  0.00      PEPT
ATOM   1068 O1   CHH     8     -28.546  27.796  50.919  1.00  0.00      PEPT
ATOM   1069 N1   CHH     8     -31.545  29.178  52.345  1.00  0.00      PEPT
ATOM   1070 ND1  CHH     8     -29.988  26.708  48.444  1.00  0.00      PEPT
ATOM   1071 NE1  CHH     8     -31.576  26.459  46.905  1.00  0.00      PEPT
ATOM   1072 N2   CHH     8     -28.821  29.569  52.308  1.00  0.00      PEPT
ATOM   1073 ND2  CHH     8     -27.773  33.390  53.034  1.00  0.00      PEPT
ATOM   1074 NE2  CHH     8     -26.447  33.693  51.226  1.00  0.00      PEPT
ATOM   1075 CA   CHH     8     -30.810  28.667  51.195  1.00  0.00      PEPT
ATOM   1076 C1   CHH     8     -29.324  28.659  51.407  1.00  0.00      PEPT
ATOM   1077 CB   CHH     8     -31.441  27.381  50.533  1.00  0.00      PEPT
ATOM   1078 CG   CHH     8     -31.249  27.043  49.026  1.00  0.00      PEPT
ATOM   1079 CD1  CHH     8     -32.179  26.804  48.089  1.00  0.00      PEPT
ATOM   1080 CE1  CHH     8     -30.298  26.356  47.176  1.00  0.00      PEPT
ATOM   1081 CA2  CHH     8     -29.666  30.669  52.917  1.00  0.00      PEPT
ATOM   1082 C2   CHH     8     -31.100  30.133  53.166  1.00  0.00      PEPT
ATOM   1083 CB2  CHH     8     -29.686  31.938  52.097  1.00  0.00      PEPT
ATOM   1084 CG2  CHH     8     -28.334  32.674  52.043  1.00  0.00      PEPT
ATOM   1085 CD2  CHH     8     -27.537  32.895  50.901  1.00  0.00      PEPT
ATOM   1086 CE2  CHH     8     -26.659  33.996  52.475  1.00  0.00      PEPT
ATOM   1087 H1   CHH     8     -32.458  28.874  52.608  1.00  0.00      PEPT
ATOM   1088 HD1  CHH     8     -29.113  26.713  48.948  1.00  0.00      PEPT
ATOM   1089 H2   CHH     8     -27.867  29.549  52.597  1.00  0.00      PEPT
ATOM   1090 HD2  CHH     8     -28.188  33.641  53.920  1.00  0.00      PEPT
ATOM   1091 HA1  CHH     8     -31.058  29.449  50.446  1.00  0.00      PEPT
ATOM   1092 HB1  CHH     8     -32.537  27.434  50.705  1.00  0.00      PEPT
ATOM   1093 HB2  CHH     8     -31.168  26.456  51.085  1.00  0.00      PEPT
ATOM   1094 HD3  CHH     8     -33.228  27.072  48.051  1.00  0.00      PEPT
ATOM   1095 HE1  CHH     8     -29.604  25.826  46.524  1.00  0.00      PEPT
ATOM   1096 HA2  CHH     8     -29.267  30.767  53.949  1.00  0.00      PEPT
ATOM   1097 HB3  CHH     8     -30.445  32.641  52.501  1.00  0.00      PEPT
ATOM   1098 HB4  CHH     8     -29.981  31.562  51.094  1.00  0.00      PEPT
ATOM   1099 HD4  CHH     8     -27.663  32.516  49.894  1.00  0.00      PEPT
ATOM   1100 HE2  CHH     8     -25.921  34.659  52.926  1.00  0.00      PEPT
ATOM   1135 O2   CHH    10     -23.898  25.859  51.808  1.00  0.00      PEPT
ATOM   1136 O1   CHH    10     -27.708  24.554  48.269  1.00  0.00      PEPT
ATOM   1137 N1   CHH    10     -25.351  24.463  51.046  1.00  0.00      PEPT
ATOM   1138 ND1  CHH    10     -27.825  21.424  48.865  1.00  0.00      PEPT
ATOM   1139 NE1  CHH    10     -27.415  20.389  46.961  1.00  0.00      PEPT
ATOM   1140 N2   CHH    10     -25.977  25.909  48.751  1.00  0.00      PEPT
ATOM   1141 ND2  CHH    10     -24.278  28.554  47.452  1.00  0.00      PEPT
ATOM   1142 NE2  CHH    10     -25.765  30.116  47.272  1.00  0.00      PEPT
ATOM   1143 CA   CHH    10     -26.189  23.857  50.028  1.00  0.00      PEPT
ATOM   1144 C1   CHH    10     -26.691  24.811  48.927  1.00  0.00      PEPT
ATOM   1145 CB   CHH    10     -25.610  22.434  49.506  1.00  0.00      PEPT
ATOM   1146 CG   CHH    10     -26.530  21.648  48.579  1.00  0.00      PEPT
ATOM   1147 CD1  CHH    10     -26.280  21.009  47.425  1.00  0.00      PEPT
ATOM   1148 CE1  CHH    10     -28.339  20.677  47.818  1.00  0.00      PEPT
ATOM   1149 CA2  CHH    10     -24.787  26.262  49.563  1.00  0.00      PEPT
ATOM   1150 C2   CHH    10     -24.664  25.539  50.853  1.00  0.00      PEPT
ATOM   1151 CB2  CHH    10     -24.740  27.805  49.856  1.00  0.00      PEPT
ATOM   1152 CG2  CHH    10     -24.893  28.636  48.673  1.00  0.00      PEPT
ATOM   1153 CD2  CHH    10     -25.816  29.626  48.540  1.00  0.00      PEPT
ATOM   1154 CE2  CHH    10     -24.838  29.451  46.647  1.00  0.00      PEPT
ATOM   1155 H1   CHH    10     -25.299  24.010  51.933  1.00  0.00      PEPT
ATOM   1156 HD1  CHH    10     -28.270  21.604  49.754  1.00  0.00      PEPT
ATOM   1157 H2   CHH    10     -26.457  26.446  48.061  1.00  0.00      PEPT
ATOM   1158 HD2  CHH    10     -23.670  27.802  47.160  1.00  0.00      PEPT
ATOM   1159 HA1  CHH    10     -27.160  23.566  50.483  1.00  0.00      PEPT
ATOM   1160 HB1  CHH    10     -25.456  21.761  50.376  1.00  0.00      PEPT
ATOM   1161 HB2  CHH    10     -24.599  22.636  49.091  1.00  0.00      PEPT
ATOM   1162 HD3  CHH    10     -25.397  20.954  46.800  1.00  0.00      PEPT
ATOM   1163 HE1  CHH    10     -29.372  20.327  47.821  1.00  0.00      PEPT
ATOM   1164 HA2  CHH    10     -23.838  25.949  49.077  1.00  0.00      PEPT
ATOM   1165 HB3  CHH    10     -23.849  28.091  50.455  1.00  0.00      PEPT
ATOM   1166 HB4  CHH    10     -25.598  27.913  50.553  1.00  0.00      PEPT
ATOM   1167 HD4  CHH    10     -26.469  30.058  49.288  1.00  0.00      PEPT
ATOM   1168 HE2  CHH    10     -24.646  29.417  45.575  1.00  0.00      PEPT
ATOM   1203 O2   CHH    12     -33.881  40.922  21.400  1.00  0.00      PEPT
ATOM   1204 O1   CHH    12     -31.425  36.579  23.098  1.00  0.00      PEPT
ATOM   1205 N1   CHH    12     -31.955  40.079  22.041  1.00  0.00      PEPT
ATOM   1206 ND1  CHH    12     -28.276  40.795  22.441  1.00  0.00      PEPT
ATOM   1207 NE1  CHH    12     -28.235  42.336  20.826  1.00  0.00      PEPT
ATOM   1208 N2   CHH    12     -32.892  37.445  21.642  1.00  0.00      PEPT
ATOM   1209 ND2  CHH    12     -36.069  39.123  22.613  1.00  0.00      PEPT
ATOM   1210 NE2  CHH    12     -37.484  37.413  22.981  1.00  0.00      PEPT
ATOM   1211 CA   CHH    12     -31.069  38.944  22.388  1.00  0.00      PEPT
ATOM   1212 C1   CHH    12     -31.759  37.544  22.402  1.00  0.00      PEPT
ATOM   1213 CB   CHH    12     -29.677  38.924  21.552  1.00  0.00      PEPT
ATOM   1214 CG   CHH    12     -29.018  40.313  21.438  1.00  0.00      PEPT
ATOM   1215 CD1  CHH    12     -29.016  41.250  20.469  1.00  0.00      PEPT
ATOM   1216 CE1  CHH    12     -27.799  42.031  22.081  1.00  0.00      PEPT
ATOM   1217 CA2  CHH    12     -33.476  38.579  20.896  1.00  0.00      PEPT
ATOM   1218 C2   CHH    12     -33.135  39.943  21.436  1.00  0.00      PEPT
ATOM   1219 CB2  CHH    12     -34.932  38.400  20.429  1.00  0.00      PEPT
ATOM   1220 CG2  CHH    12     -35.943  38.175  21.577  1.00  0.00      PEPT
ATOM   1221 CD2  CHH    12     -36.822  37.165  21.778  1.00  0.00      PEPT
ATOM   1222 CE2  CHH    12     -36.993  38.581  23.427  1.00  0.00      PEPT
ATOM   1223 H1   CHH    12     -31.558  40.988  22.140  1.00  0.00      PEPT
ATOM   1224 HD1  CHH    12     -28.030  40.419  23.345  1.00  0.00      PEPT
ATOM   1225 H2   CHH    12     -33.422  36.601  21.641  1.00  0.00      PEPT
ATOM   1226 HD2  CHH    12     -35.677  40.053  22.607  1.00  0.00      PEPT
ATOM   1227 HA1  CHH    12     -30.747  39.018  23.449  1.00  0.00      PEPT
ATOM   1228 HB1  CHH    12     -29.871  38.564  20.519  1.00  0.00      PEPT
ATOM   1229 HB2  CHH    12     -28.869  38.374  22.081  1.00  0.00      PEPT
ATOM   1230 HD3  CHH    12     -29.466  41.366  19.491  1.00  0.00      PEPT
ATOM   1231 HE1  CHH    12     -27.301  42.711  22.771  1.00  0.00      PEPT
ATOM   1232 HA2  CHH    12     -32.960  38.590  19.912  1.00  0.00      PEPT
ATOM   1233 HB3  CHH    12     -34.964  37.577  19.683  1.00  0.00      PEPT
ATOM   1234 HB4  CHH    12     -35.173  39.272  19.784  1.00  0.00      PEPT
ATOM   1235 HD4  CHH    12     -36.916  36.231  21.237  1.00  0.00      PEPT
ATOM   1236 HE2  CHH    12     -37.090  38.998  24.430  1.00  0.00      PEPT
ATOM   1271 O2   CHH    14     -40.165  32.197  32.045  1.00  0.00      PEPT
ATOM   1272 O1   CHH    14     -35.739  31.138  34.730  1.00  0.00      PEPT
ATOM   1273 N1   CHH    14     -39.221  30.849  33.533  1.00  0.00      PEPT
ATOM   1274 ND1  CHH    14     -41.158  30.385  35.911  1.00  0.00      PEPT
ATOM   1275 NE1  CHH    14     -41.493  28.434  36.853  1.00  0.00      PEPT
ATOM   1276 N2   CHH    14     -37.134  32.749  33.904  1.00  0.00      PEPT
ATOM   1277 ND2  CHH    14     -36.122  34.201  31.080  1.00  0.00      PEPT
ATOM   1278 NE2  CHH    14     -36.610  33.526  28.995  1.00  0.00      PEPT
ATOM   1279 CA   CHH    14     -38.085  30.541  34.458  1.00  0.00      PEPT
ATOM   1280 C1   CHH    14     -36.867  31.535  34.387  1.00  0.00      PEPT
ATOM   1281 CB   CHH    14     -38.564  30.593  35.937  1.00  0.00      PEPT
ATOM   1282 CG   CHH    14     -39.903  29.923  36.190  1.00  0.00      PEPT
ATOM   1283 CD1  CHH    14     -40.115  28.681  36.766  1.00  0.00      PEPT
ATOM   1284 CE1  CHH    14     -41.999  29.505  36.286  1.00  0.00      PEPT
ATOM   1285 CA2  CHH    14     -38.507  33.182  33.438  1.00  0.00      PEPT
ATOM   1286 C2   CHH    14     -39.366  32.052  32.959  1.00  0.00      PEPT
ATOM   1287 CB2  CHH    14     -38.413  34.206  32.268  1.00  0.00      PEPT
ATOM   1288 CG2  CHH    14     -37.463  33.854  31.099  1.00  0.00      PEPT
ATOM   1289 CD2  CHH    14     -37.738  33.437  29.810  1.00  0.00      PEPT
ATOM   1290 CE2  CHH    14     -35.679  34.018  29.803  1.00  0.00      PEPT
ATOM   1291 H1   CHH    14     -39.652  30.146  32.972  1.00  0.00      PEPT
ATOM   1292 HD1  CHH    14     -41.445  31.265  35.508  1.00  0.00      PEPT
ATOM   1293 H2   CHH    14     -36.344  33.295  33.636  1.00  0.00      PEPT
ATOM   1294 HD2  CHH    14     -35.538  34.527  31.837  1.00  0.00      PEPT
ATOM   1295 HA1  CHH    14     -37.778  29.505  34.200  1.00  0.00      PEPT
ATOM   1296 HB1  CHH    14     -38.646  31.647  36.279  1.00  0.00      PEPT
ATOM   1297 HB2  CHH    14     -37.768  30.111  36.544  1.00  0.00      PEPT
ATOM   1298 HD3  CHH    14     -39.423  27.870  36.958  1.00  0.00      PEPT
ATOM   1299 HE1  CHH    14     -43.082  29.508  36.165  1.00  0.00      PEPT
ATOM   1300 HA2  CHH    14     -39.065  33.618  34.293  1.00  0.00      PEPT
ATOM   1301 HB3  CHH    14     -38.014  35.123  32.753  1.00  0.00      PEPT
ATOM   1302 HB4  CHH    14     -39.339  34.609  31.805  1.00  0.00      PEPT
ATOM   1303 HD4  CHH    14     -38.732  33.195  29.455  1.00  0.00      PEPT
ATOM   1304 HE2  CHH    14     -34.645  34.185  29.501  1.00  0.00      PEPT
ATOM   1339 O2   CHH    16       0.807  31.723  38.867  1.00  0.00      PEPT
ATOM   1340 O1   CHH    16      -3.123  35.266  38.385  1.00  0.00      PEPT
ATOM   1341 N1   CHH    16      -0.039  33.534  39.742  1.00  0.00      PEPT
ATOM   1342 ND1  CHH    16      -4.061  33.575  41.405  1.00  0.00      PEPT
ATOM   1343 NE1  CHH    16      -3.300  31.615  42.282  1.00  0.00      PEPT
ATOM   1344 N2   CHH    16      -1.706  33.842  37.460  1.00  0.00      PEPT
ATOM   1345 ND2  CHH    16       0.744  35.955  36.702  1.00  0.00      PEPT
ATOM   1346 NE2  CHH    16       2.780  36.062  37.506  1.00  0.00      PEPT
ATOM   1347 CA   CHH    16      -0.988  34.713  39.662  1.00  0.00      PEPT
ATOM   1348 C1   CHH    16      -2.052  34.620  38.453  1.00  0.00      PEPT
ATOM   1349 CB   CHH    16      -1.869  34.895  40.951  1.00  0.00      PEPT
ATOM   1350 CG   CHH    16      -2.724  33.740  41.470  1.00  0.00      PEPT
ATOM   1351 CD1  CHH    16      -2.277  32.523  41.937  1.00  0.00      PEPT
ATOM   1352 CE1  CHH    16      -4.363  32.300  41.941  1.00  0.00      PEPT
ATOM   1353 CA2  CHH    16      -0.621  32.922  37.396  1.00  0.00      PEPT
ATOM   1354 C2   CHH    16       0.092  32.673  38.783  1.00  0.00      PEPT
ATOM   1355 CB2  CHH    16       0.415  33.413  36.357  1.00  0.00      PEPT
ATOM   1356 CG2  CHH    16       1.224  34.671  36.667  1.00  0.00      PEPT
ATOM   1357 CD2  CHH    16       2.473  34.737  37.128  1.00  0.00      PEPT
ATOM   1358 CE2  CHH    16       1.697  36.750  37.225  1.00  0.00      PEPT
ATOM   1359 H1   CHH    16       0.501  33.375  40.565  1.00  0.00      PEPT
ATOM   1360 HD1  CHH    16      -4.709  34.277  41.076  1.00  0.00      PEPT
ATOM   1361 H2   CHH    16      -2.278  33.764  36.647  1.00  0.00      PEPT
ATOM   1362 HD2  CHH    16      -0.163  36.299  36.421  1.00  0.00      PEPT
ATOM   1363 HA1  CHH    16      -0.405  35.655  39.574  1.00  0.00      PEPT
ATOM   1364 HB1  CHH    16      -2.530  35.788  40.947  1.00  0.00      PEPT
ATOM   1365 HB2  CHH    16      -1.086  35.137  41.702  1.00  0.00      PEPT
ATOM   1366 HD3  CHH    16      -1.252  32.190  42.036  1.00  0.00      PEPT
ATOM   1367 HE1  CHH    16      -5.398  32.007  42.115  1.00  0.00      PEPT
ATOM   1368 HA2  CHH    16      -1.068  31.943  37.121  1.00  0.00      PEPT
ATOM   1369 HB3  CHH    16      -0.131  33.620  35.412  1.00  0.00      PEPT
ATOM   1370 HB4  CHH    16       1.173  32.624  36.163  1.00  0.00      PEPT
ATOM   1371 HD4  CHH    16       3.144  33.901  37.286  1.00  0.00      PEPT
ATOM   1372 HE2  CHH    16       1.668  37.838  37.180  1.00  0.00      PEPT
ATOM   1373 O2   CHH    17     -36.457  38.502  26.492  1.00  0.00      PEPT
ATOM   1374 O1   CHH    17     -39.662  36.004  29.908  1.00  0.00      PEPT
ATOM   1375 N1   CHH    17     -37.453  38.546  28.552  1.00  0.00      PEPT
ATOM   1376 ND1  CHH    17     -37.219  39.449  32.490  1.00  0.00      PEPT
ATOM   1377 NE1  CHH    17     -35.426  40.658  31.983  1.00  0.00      PEPT
ATOM   1378 N2   CHH    17     -38.471  36.033  28.124  1.00  0.00      PEPT
ATOM   1379 ND2  CHH    17     -37.090  33.398  26.255  1.00  0.00      PEPT
ATOM   1380 NE2  CHH    17     -37.677  32.635  24.217  1.00  0.00      PEPT
ATOM   1381 CA   CHH    17     -38.164  37.901  29.709  1.00  0.00      PEPT
ATOM   1382 C1   CHH    17     -38.842  36.568  29.266  1.00  0.00      PEPT
ATOM   1383 CB   CHH    17     -37.254  37.547  30.900  1.00  0.00      PEPT
ATOM   1384 CG   CHH    17     -36.688  38.829  31.439  1.00  0.00      PEPT
ATOM   1385 CD1  CHH    17     -35.587  39.645  31.089  1.00  0.00      PEPT
ATOM   1386 CE1  CHH    17     -36.430  40.520  32.792  1.00  0.00      PEPT
ATOM   1387 CA2  CHH    17     -37.285  36.435  27.327  1.00  0.00      PEPT
ATOM   1388 C2   CHH    17     -37.009  37.906  27.447  1.00  0.00      PEPT
ATOM   1389 CB2  CHH    17     -37.413  35.944  25.835  1.00  0.00      PEPT
ATOM   1390 CG2  CHH    17     -37.620  34.443  25.540  1.00  0.00      PEPT
ATOM   1391 CD2  CHH    17     -37.998  33.991  24.260  1.00  0.00      PEPT
ATOM   1392 CE2  CHH    17     -37.159  32.336  25.423  1.00  0.00      PEPT
ATOM   1393 H1   CHH    17     -37.312  39.531  28.605  1.00  0.00      PEPT
ATOM   1394 HD1  CHH    17     -38.087  39.114  32.883  1.00  0.00      PEPT
ATOM   1395 H2   CHH    17     -38.973  35.189  27.952  1.00  0.00      PEPT
ATOM   1396 HD2  CHH    17     -36.622  33.574  27.133  1.00  0.00      PEPT
ATOM   1397 HA1  CHH    17     -39.034  38.462  30.113  1.00  0.00      PEPT
ATOM   1398 HB1  CHH    17     -36.383  36.918  30.615  1.00  0.00      PEPT
ATOM   1399 HB2  CHH    17     -37.959  37.095  31.630  1.00  0.00      PEPT
ATOM   1400 HD3  CHH    17     -34.852  39.391  30.335  1.00  0.00      PEPT
ATOM   1401 HE1  CHH    17     -36.954  41.314  33.323  1.00  0.00      PEPT
ATOM   1402 HA2  CHH    17     -36.357  36.032  27.787  1.00  0.00      PEPT
ATOM   1403 HB3  CHH    17     -36.469  36.204  25.310  1.00  0.00      PEPT
ATOM   1404 HB4  CHH    17     -38.308  36.407  25.366  1.00  0.00      PEPT
ATOM   1405 HD4  CHH    17     -38.432  34.456  23.384  1.00  0.00      PEPT
ATOM   1406 HE2  CHH    17     -36.801  31.346  25.704  1.00  0.00      PEPT
ATOM   1475 O2   CHH    20     -20.333  29.937  56.152  1.00  0.00      PEPT
ATOM   1476 O1   CHH    20     -24.664  32.487  58.065  1.00  0.00      PEPT
ATOM   1477 N1   CHH    20     -21.268  31.720  57.265  1.00  0.00      PEPT
ATOM   1478 ND1  CHH    20     -20.265  34.694  59.285  1.00  0.00      PEPT
ATOM   1479 NE1  CHH    20     -18.717  33.360  60.212  1.00  0.00      PEPT
ATOM   1480 N2   CHH    20     -23.816  30.936  56.747  1.00  0.00      PEPT
ATOM   1481 ND2  CHH    20     -24.284  28.555  53.938  1.00  0.00      PEPT
ATOM   1482 NE2  CHH    20     -26.088  29.443  53.060  1.00  0.00      PEPT
ATOM   1483 CA   CHH    20     -22.331  32.630  57.678  1.00  0.00      PEPT
ATOM   1484 C1   CHH    20     -23.685  31.980  57.508  1.00  0.00      PEPT
ATOM   1485 CB   CHH    20     -22.210  33.060  59.162  1.00  0.00      PEPT
ATOM   1486 CG   CHH    20     -20.821  33.480  59.549  1.00  0.00      PEPT
ATOM   1487 CD1  CHH    20     -19.909  32.708  60.114  1.00  0.00      PEPT
ATOM   1488 CE1  CHH    20     -19.021  34.604  59.772  1.00  0.00      PEPT
ATOM   1489 CA2  CHH    20     -22.750  30.328  55.967  1.00  0.00      PEPT
ATOM   1490 C2   CHH    20     -21.310  30.651  56.444  1.00  0.00      PEPT
ATOM   1491 CB2  CHH    20     -22.754  30.480  54.403  1.00  0.00      PEPT
ATOM   1492 CG2  CHH    20     -24.038  29.923  53.860  1.00  0.00      PEPT
ATOM   1493 CD2  CHH    20     -25.216  30.466  53.397  1.00  0.00      PEPT
ATOM   1494 CE2  CHH    20     -25.491  28.357  53.435  1.00  0.00      PEPT
ATOM   1495 H1   CHH    20     -20.380  31.850  57.699  1.00  0.00      PEPT
ATOM   1496 HD1  CHH    20     -20.616  35.476  58.752  1.00  0.00      PEPT
ATOM   1497 H2   CHH    20     -24.614  30.348  56.860  1.00  0.00      PEPT
ATOM   1498 HD2  CHH    20     -23.608  27.822  54.095  1.00  0.00      PEPT
ATOM   1499 HA1  CHH    20     -22.188  33.481  56.978  1.00  0.00      PEPT
ATOM   1500 HB1  CHH    20     -22.485  32.199  59.808  1.00  0.00      PEPT
ATOM   1501 HB2  CHH    20     -22.891  33.928  59.295  1.00  0.00      PEPT
ATOM   1502 HD3  CHH    20     -19.930  31.661  60.393  1.00  0.00      PEPT
ATOM   1503 HE1  CHH    20     -18.392  35.492  59.829  1.00  0.00      PEPT
ATOM   1504 HA2  CHH    20     -22.707  29.237  56.172  1.00  0.00      PEPT
ATOM   1505 HB3  CHH    20     -21.972  29.863  53.911  1.00  0.00      PEPT
ATOM   1506 HB4  CHH    20     -22.516  31.530  54.129  1.00  0.00      PEPT
ATOM   1507 HD4  CHH    20     -25.491  31.503  53.253  1.00  0.00      PEPT
ATOM   1508 HE2  CHH    20     -25.952  27.383  53.267  1.00  0.00      PEPT
ATOM   1543 O2   CHH    22     -46.265  36.363  34.790  1.00  0.00      PEPT
ATOM   1544 O1   CHH    22     -42.301  32.942  34.458  1.00  0.00      PEPT
ATOM   1545 N1   CHH    22     -43.994  36.087  34.709  1.00  0.00      PEPT
ATOM   1546 ND1  CHH    22     -40.685  37.885  35.382  1.00  0.00      PEPT
ATOM   1547 NE1  CHH    22     -40.335  39.136  33.558  1.00  0.00      PEPT
ATOM   1548 N2   CHH    22     -44.228  33.398  35.397  1.00  0.00      PEPT
ATOM   1549 ND2  CHH    22     -45.183  32.341  38.613  1.00  0.00      PEPT
ATOM   1550 NE2  CHH    22     -47.117  31.315  38.718  1.00  0.00      PEPT
ATOM   1551 CA   CHH    22     -42.834  35.270  35.036  1.00  0.00      PEPT
ATOM   1552 C1   CHH    22     -43.094  33.791  34.847  1.00  0.00      PEPT
ATOM   1553 CB   CHH    22     -41.548  35.700  34.281  1.00  0.00      PEPT
ATOM   1554 CG   CHH    22     -41.144  37.158  34.265  1.00  0.00      PEPT
ATOM   1555 CD1  CHH    22     -40.951  37.968  33.193  1.00  0.00      PEPT
ATOM   1556 CE1  CHH    22     -40.217  39.057  34.855  1.00  0.00      PEPT
ATOM   1557 CA2  CHH    22     -45.295  34.349  35.676  1.00  0.00      PEPT
ATOM   1558 C2   CHH    22     -45.256  35.723  35.056  1.00  0.00      PEPT
ATOM   1559 CB2  CHH    22     -45.736  34.451  37.195  1.00  0.00      PEPT
ATOM   1560 CG2  CHH    22     -46.070  33.097  37.880  1.00  0.00      PEPT
ATOM   1561 CD2  CHH    22     -47.275  32.419  37.994  1.00  0.00      PEPT
ATOM   1562 CE2  CHH    22     -45.884  31.290  39.130  1.00  0.00      PEPT
ATOM   1563 H1   CHH    22     -43.939  37.055  34.478  1.00  0.00      PEPT
ATOM   1564 HD1  CHH    22     -40.904  37.773  36.362  1.00  0.00      PEPT
ATOM   1565 H2   CHH    22     -44.474  32.439  35.509  1.00  0.00      PEPT
ATOM   1566 HD2  CHH    22     -44.225  32.541  38.864  1.00  0.00      PEPT
ATOM   1567 HA1  CHH    22     -42.608  35.292  36.123  1.00  0.00      PEPT
ATOM   1568 HB1  CHH    22     -41.562  35.330  33.234  1.00  0.00      PEPT
ATOM   1569 HB2  CHH    22     -40.724  35.158  34.793  1.00  0.00      PEPT
ATOM   1570 HD3  CHH    22     -41.126  37.757  32.145  1.00  0.00      PEPT
ATOM   1571 HE1  CHH    22     -39.979  39.903  35.500  1.00  0.00      PEPT
ATOM   1572 HA2  CHH    22     -46.059  33.731  35.157  1.00  0.00      PEPT
ATOM   1573 HB3  CHH    22     -46.576  35.175  37.254  1.00  0.00      PEPT
ATOM   1574 HB4  CHH    22     -44.947  34.952  37.797  1.00  0.00      PEPT
ATOM   1575 HD4  CHH    22     -48.180  32.771  37.514  1.00  0.00      PEPT
ATOM   1576 HE2  CHH    22     -45.548  30.477  39.773  1.00  0.00      PEPT
ATOM   1645 O2   CHH    25     -31.402  31.517  36.505  1.00  0.00      PEPT
ATOM   1646 O1   CHH    25     -31.073  36.690  36.785  1.00  0.00      PEPT
ATOM   1647 N1   CHH    25     -31.018  33.370  35.367  1.00  0.00      PEPT
ATOM   1648 ND1  CHH    25     -30.114  37.017  32.690  1.00  0.00      PEPT
ATOM   1649 NE1  CHH    25     -29.282  38.866  33.776  1.00  0.00      PEPT
ATOM   1650 N2   CHH    25     -32.294  34.879  37.323  1.00  0.00      PEPT
ATOM   1651 ND2  CHH    25     -35.566  33.506  38.548  1.00  0.00      PEPT
ATOM   1652 NE2  CHH    25     -37.436  34.150  37.522  1.00  0.00      PEPT
ATOM   1653 CA   CHH    25     -31.085  34.777  35.213  1.00  0.00      PEPT
ATOM   1654 C1   CHH    25     -31.428  35.543  36.503  1.00  0.00      PEPT
ATOM   1655 CB   CHH    25     -29.823  35.224  34.519  1.00  0.00      PEPT
ATOM   1656 CG   CHH    25     -29.680  36.627  33.951  1.00  0.00      PEPT
ATOM   1657 CD1  CHH    25     -29.192  37.733  34.566  1.00  0.00      PEPT
ATOM   1658 CE1  CHH    25     -29.822  38.345  32.659  1.00  0.00      PEPT
ATOM   1659 CA2  CHH    25     -32.653  33.454  37.179  1.00  0.00      PEPT
ATOM   1660 C2   CHH    25     -31.637  32.671  36.304  1.00  0.00      PEPT
ATOM   1661 CB2  CHH    25     -34.068  33.275  36.524  1.00  0.00      PEPT
ATOM   1662 CG2  CHH    25     -35.204  33.863  37.275  1.00  0.00      PEPT
ATOM   1663 CD2  CHH    25     -36.367  34.202  36.664  1.00  0.00      PEPT
ATOM   1664 CE2  CHH    25     -36.979  33.713  38.660  1.00  0.00      PEPT
ATOM   1665 H1   CHH    25     -30.315  32.854  34.884  1.00  0.00      PEPT
ATOM   1666 HD1  CHH    25     -30.573  36.518  31.941  1.00  0.00      PEPT
ATOM   1667 H2   CHH    25     -32.663  35.408  38.083  1.00  0.00      PEPT
ATOM   1668 HD2  CHH    25     -34.935  33.336  39.318  1.00  0.00      PEPT
ATOM   1669 HA1  CHH    25     -31.930  34.908  34.503  1.00  0.00      PEPT
ATOM   1670 HB1  CHH    25     -29.651  34.588  33.624  1.00  0.00      PEPT
ATOM   1671 HB2  CHH    25     -29.033  34.874  35.218  1.00  0.00      PEPT
ATOM   1672 HD3  CHH    25     -28.584  37.819  35.458  1.00  0.00      PEPT
ATOM   1673 HE1  CHH    25     -30.036  38.826  31.705  1.00  0.00      PEPT
ATOM   1674 HA2  CHH    25     -32.754  32.967  38.172  1.00  0.00      PEPT
ATOM   1675 HB3  CHH    25     -34.205  32.200  36.282  1.00  0.00      PEPT
ATOM   1676 HB4  CHH    25     -34.122  33.864  35.584  1.00  0.00      PEPT
ATOM   1677 HD4  CHH    25     -36.638  34.312  35.621  1.00  0.00      PEPT
ATOM   1678 HE2  CHH    25     -37.589  33.485  39.534  1.00  0.00      PEPT
ATOM   1747 O2   CHH    28     -26.158  45.199  39.046  1.00  0.00      PEPT
ATOM   1748 O1   CHH    28     -25.162  42.655  43.445  1.00  0.00      PEPT
ATOM   1749 N1   CHH    28     -24.695  44.527  40.649  1.00  0.00      PEPT
ATOM   1750 ND1  CHH    28     -21.866  41.684  43.086  1.00  0.00      PEPT
ATOM   1751 NE1  CHH    28     -20.931  39.852  42.222  1.00  0.00      PEPT
ATOM   1752 N2   CHH    28     -26.342  42.544  41.515  1.00  0.00      PEPT
ATOM   1753 ND2  CHH    28     -28.991  41.437  38.839  1.00  0.00      PEPT
ATOM   1754 NE2  CHH    28     -29.687  40.002  40.421  1.00  0.00      PEPT
ATOM   1755 CA   CHH    28     -24.187  43.648  41.679  1.00  0.00      PEPT
ATOM   1756 C1   CHH    28     -25.287  42.900  42.265  1.00  0.00      PEPT
ATOM   1757 CB   CHH    28     -23.066  42.683  41.089  1.00  0.00      PEPT
ATOM   1758 CG   CHH    28     -22.543  41.507  41.905  1.00  0.00      PEPT
ATOM   1759 CD1  CHH    28     -21.883  40.411  41.365  1.00  0.00      PEPT
ATOM   1760 CE1  CHH    28     -20.998  40.625  43.257  1.00  0.00      PEPT
ATOM   1761 CA2  CHH    28     -26.550  43.162  40.193  1.00  0.00      PEPT
ATOM   1762 C2   CHH    28     -25.759  44.393  39.898  1.00  0.00      PEPT
ATOM   1763 CB2  CHH    28     -28.052  43.336  40.124  1.00  0.00      PEPT
ATOM   1764 CG2  CHH    28     -28.812  42.076  40.051  1.00  0.00      PEPT
ATOM   1765 CD2  CHH    28     -29.221  41.190  40.998  1.00  0.00      PEPT
ATOM   1766 CE2  CHH    28     -29.613  40.243  39.081  1.00  0.00      PEPT
ATOM   1767 H1   CHH    28     -24.119  45.332  40.524  1.00  0.00      PEPT
ATOM   1768 HD1  CHH    28     -22.158  42.397  43.739  1.00  0.00      PEPT
ATOM   1769 H2   CHH    28     -27.103  42.150  42.026  1.00  0.00      PEPT
ATOM   1770 HD2  CHH    28     -28.789  41.760  37.903  1.00  0.00      PEPT
ATOM   1771 HA1  CHH    28     -23.677  44.267  42.448  1.00  0.00      PEPT
ATOM   1772 HB1  CHH    28     -22.208  43.354  40.871  1.00  0.00      PEPT
ATOM   1773 HB2  CHH    28     -23.531  42.322  40.147  1.00  0.00      PEPT
ATOM   1774 HD3  CHH    28     -22.086  39.888  40.439  1.00  0.00      PEPT
ATOM   1775 HE1  CHH    28     -20.517  40.476  44.224  1.00  0.00      PEPT
ATOM   1776 HA2  CHH    28     -26.286  42.445  39.386  1.00  0.00      PEPT
ATOM   1777 HB3  CHH    28     -28.325  43.894  39.202  1.00  0.00      PEPT
ATOM   1778 HB4  CHH    28     -28.309  44.066  40.921  1.00  0.00      PEPT
ATOM   1779 HD4  CHH    28     -29.211  41.376  42.065  1.00  0.00      PEPT
ATOM   1780 HE2  CHH    28     -29.982  39.597  38.284  1.00  0.00      PEPT
ATOM   1849 O2   CHH    31     -34.762  29.329  55.845  1.00  0.00      PEPT
ATOM   1850 O1   CHH    31     -32.673  33.016  59.186  1.00  0.00      PEPT
ATOM   1851 N1   CHH    31     -33.187  29.842  57.496  1.00  0.00      PEPT
ATOM   1852 ND1  CHH    31     -31.737  28.064  61.316  1.00  0.00      PEPT
ATOM   1853 NE1  CHH    31     -30.263  27.199  59.939  1.00  0.00      PEPT
ATOM   1854 N2   CHH    31     -34.486  32.205  58.049  1.00  0.00      PEPT
ATOM   1855 ND2  CHH    31     -34.260  32.371  54.265  1.00  0.00      PEPT
ATOM   1856 NE2  CHH    31     -34.492  34.535  53.916  1.00  0.00      PEPT
ATOM   1857 CA   CHH    31     -32.626  30.770  58.484  1.00  0.00      PEPT
ATOM   1858 C1   CHH    31     -33.241  32.110  58.598  1.00  0.00      PEPT
ATOM   1859 CB   CHH    31     -32.661  30.124  59.929  1.00  0.00      PEPT
ATOM   1860 CG   CHH    31     -31.819  28.817  60.132  1.00  0.00      PEPT
ATOM   1861 CD1  CHH    31     -30.921  28.260  59.356  1.00  0.00      PEPT
ATOM   1862 CE1  CHH    31     -30.785  27.109  61.096  1.00  0.00      PEPT
ATOM   1863 CA2  CHH    31     -35.170  31.300  57.245  1.00  0.00      PEPT
ATOM   1864 C2   CHH    31     -34.370  30.047  56.789  1.00  0.00      PEPT
ATOM   1865 CB2  CHH    31     -36.039  31.904  56.076  1.00  0.00      PEPT
ATOM   1866 CG2  CHH    31     -35.212  32.782  55.166  1.00  0.00      PEPT
ATOM   1867 CD2  CHH    31     -35.322  34.094  54.973  1.00  0.00      PEPT
ATOM   1868 CE2  CHH    31     -33.842  33.478  53.495  1.00  0.00      PEPT
ATOM   1869 H1   CHH    31     -32.553  29.179  57.106  1.00  0.00      PEPT
ATOM   1870 HD1  CHH    31     -32.418  27.997  62.058  1.00  0.00      PEPT
ATOM   1871 H2   CHH    31     -34.924  33.098  57.991  1.00  0.00      PEPT
ATOM   1872 HD2  CHH    31     -33.759  31.495  54.238  1.00  0.00      PEPT
ATOM   1873 HA1  CHH    31     -31.566  30.983  58.229  1.00  0.00      PEPT
ATOM   1874 HB1  CHH    31     -33.729  29.957  60.185  1.00  0.00      PEPT
ATOM   1875 HB2  CHH    31     -32.306  30.890  60.650  1.00  0.00      PEPT
ATOM   1876 HD3  CHH    31     -30.576  28.741  58.449  1.00  0.00      PEPT
ATOM   1877 HE1  CHH    31     -30.544  26.418  61.904  1.00  0.00      PEPT
ATOM   1878 HA2  CHH    31     -35.938  30.925  57.955  1.00  0.00      PEPT
ATOM   1879 HB3  CHH    31     -36.900  32.433  56.538  1.00  0.00      PEPT
ATOM   1880 HB4  CHH    31     -36.419  31.105  55.404  1.00  0.00      PEPT
ATOM   1881 HD4  CHH    31     -35.770  34.836  55.623  1.00  0.00      PEPT
ATOM   1882 HE2  CHH    31     -32.929  33.507  52.900  1.00  0.00      PEPT
ATOM   1985 O2   CHH    35     -29.163  48.462  14.098  1.00  0.00      PEPT
ATOM   1986 O1   CHH    35     -29.071  44.967  10.146  1.00  0.00      PEPT
ATOM   1987 N1   CHH    35     -28.237  47.712  12.281  1.00  0.00      PEPT
ATOM   1988 ND1  CHH    35     -28.823  49.759   9.872  1.00  0.00      PEPT
ATOM   1989 NE1  CHH    35     -30.357  49.500   8.320  1.00  0.00      PEPT
ATOM   1990 N2   CHH    35     -30.171  45.824  11.836  1.00  0.00      PEPT
ATOM   1991 ND2  CHH    35     -33.073  45.572  13.596  1.00  0.00      PEPT
ATOM   1992 NE2  CHH    35     -33.367  43.391  14.004  1.00  0.00      PEPT
ATOM   1993 CA   CHH    35     -28.013  46.770  11.166  1.00  0.00      PEPT
ATOM   1994 C1   CHH    35     -29.141  45.820  10.989  1.00  0.00      PEPT
ATOM   1995 CB   CHH    35     -27.678  47.454   9.848  1.00  0.00      PEPT
ATOM   1996 CG   CHH    35     -28.611  48.531   9.404  1.00  0.00      PEPT
ATOM   1997 CD1  CHH    35     -29.564  48.365   8.382  1.00  0.00      PEPT
ATOM   1998 CE1  CHH    35     -29.822  50.316   9.203  1.00  0.00      PEPT
ATOM   1999 CA2  CHH    35     -30.365  46.748  12.986  1.00  0.00      PEPT
ATOM   2000 C2   CHH    35     -29.239  47.738  13.155  1.00  0.00      PEPT
ATOM   2001 CB2  CHH    35     -30.672  45.977  14.266  1.00  0.00      PEPT
ATOM   2002 CG2  CHH    35     -31.898  45.124  14.125  1.00  0.00      PEPT
ATOM   2003 CD2  CHH    35     -32.076  43.797  14.400  1.00  0.00      PEPT
ATOM   2004 CE2  CHH    35     -33.916  44.527  13.602  1.00  0.00      PEPT
ATOM   2005 H1   CHH    35     -27.542  48.400  12.477  1.00  0.00      PEPT
ATOM   2006 HD1  CHH    35     -28.201  50.218  10.521  1.00  0.00      PEPT
ATOM   2007 H2   CHH    35     -30.779  45.063  11.623  1.00  0.00      PEPT
ATOM   2008 HD2  CHH    35     -33.232  46.569  13.572  1.00  0.00      PEPT
ATOM   2009 HA1  CHH    35     -27.113  46.244  11.551  1.00  0.00      PEPT
ATOM   2010 HB1  CHH    35     -27.503  46.711   9.041  1.00  0.00      PEPT
ATOM   2011 HB2  CHH    35     -26.736  48.037   9.940  1.00  0.00      PEPT
ATOM   2012 HD3  CHH    35     -29.774  47.506   7.756  1.00  0.00      PEPT
ATOM   2013 HE1  CHH    35     -30.066  51.377   9.161  1.00  0.00      PEPT
ATOM   2014 HA2  CHH    35     -31.283  47.330  12.754  1.00  0.00      PEPT
ATOM   2015 HB3  CHH    35     -30.857  46.645  15.135  1.00  0.00      PEPT
ATOM   2016 HB4  CHH    35     -29.773  45.385  14.540  1.00  0.00      PEPT
ATOM   2017 HD4  CHH    35     -31.321  43.119  14.779  1.00  0.00      PEPT
ATOM   2018 HE2  CHH    35     -34.989  44.686  13.486  1.00  0.00      PEPT
ATOM   2053 O2   CHH    37     -16.417  34.883  41.799  1.00  0.00      PEPT
ATOM   2054 O1   CHH    37     -21.375  32.987  42.119  1.00  0.00      PEPT
ATOM   2055 N1   CHH    37     -18.574  35.275  41.789  1.00  0.00      PEPT
ATOM   2056 ND1  CHH    37     -22.698  37.304  42.111  1.00  0.00      PEPT
ATOM   2057 NE1  CHH    37     -24.488  35.984  42.520  1.00  0.00      PEPT
ATOM   2058 N2   CHH    37     -19.161  32.693  42.650  1.00  0.00      PEPT
ATOM   2059 ND2  CHH    37     -17.437  30.792  44.783  1.00  0.00      PEPT
ATOM   2060 NE2  CHH    37     -17.579  28.690  44.031  1.00  0.00      PEPT
ATOM   2061 CA   CHH    37     -19.958  34.931  42.002  1.00  0.00      PEPT
ATOM   2062 C1   CHH    37     -20.249  33.484  42.264  1.00  0.00      PEPT
ATOM   2063 CB   CHH    37     -20.787  35.848  42.938  1.00  0.00      PEPT
ATOM   2064 CG   CHH    37     -22.245  36.138  42.599  1.00  0.00      PEPT
ATOM   2065 CD1  CHH    37     -23.351  35.359  42.827  1.00  0.00      PEPT
ATOM   2066 CE1  CHH    37     -24.051  37.185  42.027  1.00  0.00      PEPT
ATOM   2067 CA2  CHH    37     -17.863  33.220  42.951  1.00  0.00      PEPT
ATOM   2068 C2   CHH    37     -17.531  34.536  42.166  1.00  0.00      PEPT
ATOM   2069 CB2  CHH    37     -16.827  32.101  42.738  1.00  0.00      PEPT
ATOM   2070 CG2  CHH    37     -17.120  30.806  43.430  1.00  0.00      PEPT
ATOM   2071 CD2  CHH    37     -17.226  29.515  42.985  1.00  0.00      PEPT
ATOM   2072 CE2  CHH    37     -17.710  29.451  45.108  1.00  0.00      PEPT
ATOM   2073 H1   CHH    37     -18.437  36.016  41.136  1.00  0.00      PEPT
ATOM   2074 HD1  CHH    37     -22.245  38.188  41.931  1.00  0.00      PEPT
ATOM   2075 H2   CHH    37     -19.336  31.754  42.936  1.00  0.00      PEPT
ATOM   2076 HD2  CHH    37     -17.419  31.542  45.458  1.00  0.00      PEPT
ATOM   2077 HA1  CHH    37     -20.473  35.117  41.035  1.00  0.00      PEPT
ATOM   2078 HB1  CHH    37     -20.371  36.878  42.937  1.00  0.00      PEPT
ATOM   2079 HB2  CHH    37     -20.784  35.552  44.008  1.00  0.00      PEPT
ATOM   2080 HD3  CHH    37     -23.400  34.464  43.435  1.00  0.00      PEPT
ATOM   2081 HE1  CHH    37     -24.757  37.989  41.821  1.00  0.00      PEPT
ATOM   2082 HA2  CHH    37     -17.978  33.604  43.987  1.00  0.00      PEPT
ATOM   2083 HB3  CHH    37     -15.874  32.356  43.249  1.00  0.00      PEPT
ATOM   2084 HB4  CHH    37     -16.616  31.984  41.653  1.00  0.00      PEPT
ATOM   2085 HD4  CHH    37     -17.018  29.003  42.054  1.00  0.00      PEPT
ATOM   2086 HE2  CHH    37     -17.832  29.093  46.130  1.00  0.00      PEPT
ATOM   2121 O2   CHH    39     -49.567  38.545  33.400  1.00  0.00      PEPT
ATOM   2122 O1   CHH    39     -46.727  42.275  36.033  1.00  0.00      PEPT
ATOM   2123 N1   CHH    39     -48.553  40.545  33.438  1.00  0.00      PEPT
ATOM   2124 ND1  CHH    39     -48.258  44.157  31.830  1.00  0.00      PEPT
ATOM   2125 NE1  CHH    39     -47.885  43.413  29.739  1.00  0.00      PEPT
ATOM   2126 N2   CHH    39     -47.982  40.353  36.151  1.00  0.00      PEPT
ATOM   2127 ND2  CHH    39     -49.982  36.945  37.724  1.00  0.00      PEPT
ATOM   2128 NE2  CHH    39     -49.853  37.856  39.769  1.00  0.00      PEPT
ATOM   2129 CA   CHH    39     -48.017  41.709  34.096  1.00  0.00      PEPT
ATOM   2130 C1   CHH    39     -47.473  41.449  35.487  1.00  0.00      PEPT
ATOM   2131 CB   CHH    39     -46.927  42.525  33.232  1.00  0.00      PEPT
ATOM   2132 CG   CHH    39     -47.519  42.978  31.911  1.00  0.00      PEPT
ATOM   2133 CD1  CHH    39     -47.285  42.557  30.677  1.00  0.00      PEPT
ATOM   2134 CE1  CHH    39     -48.411  44.400  30.485  1.00  0.00      PEPT
ATOM   2135 CA2  CHH    39     -48.716  39.252  35.518  1.00  0.00      PEPT
ATOM   2136 C2   CHH    39     -48.965  39.412  34.032  1.00  0.00      PEPT
ATOM   2137 CB2  CHH    39     -50.019  38.952  36.264  1.00  0.00      PEPT
ATOM   2138 CG2  CHH    39     -50.017  38.294  37.531  1.00  0.00      PEPT
ATOM   2139 CD2  CHH    39     -49.945  38.838  38.868  1.00  0.00      PEPT
ATOM   2140 CE2  CHH    39     -49.921  36.705  39.093  1.00  0.00      PEPT
ATOM   2141 H1   CHH    39     -48.592  40.502  32.443  1.00  0.00      PEPT
ATOM   2142 HD1  CHH    39     -48.628  44.687  32.607  1.00  0.00      PEPT
ATOM   2143 H2   CHH    39     -47.847  40.323  37.138  1.00  0.00      PEPT
ATOM   2144 HD2  CHH    39     -49.845  36.211  37.044  1.00  0.00      PEPT
ATOM   2145 HA1  CHH    39     -48.903  42.353  34.281  1.00  0.00      PEPT
ATOM   2146 HB1  CHH    39     -46.233  41.684  33.019  1.00  0.00      PEPT
ATOM   2147 HB2  CHH    39     -46.440  43.369  33.766  1.00  0.00      PEPT
ATOM   2148 HD3  CHH    39     -46.580  41.817  30.317  1.00  0.00      PEPT
ATOM   2149 HE1  CHH    39     -48.848  45.272  29.999  1.00  0.00      PEPT
ATOM   2150 HA2  CHH    39     -48.115  38.318  35.553  1.00  0.00      PEPT
ATOM   2151 HB3  CHH    39     -50.733  38.267  35.758  1.00  0.00      PEPT
ATOM   2152 HB4  CHH    39     -50.531  39.926  36.417  1.00  0.00      PEPT
ATOM   2153 HD4  CHH    39     -49.729  39.859  39.156  1.00  0.00      PEPT
ATOM   2154 HE2  CHH    39     -49.967  35.669  39.429  1.00  0.00      PEPT
ATOM   2155 O2   CHH    40     -15.602  46.125  50.322  1.00  0.00      PEPT
ATOM   2156 O1   CHH    40     -17.035  50.914  49.856  1.00  0.00      PEPT
ATOM   2157 N1   CHH    40     -16.435  47.586  48.942  1.00  0.00      PEPT
ATOM   2158 ND1  CHH    40     -16.553  47.883  45.649  1.00  0.00      PEPT
ATOM   2159 NE1  CHH    40     -18.361  48.205  44.460  1.00  0.00      PEPT
ATOM   2160 N2   CHH    40     -17.363  49.101  51.120  1.00  0.00      PEPT
ATOM   2161 ND2  CHH    40     -18.143  45.001  53.201  1.00  0.00      PEPT
ATOM   2162 NE2  CHH    40     -18.478  43.227  51.830  1.00  0.00      PEPT
ATOM   2163 CA   CHH    40     -17.272  48.742  48.761  1.00  0.00      PEPT
ATOM   2164 C1   CHH    40     -17.297  49.693  49.934  1.00  0.00      PEPT
ATOM   2165 CB   CHH    40     -16.954  49.599  47.622  1.00  0.00      PEPT
ATOM   2166 CG   CHH    40     -17.205  48.912  46.242  1.00  0.00      PEPT
ATOM   2167 CD1  CHH    40     -18.363  49.044  45.519  1.00  0.00      PEPT
ATOM   2168 CE1  CHH    40     -17.256  47.520  44.553  1.00  0.00      PEPT
ATOM   2169 CA2  CHH    40     -17.209  47.647  51.290  1.00  0.00      PEPT
ATOM   2170 C2   CHH    40     -16.388  47.014  50.166  1.00  0.00      PEPT
ATOM   2171 CB2  CHH    40     -18.561  46.998  51.550  1.00  0.00      PEPT
ATOM   2172 CG2  CHH    40     -18.497  45.509  51.960  1.00  0.00      PEPT
ATOM   2173 CD2  CHH    40     -18.740  44.406  51.182  1.00  0.00      PEPT
ATOM   2174 CE2  CHH    40     -18.190  43.612  53.099  1.00  0.00      PEPT
ATOM   2175 H1   CHH    40     -15.830  47.336  48.191  1.00  0.00      PEPT
ATOM   2176 HD1  CHH    40     -15.577  47.644  45.749  1.00  0.00      PEPT
ATOM   2177 H2   CHH    40     -17.462  49.668  51.934  1.00  0.00      PEPT
ATOM   2178 HD2  CHH    40     -17.751  45.407  54.038  1.00  0.00      PEPT
ATOM   2179 HA1  CHH    40     -18.241  48.210  48.652  1.00  0.00      PEPT
ATOM   2180 HB1  CHH    40     -15.941  50.052  47.660  1.00  0.00      PEPT
ATOM   2181 HB2  CHH    40     -17.641  50.472  47.595  1.00  0.00      PEPT
ATOM   2182 HD3  CHH    40     -19.175  49.710  45.783  1.00  0.00      PEPT
ATOM   2183 HE1  CHH    40     -17.041  46.595  44.016  1.00  0.00      PEPT
ATOM   2184 HA2  CHH    40     -16.606  47.452  52.203  1.00  0.00      PEPT
ATOM   2185 HB3  CHH    40     -19.077  47.016  50.566  1.00  0.00      PEPT
ATOM   2186 HB4  CHH    40     -19.167  47.575  52.280  1.00  0.00      PEPT
ATOM   2187 HD4  CHH    40     -19.068  44.425  50.150  1.00  0.00      PEPT
ATOM   2188 HE2  CHH    40     -17.847  42.966  53.907  1.00  0.00      PEPT
ATOM   2189 O2   CHH    41     -29.252  35.285  47.259  1.00  0.00      PEPT
ATOM   2190 O1   CHH    41     -23.918  35.835  46.580  1.00  0.00      PEPT
ATOM   2191 N1   CHH    41     -27.468  35.072  45.857  1.00  0.00      PEPT
ATOM   2192 ND1  CHH    41     -25.933  33.265  42.799  1.00  0.00      PEPT
ATOM   2193 NE1  CHH    41     -27.103  31.370  42.645  1.00  0.00      PEPT
ATOM   2194 N2   CHH    41     -25.782  35.981  47.840  1.00  0.00      PEPT
ATOM   2195 ND2  CHH    41     -28.881  38.552  48.155  1.00  0.00      PEPT
ATOM   2196 NE2  CHH    41     -27.224  40.118  48.019  1.00  0.00      PEPT
ATOM   2197 CA   CHH    41     -26.014  35.041  45.541  1.00  0.00      PEPT
ATOM   2198 C1   CHH    41     -25.146  35.635  46.672  1.00  0.00      PEPT
ATOM   2199 CB   CHH    41     -25.663  33.571  45.350  1.00  0.00      PEPT
ATOM   2200 CG   CHH    41     -26.296  32.940  44.095  1.00  0.00      PEPT
ATOM   2201 CD1  CHH    41     -26.988  31.744  44.001  1.00  0.00      PEPT
ATOM   2202 CE1  CHH    41     -26.455  32.318  41.969  1.00  0.00      PEPT
ATOM   2203 CA2  CHH    41     -27.127  35.645  48.210  1.00  0.00      PEPT
ATOM   2204 C2   CHH    41     -28.068  35.338  47.050  1.00  0.00      PEPT
ATOM   2205 CB2  CHH    41     -27.661  36.623  49.244  1.00  0.00      PEPT
ATOM   2206 CG2  CHH    41     -27.798  38.059  48.796  1.00  0.00      PEPT
ATOM   2207 CD2  CHH    41     -26.781  38.972  48.747  1.00  0.00      PEPT
ATOM   2208 CE2  CHH    41     -28.500  39.792  47.668  1.00  0.00      PEPT
ATOM   2209 H1   CHH    41     -28.099  34.982  45.090  1.00  0.00      PEPT
ATOM   2210 HD1  CHH    41     -25.378  34.068  42.539  1.00  0.00      PEPT
ATOM   2211 H2   CHH    41     -25.185  36.416  48.510  1.00  0.00      PEPT
ATOM   2212 HD2  CHH    41     -29.782  38.096  48.148  1.00  0.00      PEPT
ATOM   2213 HA1  CHH    41     -25.807  35.617  44.614  1.00  0.00      PEPT
ATOM   2214 HB1  CHH    41     -25.899  32.885  46.191  1.00  0.00      PEPT
ATOM   2215 HB2  CHH    41     -24.568  33.496  45.174  1.00  0.00      PEPT
ATOM   2216 HD3  CHH    41     -27.170  31.058  44.819  1.00  0.00      PEPT
ATOM   2217 HE1  CHH    41     -26.267  32.329  40.895  1.00  0.00      PEPT
ATOM   2218 HA2  CHH    41     -26.949  34.631  48.627  1.00  0.00      PEPT
ATOM   2219 HB3  CHH    41     -26.936  36.538  50.082  1.00  0.00      PEPT
ATOM   2220 HB4  CHH    41     -28.648  36.240  49.582  1.00  0.00      PEPT
ATOM   2221 HD4  CHH    41     -25.765  38.941  49.122  1.00  0.00      PEPT
ATOM   2222 HE2  CHH    41     -29.143  40.386  47.018  1.00  0.00      PEPT
ATOM   2461 O1   NO3     1      -3.094  37.187  36.303  1.00  0.00      NO3T
ATOM   2462 O2   NO3     1      -2.024  38.670  35.462  1.00  0.00      NO3T
ATOM   2463 O3   NO3     1      -1.689  36.753  34.839  1.00  0.00      NO3T
ATOM   2464 N4   NO3     1      -2.404  37.538  35.386  1.00  0.00      NO3T
ATOM   2473 O1   NO3     4     -25.180  45.520  26.527  1.00  0.00      NO3T
ATOM   2474 O2   NO3     4     -25.548  43.588  26.740  1.00  0.00      NO3T
ATOM   2475 O3   NO3     4     -23.640  44.180  26.253  1.00  0.00      NO3T
ATOM   2476 N4   NO3     4     -24.851  44.427  26.284  1.00  0.00      NO3T
ATOM   2477 O1   NO3     5      -9.597  43.455  43.352  1.00  0.00      NO3T
ATOM   2478 O2   NO3     5      -9.424  41.473  43.552  1.00  0.00      NO3T
ATOM   2479 O3   NO3     5      -8.246  42.574  44.718  1.00  0.00      NO3T
ATOM   2480 N4   NO3     5      -8.938  42.486  43.777  1.00  0.00      NO3T
ATOM   2501 O1   NO3    11     -21.932  46.414  22.206  1.00  0.00      NO3T
ATOM   2502 O2   NO3    11     -22.739  44.807  23.307  1.00  0.00      NO3T
ATOM   2503 O3   NO3    11     -23.279  45.035  21.326  1.00  0.00      NO3T
ATOM   2504 N4   NO3    11     -22.666  45.410  22.272  1.00  0.00      NO3T
ATOM   2517 O1   NO3    15     -27.213  23.251  58.026  1.00  0.00      NO3T
ATOM   2518 O2   NO3    15     -28.390  21.680  58.655  1.00  0.00      NO3T
ATOM   2519 O3   NO3    15     -29.257  23.459  58.013  1.00  0.00      NO3T
ATOM   2520 N4   NO3    15     -28.283  22.720  58.000  1.00  0.00      NO3T
ATOM   2525 O1   NO3    17     -27.024  40.800  25.360  1.00  0.00      NO3T
ATOM   2526 O2   NO3    17     -28.312  42.173  26.355  1.00  0.00      NO3T
ATOM   2527 O3   NO3    17     -29.045  40.423  25.485  1.00  0.00      NO3T
ATOM   2528 N4   NO3    17     -28.159  41.183  25.667  1.00  0.00      NO3T
ATOM   2529 O1   NO3    18     -28.511  43.335  18.080  1.00  0.00      NO3T
ATOM   2530 O2   NO3    18     -29.508  43.621  16.231  1.00  0.00      NO3T
ATOM   2531 O3   NO3    18     -28.254  41.993  16.504  1.00  0.00      NO3T
ATOM   2532 N4   NO3    18     -28.746  43.021  16.933  1.00  0.00      NO3T
ATOM   2545 O1   NO3    22     -28.608  39.596  28.824  1.00  0.00      NO3T
ATOM   2546 O2   NO3    22     -29.371  37.654  28.917  1.00  0.00      NO3T
ATOM   2547 O3   NO3    22     -27.325  37.989  28.960  1.00  0.00      NO3T
ATOM   2548 N4   NO3    22     -28.402  38.423  29.094  1.00  0.00      NO3T
ATOM   2553 O1   NO3    24     -30.124  26.052  56.761  1.00  0.00      NO3T
ATOM   2554 O2   NO3    24     -31.114  26.070  54.949  1.00  0.00      NO3T
ATOM   2555 O3   NO3    24     -30.961  27.843  56.063  1.00  0.00      NO3T
ATOM   2556 N4   NO3    24     -30.560  26.706  55.824  1.00  0.00      NO3T
ATOM   2605 O1   NO3    37     -11.475  47.287  39.446  1.00  0.00      NO3T
ATOM   2606 O2   NO3    37     -11.073  45.207  39.621  1.00  0.00      NO3T
ATOM   2607 O3   NO3    37     -13.044  45.897  39.884  1.00  0.00      NO3T
ATOM   2608 N4   NO3    37     -11.891  46.138  39.442  1.00  0.00      NO3T
ATOM   2617 O1   NO3    40     -10.810  34.694  44.791  1.00  0.00      NO3T
ATOM   2618 O2   NO3    40      -9.526  34.637  46.462  1.00  0.00      NO3T
ATOM   2619 O3   NO3    40      -8.988  35.782  44.756  1.00  0.00      NO3T
ATOM   2620 N4   NO3    40      -9.786  34.975  45.340  1.00  0.00      NO3T
ATOM   2621 O1   NO3    41      -3.639  32.743  35.298  1.00  0.00      NO3T
ATOM   2622 O2   NO3    41      -4.243  34.626  35.883  1.00  0.00      NO3T
ATOM   2623 O3   NO3    41      -5.608  33.307  34.983  1.00  0.00      NO3T
ATOM   2624 N4   NO3    41      -4.596  33.465  35.595  1.00  0.00      NO3T
ATOM   2653 O1   NO3    49     -27.212  45.172  21.788  1.00  0.00      NO3T
ATOM   2654 O2   NO3    49     -26.788  47.056  22.640  1.00  0.00      NO3T
ATOM   2655 O3   NO3    49     -27.150  45.472  23.774  1.00  0.00      NO3T
ATOM   2656 N4   NO3    49     -26.771  45.838  22.713  1.00  0.00      NO3T
ATOM   2657 O1   NO3    50      -8.361  38.980  37.063  1.00  0.00      NO3T
ATOM   2658 O2   NO3    50     -10.359  38.392  36.505  1.00  0.00      NO3T
ATOM   2659 O3   NO3    50      -9.785  40.412  36.419  1.00  0.00      NO3T
ATOM   2660 N4   NO3    50      -9.514  39.243  36.730  1.00  0.00      NO3T
ATOM   2661 O1   NO3    51     -15.130  34.800  50.876  1.00  0.00      NO3T
ATOM   2662 O2   NO3    51     -14.317  35.299  49.036  1.00  0.00      NO3T
ATOM   2663 O3   NO3    51     -15.958  34.053  49.123  1.00  0.00      NO3T
ATOM   2664 N4   NO3    51     -15.246  34.844  49.678  1.00  0.00      NO3T
ATOM   2669 O1   NO3    53      -9.548  38.384  45.935  1.00  0.00      NO3T
ATOM   2670 O2   NO3    53     -10.894  37.626  47.498  1.00  0.00      NO3T
ATOM   2671 O3   NO3    53      -9.092  38.428  47.996  1.00  0.00      NO3T
ATOM   2672 N4   NO3    53      -9.831  38.114  47.101  1.00  0.00      NO3T
ATOM   2705 O1   NO3    62     -19.819  41.175  53.930  1.00  0.00      NO3T
ATOM   2706 O2   NO3    62     -20.877  39.803  52.939  1.00  0.00      NO3T
ATOM   2707 O3   NO3    62     -18.915  40.112  52.536  1.00  0.00      NO3T
ATOM   2708 N4   NO3    62     -19.818  40.143  53.334  1.00  0.00      NO3T
ATOM   2709 O1   NO3    63     -28.262  24.915  60.506  1.00  0.00      NO3T
ATOM   2710 O2   NO3    63     -27.280  23.916  62.089  1.00  0.00      NO3T
ATOM   2711 O3   NO3    63     -26.178  24.823  60.590  1.00  0.00      NO3T
ATOM   2712 N4   NO3    63     -27.245  24.700  61.162  1.00  0.00      NO3T
ATOM   2713 O1   NO3    64     -20.394  40.769  26.577  1.00  0.00      NO3T
ATOM   2714 O2   NO3    64     -21.257  41.683  28.235  1.00  0.00      NO3T
ATOM   2715 O3   NO3    64     -20.691  42.737  26.583  1.00  0.00      NO3T
ATOM   2716 N4   NO3    64     -20.535  41.731  27.266  1.00  0.00      NO3T
ATOM   2717 O1   NO3    65       0.771  46.412  27.289  1.00  0.00      NO3T
ATOM   2718 O2   NO3    65      -0.174  44.533  27.415  1.00  0.00      NO3T
ATOM   2719 O3   NO3    65      -0.769  45.991  25.925  1.00  0.00      NO3T
ATOM   2720 N4   NO3    65      -0.032  45.621  26.849  1.00  0.00      NO3T
ATOM   2749 O1   NO3    73     -13.638  39.732  48.346  1.00  0.00      NO3T
ATOM   2750 O2   NO3    73     -15.525  39.370  47.469  1.00  0.00      NO3T
ATOM   2751 O3   NO3    73     -13.993  37.983  47.435  1.00  0.00      NO3T
ATOM   2752 N4   NO3    73     -14.350  39.118  47.566  1.00  0.00      NO3T
ATOM   2757 O1   NO3    75     -23.937  42.867  46.059  1.00  0.00      NO3T
ATOM   2758 O2   NO3    75     -22.499  43.874  45.023  1.00  0.00      NO3T
ATOM   2759 O3   NO3    75     -23.506  44.878  46.429  1.00  0.00      NO3T
ATOM   2760 N4   NO3    75     -23.150  43.801  46.008  1.00  0.00      NO3T
ATOM   2773 O1   NO3    79     -34.067  36.808  29.474  1.00  0.00      NO3T
ATOM   2774 O2   NO3    79     -32.371  36.473  30.778  1.00  0.00      NO3T
ATOM   2775 O3   NO3    79     -32.230  36.286  28.724  1.00  0.00      NO3T
ATOM   2776 N4   NO3    79     -32.963  36.322  29.670  1.00  0.00      NO3T
ATOM   2781 O1   NO3    81     -10.542  46.814  42.753  1.00  0.00      NO3T
ATOM   2782 O2   NO3    81      -8.985  47.785  43.600  1.00  0.00      NO3T
ATOM   2783 O3   NO3    81      -9.951  46.346  44.687  1.00  0.00      NO3T
ATOM   2784 N4   NO3    81      -9.683  46.831  43.623  1.00  0.00      NO3T
ATOM   2789 O1   NO3    83      -6.742  36.933  43.011  1.00  0.00      NO3T
ATOM   2790 O2   NO3    83      -4.831  37.045  42.088  1.00  0.00      NO3T
ATOM   2791 O3   NO3    83      -6.243  35.784  41.306  1.00  0.00      NO3T
ATOM   2792 N4   NO3    83      -5.913  36.481  42.222  1.00  0.00      NO3T
ATOM   2793 O1   NO3    84      -1.965  38.358  31.766  1.00  0.00      NO3T
ATOM   2794 O2   NO3    84      -2.191  40.481  31.886  1.00  0.00      NO3T
ATOM   2795 O3   NO3    84      -3.613  39.347  30.816  1.00  0.00      NO3T
ATOM   2796 N4   NO3    84      -2.712  39.380  31.665  1.00  0.00      NO3T
ATOM   2809 O1   NO3    88     -11.749  46.317  34.982  1.00  0.00      NO3T
ATOM   2810 O2   NO3    88     -10.488  45.529  33.557  1.00  0.00      NO3T
ATOM   2811 O3   NO3    88     -10.668  44.559  35.406  1.00  0.00      NO3T
ATOM   2812 N4   NO3    88     -10.830  45.536  34.721  1.00  0.00      NO3T
ATOM   2817 O1   NO3    90     -13.758  47.407  46.894  1.00  0.00      NO3T
ATOM   2818 O2   NO3    90     -13.246  46.671  45.035  1.00  0.00      NO3T
ATOM   2819 O3   NO3    90     -12.375  45.851  46.715  1.00  0.00      NO3T
ATOM   2820 N4   NO3    90     -13.337  46.485  46.245  1.00  0.00      NO3T
ATOM   2853 ZN   ZN2     9     -17.922  41.292  51.088  1.00  0.00      ZN2T
ATOM   2854 ZN   ZN2    10     -26.070  42.694  45.374  1.00  0.00      ZN2T
ATOM   2859 ZN   ZN2    15      -0.716  36.775  32.695  1.00  0.00      ZN2T
ATOM   2862 ZN   ZN2    18     -10.544  49.233  39.814  1.00  0.00      ZN2T
ATOM   2864 ZN   ZN2    20     -29.387  25.506  58.756  1.00  0.00      ZN2T
ATOM   2865 ZN   ZN2    21     -10.220  45.870  46.825  1.00  0.00      ZN2T
ATOM   2866 ZN   ZN2    22     -27.985  44.293  19.929  1.00  0.00      ZN2T
ATOM   2869 ZN   ZN2    25     -21.785  43.798  25.137  1.00  0.00      ZN2T
ATOM   2877 ZN   ZN2    33      -8.065  37.723  44.485  1.00  0.00      ZN2T
ATOM   2878 ZN   ZN2    34      -4.637  36.251  37.309  1.00  0.00      ZN2T
ATOM   2880 ZN   ZN2    36     -10.466  42.533  36.100  1.00  0.00      ZN2T
ATOM   2884 ZN   ZN2    40     -30.500  36.693  27.373  1.00  0.00      ZN2T
ATOM   2887 ZN   ZN2    43     -12.673  36.450  48.085  1.00  0.00      ZN2T
ATOM   2891 ZN   ZN2    47     -27.403  43.682  27.661  1.00  0.00      ZN2T
END
