# Supplementary material for: Co-Assembly of Cancer Drugs with Cyclo-HH Peptides: Insights from Simulations and Experiments
Source: ACS Appl Bio Mater. 2024 Mar 13;7(4):2309–24. doi: 10.1021/acsabm.3c01304 (PMC11022239; doi:10.1021/acsabm.3c01304)
Supplement: Supplementary file 2 — mt3c01304_si_002.zip [file mt3c01304_si_002.zip › cluster_epi.pdb]

ATOM      1 O1   EPI     1      62.197  24.880  14.379  1.00  0.00      DRUG
ATOM      2 O2   EPI     1      62.514  22.836  13.327  1.00  0.00      DRUG
ATOM      3 O3   EPI     1      60.721  25.038  16.615  1.00  0.00      DRUG
ATOM      4 O4   EPI     1      63.646  20.798  16.160  1.00  0.00      DRUG
ATOM      5 O5   EPI     1      62.468  26.873  12.023  1.00  0.00      DRUG
ATOM      6 O6   EPI     1      59.026  29.329  15.739  1.00  0.00      DRUG
ATOM      7 O7   EPI     1      57.808  23.375  15.615  1.00  0.00      DRUG
ATOM      8 O8   EPI     1      56.960  23.908  18.284  1.00  0.00      DRUG
ATOM      9 O9   EPI     1      62.898  29.160  11.052  1.00  0.00      DRUG
ATOM     10 O10  EPI     1      59.558  31.627  14.510  1.00  0.00      DRUG
ATOM     11 O11  EPI     1      64.024  31.558  10.270  1.00  0.00      DRUG
ATOM     12 N    EPI     1      65.746  22.868  16.146  1.00  0.00      DRUG
ATOM     13 C    EPI     1      61.032  25.270  13.760  1.00  0.00      DRUG
ATOM     14 C1   EPI     1      59.567  25.038  15.758  1.00  0.00      DRUG
ATOM     15 C2   EPI     1      59.800  24.483  14.328  1.00  0.00      DRUG
ATOM     16 C3   EPI     1      58.988  26.486  15.555  1.00  0.00      DRUG
ATOM     17 C4   EPI     1      60.827  26.753  13.765  1.00  0.00      DRUG
ATOM     18 C5   EPI     1      59.952  27.387  14.674  1.00  0.00      DRUG
ATOM     19 C6   EPI     1      63.136  24.050  13.611  1.00  0.00      DRUG
ATOM     20 C7   EPI     1      64.494  23.974  14.343  1.00  0.00      DRUG
ATOM     21 C8   EPI     1      64.385  22.973  15.466  1.00  0.00      DRUG
ATOM     22 C9   EPI     1      63.723  21.630  15.038  1.00  0.00      DRUG
ATOM     23 C10  EPI     1      62.368  21.956  14.499  1.00  0.00      DRUG
ATOM     24 C11  EPI     1      61.555  27.563  12.863  1.00  0.00      DRUG
ATOM     25 C12  EPI     1      58.418  24.184  16.343  1.00  0.00      DRUG
ATOM     26 C13  EPI     1      59.865  28.804  14.726  1.00  0.00      DRUG
ATOM     27 C14  EPI     1      61.408  28.968  12.852  1.00  0.00      DRUG
ATOM     28 C15  EPI     1      60.534  29.575  13.746  1.00  0.00      DRUG
ATOM     29 C16  EPI     1      61.667  20.686  14.004  1.00  0.00      DRUG
ATOM     30 C17  EPI     1      58.229  24.356  17.856  1.00  0.00      DRUG
ATOM     31 C18  EPI     1      62.136  29.781  11.824  1.00  0.00      DRUG
ATOM     32 C19  EPI     1      60.310  31.070  13.657  1.00  0.00      DRUG
ATOM     33 C20  EPI     1      62.088  31.273  11.828  1.00  0.00      DRUG
ATOM     34 C21  EPI     1      61.081  31.868  12.672  1.00  0.00      DRUG
ATOM     35 C22  EPI     1      62.896  32.081  10.996  1.00  0.00      DRUG
ATOM     36 C23  EPI     1      60.855  33.213  12.593  1.00  0.00      DRUG
ATOM     37 C24  EPI     1      62.648  33.440  10.953  1.00  0.00      DRUG
ATOM     38 C25  EPI     1      61.599  34.009  11.701  1.00  0.00      DRUG
ATOM     39 C26  EPI     1      64.471  32.194   9.082  1.00  0.00      DRUG
ATOM     40 H    EPI     1      61.049  24.973  12.689  1.00  0.00      DRUG
ATOM     41 H1   EPI     1      60.110  23.417  14.369  1.00  0.00      DRUG
ATOM     42 H2   EPI     1      58.909  24.461  13.665  1.00  0.00      DRUG
ATOM     43 H3   EPI     1      58.927  26.969  16.554  1.00  0.00      DRUG
ATOM     44 H4   EPI     1      58.034  26.519  14.986  1.00  0.00      DRUG
ATOM     45 H5   EPI     1      63.241  24.568  12.634  1.00  0.00      DRUG
ATOM     46 H6   EPI     1      64.989  24.923  14.643  1.00  0.00      DRUG
ATOM     47 H7   EPI     1      65.159  23.479  13.603  1.00  0.00      DRUG
ATOM     48 H8   EPI     1      63.659  23.473  16.141  1.00  0.00      DRUG
ATOM     49 H9   EPI     1      64.382  21.063  14.346  1.00  0.00      DRUG
ATOM     50 H10  EPI     1      61.785  22.362  15.353  1.00  0.00      DRUG
ATOM     51 H11  EPI     1      61.440  25.040  15.978  1.00  0.00      DRUG
ATOM     52 H12  EPI     1      60.722  21.075  13.569  1.00  0.00      DRUG
ATOM     53 H13  EPI     1      61.357  19.927  14.753  1.00  0.00      DRUG
ATOM     54 H14  EPI     1      62.126  20.157  13.141  1.00  0.00      DRUG
ATOM     55 H15  EPI     1      66.489  22.489  15.525  1.00  0.00      DRUG
ATOM     56 H16  EPI     1      65.732  22.260  16.989  1.00  0.00      DRUG
ATOM     57 H17  EPI     1      59.020  23.828  18.430  1.00  0.00      DRUG
ATOM     58 H18  EPI     1      58.336  25.457  17.955  1.00  0.00      DRUG
ATOM     59 H19  EPI     1      64.507  20.373  16.166  1.00  0.00      DRUG
ATOM     60 H20  EPI     1      62.840  27.485  11.384  1.00  0.00      DRUG
ATOM     61 H21  EPI     1      58.907  30.271  15.597  1.00  0.00      DRUG
ATOM     62 H22  EPI     1      60.169  33.742  13.237  1.00  0.00      DRUG
ATOM     63 H23  EPI     1      56.299  24.439  17.834  1.00  0.00      DRUG
ATOM     64 H24  EPI     1      63.288  34.105  10.393  1.00  0.00      DRUG
ATOM     65 H25  EPI     1      61.421  35.074  11.713  1.00  0.00      DRUG
ATOM     66 H26  EPI     1      63.678  32.703   8.493  1.00  0.00      DRUG
ATOM     67 H27  EPI     1      64.858  31.468   8.336  1.00  0.00      DRUG
ATOM     68 H28  EPI     1      65.274  32.855   9.474  1.00  0.00      DRUG
ATOM     69 H29  EPI     1      65.911  23.779  16.619  1.00  0.00      DRUG
ATOM    208 O1   EPI     4      57.567  39.816  15.951  1.00  0.00      DRUG
ATOM    209 O2   EPI     4      55.415  38.955  15.920  1.00  0.00      DRUG
ATOM    210 O3   EPI     4      58.192  38.014  17.933  1.00  0.00      DRUG
ATOM    211 O4   EPI     4      56.267  37.197  12.814  1.00  0.00      DRUG
ATOM    212 O5   EPI     4      59.114  41.627  14.279  1.00  0.00      DRUG
ATOM    213 O6   EPI     4      62.824  39.032  17.672  1.00  0.00      DRUG
ATOM    214 O7   EPI     4      58.120  39.855  21.038  1.00  0.00      DRUG
ATOM    215 O8   EPI     4      59.244  36.652  20.414  1.00  0.00      DRUG
ATOM    216 O9   EPI     4      61.233  42.604  13.098  1.00  0.00      DRUG
ATOM    217 O10  EPI     4      64.730  39.593  16.083  1.00  0.00      DRUG
ATOM    218 O11  EPI     4      63.043  43.083  11.282  1.00  0.00      DRUG
ATOM    219 N    EPI     4      56.408  40.001  12.040  1.00  0.00      DRUG
ATOM    220 C    EPI     4      58.289  40.713  16.748  1.00  0.00      DRUG
ATOM    221 C1   EPI     4      58.623  39.117  18.735  1.00  0.00      DRUG
ATOM    222 C2   EPI     4      57.988  40.365  18.229  1.00  0.00      DRUG
ATOM    223 C3   EPI     4      60.163  39.309  18.502  1.00  0.00      DRUG
ATOM    224 C4   EPI     4      59.721  40.629  16.396  1.00  0.00      DRUG
ATOM    225 C5   EPI     4      60.621  39.918  17.262  1.00  0.00      DRUG
ATOM    226 C6   EPI     4      56.210  40.163  15.709  1.00  0.00      DRUG
ATOM    227 C7   EPI     4      56.038  40.675  14.239  1.00  0.00      DRUG
ATOM    228 C8   EPI     4      56.536  39.530  13.386  1.00  0.00      DRUG
ATOM    229 C9   EPI     4      55.811  38.256  13.612  1.00  0.00      DRUG
ATOM    230 C10  EPI     4      55.826  37.863  15.124  1.00  0.00      DRUG
ATOM    231 C11  EPI     4      60.161  41.081  15.176  1.00  0.00      DRUG
ATOM    232 C12  EPI     4      58.248  38.863  20.204  1.00  0.00      DRUG
ATOM    233 C13  EPI     4      61.930  39.702  16.847  1.00  0.00      DRUG
ATOM    234 C14  EPI     4      61.520  41.060  14.849  1.00  0.00      DRUG
ATOM    235 C15  EPI     4      62.453  40.363  15.626  1.00  0.00      DRUG
ATOM    236 C16  EPI     4      54.764  36.767  15.331  1.00  0.00      DRUG
ATOM    237 C17  EPI     4      58.059  37.405  20.682  1.00  0.00      DRUG
ATOM    238 C18  EPI     4      62.001  41.849  13.721  1.00  0.00      DRUG
ATOM    239 C19  EPI     4      63.988  40.281  15.315  1.00  0.00      DRUG
ATOM    240 C20  EPI     4      63.416  41.730  13.311  1.00  0.00      DRUG
ATOM    241 C21  EPI     4      64.349  40.955  14.030  1.00  0.00      DRUG
ATOM    242 C22  EPI     4      63.908  42.494  12.172  1.00  0.00      DRUG
ATOM    243 C23  EPI     4      65.708  40.912  13.640  1.00  0.00      DRUG
ATOM    244 C24  EPI     4      65.282  42.406  11.753  1.00  0.00      DRUG
ATOM    245 C25  EPI     4      66.179  41.699  12.586  1.00  0.00      DRUG
ATOM    246 C26  EPI     4      63.338  44.470  10.968  1.00  0.00      DRUG
ATOM    247 H    EPI     4      57.840  41.718  16.602  1.00  0.00      DRUG
ATOM    248 H1   EPI     4      56.889  40.294  18.373  1.00  0.00      DRUG
ATOM    249 H2   EPI     4      58.353  41.207  18.855  1.00  0.00      DRUG
ATOM    250 H3   EPI     4      60.625  38.298  18.530  1.00  0.00      DRUG
ATOM    251 H4   EPI     4      60.581  39.974  19.287  1.00  0.00      DRUG
ATOM    252 H5   EPI     4      55.786  40.986  16.323  1.00  0.00      DRUG
ATOM    253 H6   EPI     4      56.596  41.622  14.077  1.00  0.00      DRUG
ATOM    254 H7   EPI     4      54.994  40.879  13.920  1.00  0.00      DRUG
ATOM    255 H8   EPI     4      57.643  39.529  13.487  1.00  0.00      DRUG
ATOM    256 H9   EPI     4      54.755  38.454  13.330  1.00  0.00      DRUG
ATOM    257 H10  EPI     4      56.798  37.476  15.498  1.00  0.00      DRUG
ATOM    258 H11  EPI     4      57.549  38.457  17.375  1.00  0.00      DRUG
ATOM    259 H12  EPI     4      53.700  37.051  15.181  1.00  0.00      DRUG
ATOM    260 H13  EPI     4      54.778  36.464  16.400  1.00  0.00      DRUG
ATOM    261 H14  EPI     4      55.034  35.854  14.759  1.00  0.00      DRUG
ATOM    262 H15  EPI     4      57.292  40.114  11.503  1.00  0.00      DRUG
ATOM    263 H16  EPI     4      55.901  40.907  11.976  1.00  0.00      DRUG
ATOM    264 H17  EPI     4      57.921  37.450  21.784  1.00  0.00      DRUG
ATOM    265 H18  EPI     4      57.217  36.937  20.129  1.00  0.00      DRUG
ATOM    266 H19  EPI     4      55.438  36.973  12.385  1.00  0.00      DRUG
ATOM    267 H20  EPI     4      59.566  42.125  13.594  1.00  0.00      DRUG
ATOM    268 H21  EPI     4      63.699  39.188  17.308  1.00  0.00      DRUG
ATOM    269 H22  EPI     4      66.437  40.270  14.113  1.00  0.00      DRUG
ATOM    270 H23  EPI     4      59.741  36.617  21.235  1.00  0.00      DRUG
ATOM    271 H24  EPI     4      65.623  42.975  10.901  1.00  0.00      DRUG
ATOM    272 H25  EPI     4      67.242  41.650  12.403  1.00  0.00      DRUG
ATOM    273 H26  EPI     4      64.115  44.527  10.176  1.00  0.00      DRUG
ATOM    274 H27  EPI     4      63.614  44.989  11.911  1.00  0.00      DRUG
ATOM    275 H28  EPI     4      62.460  44.949  10.484  1.00  0.00      DRUG
ATOM    276 H29  EPI     4      55.857  39.263  11.557  1.00  0.00      DRUG
ATOM    277 O1   EPI     5      71.298  18.451  25.266  1.00  0.00      DRUG
ATOM    278 O2   EPI     5      72.105  20.394  24.291  1.00  0.00      DRUG
ATOM    279 O3   EPI     5      68.949  17.130  24.915  1.00  0.00      DRUG
ATOM    280 O4   EPI     5      70.563  19.536  21.027  1.00  0.00      DRUG
ATOM    281 O5   EPI     5      73.007  19.101  28.224  1.00  0.00      DRUG
ATOM    282 O6   EPI     5      69.813  14.470  28.503  1.00  0.00      DRUG
ATOM    283 O7   EPI     5      66.191  18.073  27.094  1.00  0.00      DRUG
ATOM    284 O8   EPI     5      66.945  18.891  23.896  1.00  0.00      DRUG
ATOM    285 O9   EPI     5      74.788  17.842  29.718  1.00  0.00      DRUG
ATOM    286 O10  EPI     5      71.629  13.497  30.058  1.00  0.00      DRUG
ATOM    287 O11  EPI     5      76.382  16.865  31.642  1.00  0.00      DRUG
ATOM    288 N    EPI     5      72.860  17.521  21.385  1.00  0.00      DRUG
ATOM    289 C    EPI     5      70.744  18.895  26.523  1.00  0.00      DRUG
ATOM    290 C1   EPI     5      68.472  17.673  26.159  1.00  0.00      DRUG
ATOM    291 C2   EPI     5      69.199  19.005  26.330  1.00  0.00      DRUG
ATOM    292 C3   EPI     5      68.751  16.701  27.270  1.00  0.00      DRUG
ATOM    293 C4   EPI     5      70.993  17.864  27.608  1.00  0.00      DRUG
ATOM    294 C5   EPI     5      70.207  16.704  27.696  1.00  0.00      DRUG
ATOM    295 C6   EPI     5      72.455  19.166  24.807  1.00  0.00      DRUG
ATOM    296 C7   EPI     5      73.098  18.367  23.672  1.00  0.00      DRUG
ATOM    297 C8   EPI     5      72.073  18.192  22.468  1.00  0.00      DRUG
ATOM    298 C9   EPI     5      71.591  19.563  21.992  1.00  0.00      DRUG
ATOM    299 C10  EPI     5      71.194  20.392  23.158  1.00  0.00      DRUG
ATOM    300 C11  EPI     5      72.092  17.958  28.449  1.00  0.00      DRUG
ATOM    301 C12  EPI     5      66.953  17.889  26.098  1.00  0.00      DRUG
ATOM    302 C13  EPI     5      70.597  15.616  28.517  1.00  0.00      DRUG
ATOM    303 C14  EPI     5      72.587  16.829  29.269  1.00  0.00      DRUG
ATOM    304 C15  EPI     5      71.786  15.651  29.297  1.00  0.00      DRUG
ATOM    305 C16  EPI     5      70.901  21.818  22.743  1.00  0.00      DRUG
ATOM    306 C17  EPI     5      66.318  17.915  24.712  1.00  0.00      DRUG
ATOM    307 C18  EPI     5      73.979  16.904  29.900  1.00  0.00      DRUG
ATOM    308 C19  EPI     5      72.245  14.573  30.172  1.00  0.00      DRUG
ATOM    309 C20  EPI     5      74.341  15.789  30.824  1.00  0.00      DRUG
ATOM    310 C21  EPI     5      73.505  14.657  30.968  1.00  0.00      DRUG
ATOM    311 C22  EPI     5      75.467  15.836  31.673  1.00  0.00      DRUG
ATOM    312 C23  EPI     5      73.770  13.550  31.839  1.00  0.00      DRUG
ATOM    313 C24  EPI     5      75.742  14.717  32.496  1.00  0.00      DRUG
ATOM    314 C25  EPI     5      74.886  13.636  32.608  1.00  0.00      DRUG
ATOM    315 C26  EPI     5      77.484  16.875  32.537  1.00  0.00      DRUG
ATOM    316 H    EPI     5      71.112  19.872  26.903  1.00  0.00      DRUG
ATOM    317 H1   EPI     5      68.953  19.677  25.481  1.00  0.00      DRUG
ATOM    318 H2   EPI     5      68.687  19.455  27.207  1.00  0.00      DRUG
ATOM    319 H3   EPI     5      68.364  15.730  26.892  1.00  0.00      DRUG
ATOM    320 H4   EPI     5      68.169  16.926  28.189  1.00  0.00      DRUG
ATOM    321 H5   EPI     5      73.175  19.303  25.642  1.00  0.00      DRUG
ATOM    322 H6   EPI     5      73.539  17.407  24.016  1.00  0.00      DRUG
ATOM    323 H7   EPI     5      74.008  18.899  23.321  1.00  0.00      DRUG
ATOM    324 H8   EPI     5      71.214  17.527  22.700  1.00  0.00      DRUG
ATOM    325 H9   EPI     5      72.520  20.011  21.577  1.00  0.00      DRUG
ATOM    326 H10  EPI     5      70.267  20.057  23.671  1.00  0.00      DRUG
ATOM    327 H11  EPI     5      69.782  17.606  24.895  1.00  0.00      DRUG
ATOM    328 H12  EPI     5      71.762  22.400  22.349  1.00  0.00      DRUG
ATOM    329 H13  EPI     5      70.505  22.286  23.669  1.00  0.00      DRUG
ATOM    330 H14  EPI     5      70.119  21.921  21.961  1.00  0.00      DRUG
ATOM    331 H15  EPI     5      73.788  17.118  21.624  1.00  0.00      DRUG
ATOM    332 H16  EPI     5      73.100  18.104  20.558  1.00  0.00      DRUG
ATOM    333 H17  EPI     5      66.193  16.947  24.181  1.00  0.00      DRUG
ATOM    334 H18  EPI     5      65.278  18.260  24.892  1.00  0.00      DRUG
ATOM    335 H19  EPI     5      70.774  20.017  20.223  1.00  0.00      DRUG
ATOM    336 H20  EPI     5      73.819  18.967  28.720  1.00  0.00      DRUG
ATOM    337 H21  EPI     5      70.360  13.830  28.963  1.00  0.00      DRUG
ATOM    338 H22  EPI     5      73.235  12.612  31.877  1.00  0.00      DRUG
ATOM    339 H23  EPI     5      67.664  18.368  23.532  1.00  0.00      DRUG
ATOM    340 H24  EPI     5      76.729  14.754  32.932  1.00  0.00      DRUG
ATOM    341 H25  EPI     5      75.147  12.762  33.186  1.00  0.00      DRUG
ATOM    342 H26  EPI     5      77.178  16.782  33.600  1.00  0.00      DRUG
ATOM    343 H27  EPI     5      77.976  17.870  32.596  1.00  0.00      DRUG
ATOM    344 H28  EPI     5      78.211  16.094  32.225  1.00  0.00      DRUG
ATOM    345 H29  EPI     5      72.279  16.734  21.031  1.00  0.00      DRUG
ATOM    415 O1   EPI     7      43.843  53.447  10.733  1.00  0.00      DRUG
ATOM    416 O2   EPI     7      44.489  55.541  11.503  1.00  0.00      DRUG
ATOM    417 O3   EPI     7      43.435  51.202  11.925  1.00  0.00      DRUG
ATOM    418 O4   EPI     7      42.382  54.966  14.352  1.00  0.00      DRUG
ATOM    419 O5   EPI     7      45.197  54.080   7.438  1.00  0.00      DRUG
ATOM    420 O6   EPI     7      43.180  48.811   7.719  1.00  0.00      DRUG
ATOM    421 O7   EPI     7      46.402  49.772  12.516  1.00  0.00      DRUG
ATOM    422 O8   EPI     7      45.054  47.784  13.796  1.00  0.00      DRUG
ATOM    423 O9   EPI     7      45.036  53.898   4.844  1.00  0.00      DRUG
ATOM    424 O10  EPI     7      42.971  48.925   5.140  1.00  0.00      DRUG
ATOM    425 O11  EPI     7      44.323  54.069   2.408  1.00  0.00      DRUG
ATOM    426 N    EPI     7      40.454  55.703  12.073  1.00  0.00      DRUG
ATOM    427 C    EPI     7      44.946  52.846   9.974  1.00  0.00      DRUG
ATOM    428 C1   EPI     7      44.582  50.598  11.285  1.00  0.00      DRUG
ATOM    429 C2   EPI     7      45.577  51.780  10.909  1.00  0.00      DRUG
ATOM    430 C3   EPI     7      44.179  49.951  10.007  1.00  0.00      DRUG
ATOM    431 C4   EPI     7      44.527  52.164   8.696  1.00  0.00      DRUG
ATOM    432 C5   EPI     7      44.089  50.833   8.805  1.00  0.00      DRUG
ATOM    433 C6   EPI     7      43.759  54.838  10.530  1.00  0.00      DRUG
ATOM    434 C7   EPI     7      42.311  55.273  10.566  1.00  0.00      DRUG
ATOM    435 C8   EPI     7      41.811  55.065  12.003  1.00  0.00      DRUG
ATOM    436 C9   EPI     7      42.717  55.587  13.083  1.00  0.00      DRUG
ATOM    437 C10  EPI     7      44.170  55.237  12.848  1.00  0.00      DRUG
ATOM    438 C11  EPI     7      44.565  52.804   7.463  1.00  0.00      DRUG
ATOM    439 C12  EPI     7      45.259  49.595  12.159  1.00  0.00      DRUG
ATOM    440 C13  EPI     7      43.564  50.217   7.671  1.00  0.00      DRUG
ATOM    441 C14  EPI     7      44.163  52.168   6.247  1.00  0.00      DRUG
ATOM    442 C15  EPI     7      43.571  50.899   6.353  1.00  0.00      DRUG
ATOM    443 C16  EPI     7      45.074  56.137  13.746  1.00  0.00      DRUG
ATOM    444 C17  EPI     7      44.530  48.311  12.550  1.00  0.00      DRUG
ATOM    445 C18  EPI     7      44.400  52.809   4.947  1.00  0.00      DRUG
ATOM    446 C19  EPI     7      43.181  50.112   5.139  1.00  0.00      DRUG
ATOM    447 C20  EPI     7      43.583  52.149   3.841  1.00  0.00      DRUG
ATOM    448 C21  EPI     7      42.825  50.945   4.040  1.00  0.00      DRUG
ATOM    449 C22  EPI     7      43.457  52.947   2.625  1.00  0.00      DRUG
ATOM    450 C23  EPI     7      42.082  50.480   2.901  1.00  0.00      DRUG
ATOM    451 C24  EPI     7      42.623  52.498   1.623  1.00  0.00      DRUG
ATOM    452 C25  EPI     7      41.966  51.271   1.740  1.00  0.00      DRUG
ATOM    453 C26  EPI     7      43.575  55.223   2.195  1.00  0.00      DRUG
ATOM    454 H    EPI     7      45.778  53.566   9.820  1.00  0.00      DRUG
ATOM    455 H1   EPI     7      45.966  52.287  11.818  1.00  0.00      DRUG
ATOM    456 H2   EPI     7      46.456  51.258  10.474  1.00  0.00      DRUG
ATOM    457 H3   EPI     7      43.167  49.502  10.096  1.00  0.00      DRUG
ATOM    458 H4   EPI     7      44.850  49.114   9.719  1.00  0.00      DRUG
ATOM    459 H5   EPI     7      44.163  55.018   9.511  1.00  0.00      DRUG
ATOM    460 H6   EPI     7      41.767  54.673   9.805  1.00  0.00      DRUG
ATOM    461 H7   EPI     7      42.397  56.346  10.289  1.00  0.00      DRUG
ATOM    462 H8   EPI     7      41.734  53.959  12.081  1.00  0.00      DRUG
ATOM    463 H9   EPI     7      42.641  56.695  13.076  1.00  0.00      DRUG
ATOM    464 H10  EPI     7      44.383  54.176  13.101  1.00  0.00      DRUG
ATOM    465 H11  EPI     7      43.422  52.028  11.436  1.00  0.00      DRUG
ATOM    466 H12  EPI     7      44.961  55.933  14.832  1.00  0.00      DRUG
ATOM    467 H13  EPI     7      44.753  57.180  13.540  1.00  0.00      DRUG
ATOM    468 H14  EPI     7      46.149  55.933  13.551  1.00  0.00      DRUG
ATOM    469 H15  EPI     7      40.400  56.708  11.811  1.00  0.00      DRUG
ATOM    470 H16  EPI     7      39.974  55.489  12.971  1.00  0.00      DRUG
ATOM    471 H17  EPI     7      43.494  48.678  12.716  1.00  0.00      DRUG
ATOM    472 H18  EPI     7      44.514  47.587  11.708  1.00  0.00      DRUG
ATOM    473 H19  EPI     7      42.091  55.744  14.834  1.00  0.00      DRUG
ATOM    474 H20  EPI     7      45.191  54.477   6.564  1.00  0.00      DRUG
ATOM    475 H21  EPI     7      43.042  48.543   6.808  1.00  0.00      DRUG
ATOM    476 H22  EPI     7      41.509  49.569   2.982  1.00  0.00      DRUG
ATOM    477 H23  EPI     7      44.512  47.016  13.991  1.00  0.00      DRUG
ATOM    478 H24  EPI     7      42.570  53.027   0.682  1.00  0.00      DRUG
ATOM    479 H25  EPI     7      41.492  50.881   0.852  1.00  0.00      DRUG
ATOM    480 H26  EPI     7      44.179  56.113   2.471  1.00  0.00      DRUG
ATOM    481 H27  EPI     7      42.664  55.378   2.813  1.00  0.00      DRUG
ATOM    482 H28  EPI     7      43.188  55.375   1.165  1.00  0.00      DRUG
ATOM    483 H29  EPI     7      39.875  55.313  11.303  1.00  0.00      DRUG
ATOM    622 O1   EPI    10      41.504  41.897  17.176  1.00  0.00      DRUG
ATOM    623 O2   EPI    10      39.561  40.655  16.567  1.00  0.00      DRUG
ATOM    624 O3   EPI    10      43.757  41.458  18.468  1.00  0.00      DRUG
ATOM    625 O4   EPI    10      41.699  37.722  15.735  1.00  0.00      DRUG
ATOM    626 O5   EPI    10      39.463  44.646  17.189  1.00  0.00      DRUG
ATOM    627 O6   EPI    10      44.713  46.112  18.853  1.00  0.00      DRUG
ATOM    628 O7   EPI    10      44.342  41.920  21.789  1.00  0.00      DRUG
ATOM    629 O8   EPI    10      44.356  39.298  22.040  1.00  0.00      DRUG
ATOM    630 O9   EPI    10      39.027  47.122  16.886  1.00  0.00      DRUG
ATOM    631 O10  EPI    10      44.178  48.305  17.519  1.00  0.00      DRUG
ATOM    632 O11  EPI    10      38.714  49.055  15.165  1.00  0.00      DRUG
ATOM    633 N    EPI    10      42.346  39.714  13.517  1.00  0.00      DRUG
ATOM    634 C    EPI    10      41.137  42.694  18.388  1.00  0.00      DRUG
ATOM    635 C1   EPI    10      43.231  42.099  19.615  1.00  0.00      DRUG
ATOM    636 C2   EPI    10      41.750  41.998  19.579  1.00  0.00      DRUG
ATOM    637 C3   EPI    10      43.694  43.537  19.667  1.00  0.00      DRUG
ATOM    638 C4   EPI    10      41.592  44.105  18.336  1.00  0.00      DRUG
ATOM    639 C5   EPI    10      42.848  44.531  18.826  1.00  0.00      DRUG
ATOM    640 C6   EPI    10      40.414  41.675  16.300  1.00  0.00      DRUG
ATOM    641 C7   EPI    10      40.983  41.316  14.854  1.00  0.00      DRUG
ATOM    642 C8   EPI    10      41.791  40.023  14.918  1.00  0.00      DRUG
ATOM    643 C9   EPI    10      41.009  38.927  15.522  1.00  0.00      DRUG
ATOM    644 C10  EPI    10      40.254  39.442  16.780  1.00  0.00      DRUG
ATOM    645 C11  EPI    10      40.772  45.028  17.623  1.00  0.00      DRUG
ATOM    646 C12  EPI    10      43.760  41.360  20.876  1.00  0.00      DRUG
ATOM    647 C13  EPI    10      43.334  45.810  18.529  1.00  0.00      DRUG
ATOM    648 C14  EPI    10      41.226  46.290  17.323  1.00  0.00      DRUG
ATOM    649 C15  EPI    10      42.539  46.694  17.721  1.00  0.00      DRUG
ATOM    650 C16  EPI    10      39.268  38.290  17.207  1.00  0.00      DRUG
ATOM    651 C17  EPI    10      43.681  39.838  20.879  1.00  0.00      DRUG
ATOM    652 C18  EPI    10      40.272  47.289  16.748  1.00  0.00      DRUG
ATOM    653 C19  EPI    10      43.082  48.000  17.196  1.00  0.00      DRUG
ATOM    654 C20  EPI    10      40.941  48.570  16.114  1.00  0.00      DRUG
ATOM    655 C21  EPI    10      42.265  48.855  16.294  1.00  0.00      DRUG
ATOM    656 C22  EPI    10      40.109  49.389  15.339  1.00  0.00      DRUG
ATOM    657 C23  EPI    10      42.888  49.922  15.664  1.00  0.00      DRUG
ATOM    658 C24  EPI    10      40.748  50.446  14.657  1.00  0.00      DRUG
ATOM    659 C25  EPI    10      42.099  50.795  14.849  1.00  0.00      DRUG
ATOM    660 C26  EPI    10      37.853  49.918  14.456  1.00  0.00      DRUG
ATOM    661 H    EPI    10      40.050  42.579  18.591  1.00  0.00      DRUG
ATOM    662 H1   EPI    10      41.394  40.946  19.584  1.00  0.00      DRUG
ATOM    663 H2   EPI    10      41.370  42.425  20.532  1.00  0.00      DRUG
ATOM    664 H3   EPI    10      44.736  43.649  19.298  1.00  0.00      DRUG
ATOM    665 H4   EPI    10      43.643  43.962  20.692  1.00  0.00      DRUG
ATOM    666 H5   EPI    10      39.772  42.552  16.069  1.00  0.00      DRUG
ATOM    667 H6   EPI    10      41.663  42.115  14.487  1.00  0.00      DRUG
ATOM    668 H7   EPI    10      40.117  41.310  14.158  1.00  0.00      DRUG
ATOM    669 H8   EPI    10      42.624  40.207  15.628  1.00  0.00      DRUG
ATOM    670 H9   EPI    10      40.208  38.727  14.779  1.00  0.00      DRUG
ATOM    671 H10  EPI    10      40.948  39.629  17.627  1.00  0.00      DRUG
ATOM    672 H11  EPI    10      43.222  41.724  17.717  1.00  0.00      DRUG
ATOM    673 H12  EPI    10      39.828  37.347  17.387  1.00  0.00      DRUG
ATOM    674 H13  EPI    10      38.485  38.073  16.449  1.00  0.00      DRUG
ATOM    675 H14  EPI    10      38.738  38.590  18.136  1.00  0.00      DRUG
ATOM    676 H15  EPI    10      41.537  39.767  12.865  1.00  0.00      DRUG
ATOM    677 H16  EPI    10      42.780  38.772  13.442  1.00  0.00      DRUG
ATOM    678 H17  EPI    10      42.671  39.406  20.712  1.00  0.00      DRUG
ATOM    679 H18  EPI    10      44.285  39.427  20.042  1.00  0.00      DRUG
ATOM    680 H19  EPI    10      42.150  37.764  16.582  1.00  0.00      DRUG
ATOM    681 H20  EPI    10      39.010  45.485  17.076  1.00  0.00      DRUG
ATOM    682 H21  EPI    10      44.869  46.987  18.489  1.00  0.00      DRUG
ATOM    683 H22  EPI    10      43.907  50.273  15.746  1.00  0.00      DRUG
ATOM    684 H23  EPI    10      43.681  39.160  22.708  1.00  0.00      DRUG
ATOM    685 H24  EPI    10      40.148  51.069  14.010  1.00  0.00      DRUG
ATOM    686 H25  EPI    10      42.479  51.685  14.371  1.00  0.00      DRUG
ATOM    687 H26  EPI    10      37.385  50.701  15.090  1.00  0.00      DRUG
ATOM    688 H27  EPI    10      36.969  49.327  14.135  1.00  0.00      DRUG
ATOM    689 H28  EPI    10      38.262  50.457  13.574  1.00  0.00      DRUG
ATOM    690 H29  EPI    10      43.059  40.448  13.333  1.00  0.00      DRUG
ATOM    691 O1   EPI    11      78.846  15.364  18.401  1.00  0.00      DRUG
ATOM    692 O2   EPI    11      80.426  17.121  18.262  1.00  0.00      DRUG
ATOM    693 O3   EPI    11      80.356  13.014  18.270  1.00  0.00      DRUG
ATOM    694 O4   EPI    11      81.967  16.454  21.455  1.00  0.00      DRUG
ATOM    695 O5   EPI    11      75.953  15.830  18.243  1.00  0.00      DRUG
ATOM    696 O6   EPI    11      76.483  10.200  17.714  1.00  0.00      DRUG
ATOM    697 O7   EPI    11      80.719  11.204  15.213  1.00  0.00      DRUG
ATOM    698 O8   EPI    11      82.563  13.971  16.032  1.00  0.00      DRUG
ATOM    699 O9   EPI    11      73.876  15.430  19.638  1.00  0.00      DRUG
ATOM    700 O10  EPI    11      74.077  10.014  19.033  1.00  0.00      DRUG
ATOM    701 O11  EPI    11      71.428  15.445  20.238  1.00  0.00      DRUG
ATOM    702 N    EPI    11      79.258  17.189  22.285  1.00  0.00      DRUG
ATOM    703 C    EPI    11      78.333  14.871  17.197  1.00  0.00      DRUG
ATOM    704 C1   EPI    11      79.901  12.844  16.892  1.00  0.00      DRUG
ATOM    705 C2   EPI    11      79.380  14.131  16.323  1.00  0.00      DRUG
ATOM    706 C3   EPI    11      78.636  11.907  16.933  1.00  0.00      DRUG
ATOM    707 C4   EPI    11      77.235  13.880  17.646  1.00  0.00      DRUG
ATOM    708 C5   EPI    11      77.397  12.485  17.567  1.00  0.00      DRUG
ATOM    709 C6   EPI    11      79.055  16.767  18.502  1.00  0.00      DRUG
ATOM    710 C7   EPI    11      78.648  17.248  19.882  1.00  0.00      DRUG
ATOM    711 C8   EPI    11      79.600  16.696  20.909  1.00  0.00      DRUG
ATOM    712 C9   EPI    11      81.059  17.030  20.601  1.00  0.00      DRUG
ATOM    713 C10  EPI    11      81.358  16.544  19.217  1.00  0.00      DRUG
ATOM    714 C11  EPI    11      76.037  14.362  18.133  1.00  0.00      DRUG
ATOM    715 C12  EPI    11      80.959  12.107  16.050  1.00  0.00      DRUG
ATOM    716 C13  EPI    11      76.338  11.622  17.948  1.00  0.00      DRUG
ATOM    717 C14  EPI    11      75.126  13.568  18.809  1.00  0.00      DRUG
ATOM    718 C15  EPI    11      75.205  12.178  18.575  1.00  0.00      DRUG
ATOM    719 C16  EPI    11      82.748  16.933  18.816  1.00  0.00      DRUG
ATOM    720 C17  EPI    11      82.380  12.553  16.145  1.00  0.00      DRUG
ATOM    721 C18  EPI    11      73.938  14.195  19.373  1.00  0.00      DRUG
ATOM    722 C19  EPI    11      74.080  11.243  19.122  1.00  0.00      DRUG
ATOM    723 C20  EPI    11      72.817  13.419  19.749  1.00  0.00      DRUG
ATOM    724 C21  EPI    11      72.954  11.955  19.793  1.00  0.00      DRUG
ATOM    725 C22  EPI    11      71.585  13.990  20.240  1.00  0.00      DRUG
ATOM    726 C23  EPI    11      72.077  11.191  20.467  1.00  0.00      DRUG
ATOM    727 C24  EPI    11      70.684  13.120  20.864  1.00  0.00      DRUG
ATOM    728 C25  EPI    11      70.943  11.752  21.000  1.00  0.00      DRUG
ATOM    729 C26  EPI    11      70.101  15.901  20.077  1.00  0.00      DRUG
ATOM    730 H    EPI    11      77.988  15.699  16.542  1.00  0.00      DRUG
ATOM    731 H1   EPI    11      80.165  14.902  16.164  1.00  0.00      DRUG
ATOM    732 H2   EPI    11      78.766  14.015  15.405  1.00  0.00      DRUG
ATOM    733 H3   EPI    11      78.827  10.988  17.528  1.00  0.00      DRUG
ATOM    734 H4   EPI    11      78.331  11.689  15.887  1.00  0.00      DRUG
ATOM    735 H5   EPI    11      78.423  17.372  17.818  1.00  0.00      DRUG
ATOM    736 H6   EPI    11      77.641  16.834  20.104  1.00  0.00      DRUG
ATOM    737 H7   EPI    11      78.661  18.349  20.030  1.00  0.00      DRUG
ATOM    738 H8   EPI    11      79.561  15.595  21.051  1.00  0.00      DRUG
ATOM    739 H9   EPI    11      81.170  18.135  20.623  1.00  0.00      DRUG
ATOM    740 H10  EPI    11      81.371  15.433  19.228  1.00  0.00      DRUG
ATOM    741 H11  EPI    11      80.004  13.884  18.473  1.00  0.00      DRUG
ATOM    742 H12  EPI    11      82.802  18.031  18.654  1.00  0.00      DRUG
ATOM    743 H13  EPI    11      83.066  16.327  17.942  1.00  0.00      DRUG
ATOM    744 H14  EPI    11      83.566  16.803  19.556  1.00  0.00      DRUG
ATOM    745 H15  EPI    11      79.488  18.197  22.399  1.00  0.00      DRUG
ATOM    746 H16  EPI    11      79.846  16.798  23.048  1.00  0.00      DRUG
ATOM    747 H17  EPI    11      82.739  12.201  17.135  1.00  0.00      DRUG
ATOM    748 H18  EPI    11      83.094  11.980  15.515  1.00  0.00      DRUG
ATOM    749 H19  EPI    11      82.638  17.110  21.657  1.00  0.00      DRUG
ATOM    750 H20  EPI    11      75.255  16.005  18.878  1.00  0.00      DRUG
ATOM    751 H21  EPI    11      75.865   9.699  18.252  1.00  0.00      DRUG
ATOM    752 H22  EPI    11      72.289  10.170  20.750  1.00  0.00      DRUG
ATOM    753 H23  EPI    11      83.491  14.112  16.233  1.00  0.00      DRUG
ATOM    754 H24  EPI    11      69.854  13.533  21.417  1.00  0.00      DRUG
ATOM    755 H25  EPI    11      70.299  11.050  21.507  1.00  0.00      DRUG
ATOM    756 H26  EPI    11      70.016  17.007  20.148  1.00  0.00      DRUG
ATOM    757 H27  EPI    11      69.471  15.528  20.913  1.00  0.00      DRUG
ATOM    758 H28  EPI    11      69.624  15.558  19.134  1.00  0.00      DRUG
ATOM    759 H29  EPI    11      78.280  16.968  22.560  1.00  0.00      DRUG
ATOM    760 O1   EPI    12      72.945  46.660  12.896  1.00  0.00      DRUG
ATOM    761 O2   EPI    12      75.258  46.333  12.559  1.00  0.00      DRUG
ATOM    762 O3   EPI    12      70.413  46.115  13.212  1.00  0.00      DRUG
ATOM    763 O4   EPI    12      74.914  42.924  14.083  1.00  0.00      DRUG
ATOM    764 O5   EPI    12      74.420  49.593  10.781  1.00  0.00      DRUG
ATOM    765 O6   EPI    12      69.401  50.922  13.044  1.00  0.00      DRUG
ATOM    766 O7   EPI    12      68.604  46.340  10.113  1.00  0.00      DRUG
ATOM    767 O8   EPI    12      66.640  45.279  11.557  1.00  0.00      DRUG
ATOM    768 O9   EPI    12      75.104  52.102  10.963  1.00  0.00      DRUG
ATOM    769 O10  EPI    12      70.251  53.360  12.996  1.00  0.00      DRUG
ATOM    770 O11  EPI    12      76.164  54.247  11.936  1.00  0.00      DRUG
ATOM    771 N    EPI    12      74.527  44.502  16.449  1.00  0.00      DRUG
ATOM    772 C    EPI    12      72.700  47.352  11.691  1.00  0.00      DRUG
ATOM    773 C1   EPI    12      70.177  46.813  11.982  1.00  0.00      DRUG
ATOM    774 C2   EPI    12      71.462  46.631  11.079  1.00  0.00      DRUG
ATOM    775 C3   EPI    12      69.848  48.324  12.297  1.00  0.00      DRUG
ATOM    776 C4   EPI    12      72.297  48.905  11.858  1.00  0.00      DRUG
ATOM    777 C5   EPI    12      70.978  49.313  12.261  1.00  0.00      DRUG
ATOM    778 C6   EPI    12      74.279  46.968  13.349  1.00  0.00      DRUG
ATOM    779 C7   EPI    12      74.320  46.558  14.938  1.00  0.00      DRUG
ATOM    780 C8   EPI    12      74.254  45.003  15.061  1.00  0.00      DRUG
ATOM    781 C9   EPI    12      75.217  44.301  14.101  1.00  0.00      DRUG
ATOM    782 C10  EPI    12      75.094  44.890  12.610  1.00  0.00      DRUG
ATOM    783 C11  EPI    12      73.260  49.935  11.584  1.00  0.00      DRUG
ATOM    784 C12  EPI    12      68.923  46.194  11.306  1.00  0.00      DRUG
ATOM    785 C13  EPI    12      70.661  50.632  12.467  1.00  0.00      DRUG
ATOM    786 C14  EPI    12      72.977  51.321  11.765  1.00  0.00      DRUG
ATOM    787 C15  EPI    12      71.639  51.659  12.246  1.00  0.00      DRUG
ATOM    788 C16  EPI    12      76.072  44.170  11.688  1.00  0.00      DRUG
ATOM    789 C17  EPI    12      67.859  45.521  12.206  1.00  0.00      DRUG
ATOM    790 C18  EPI    12      74.049  52.359  11.589  1.00  0.00      DRUG
ATOM    791 C19  EPI    12      71.346  53.061  12.599  1.00  0.00      DRUG
ATOM    792 C20  EPI    12      73.770  53.683  12.133  1.00  0.00      DRUG
ATOM    793 C21  EPI    12      72.484  54.060  12.548  1.00  0.00      DRUG
ATOM    794 C22  EPI    12      74.761  54.656  12.153  1.00  0.00      DRUG
ATOM    795 C23  EPI    12      72.188  55.405  12.963  1.00  0.00      DRUG
ATOM    796 C24  EPI    12      74.449  55.941  12.572  1.00  0.00      DRUG
ATOM    797 C25  EPI    12      73.180  56.303  12.898  1.00  0.00      DRUG
ATOM    798 C26  EPI    12      77.156  55.229  11.837  1.00  0.00      DRUG
ATOM    799 H    EPI    12      73.509  47.159  10.954  1.00  0.00      DRUG
ATOM    800 H1   EPI    12      71.630  45.591  10.724  1.00  0.00      DRUG
ATOM    801 H2   EPI    12      71.269  47.246  10.174  1.00  0.00      DRUG
ATOM    802 H3   EPI    12      69.466  48.345  13.340  1.00  0.00      DRUG
ATOM    803 H4   EPI    12      69.137  48.748  11.556  1.00  0.00      DRUG
ATOM    804 H5   EPI    12      74.402  48.068  13.247  1.00  0.00      DRUG
ATOM    805 H6   EPI    12      73.524  47.070  15.520  1.00  0.00      DRUG
ATOM    806 H7   EPI    12      75.286  46.898  15.368  1.00  0.00      DRUG
ATOM    807 H8   EPI    12      73.230  44.747  14.715  1.00  0.00      DRUG
ATOM    808 H9   EPI    12      76.279  44.438  14.397  1.00  0.00      DRUG
ATOM    809 H10  EPI    12      74.074  44.618  12.264  1.00  0.00      DRUG
ATOM    810 H11  EPI    12      71.252  45.662  13.102  1.00  0.00      DRUG
ATOM    811 H12  EPI    12      76.230  44.723  10.737  1.00  0.00      DRUG
ATOM    812 H13  EPI    12      75.882  43.142  11.314  1.00  0.00      DRUG
ATOM    813 H14  EPI    12      77.028  44.052  12.242  1.00  0.00      DRUG
ATOM    814 H15  EPI    12      75.539  44.473  16.689  1.00  0.00      DRUG
ATOM    815 H16  EPI    12      74.124  43.547  16.524  1.00  0.00      DRUG
ATOM    816 H17  EPI    12      68.360  44.600  12.571  1.00  0.00      DRUG
ATOM    817 H18  EPI    12      67.698  46.194  13.076  1.00  0.00      DRUG
ATOM    818 H19  EPI    12      75.611  42.553  14.628  1.00  0.00      DRUG
ATOM    819 H20  EPI    12      75.006  50.348  10.699  1.00  0.00      DRUG
ATOM    820 H21  EPI    12      69.325  51.843  13.304  1.00  0.00      DRUG
ATOM    821 H22  EPI    12      71.203  55.712  13.285  1.00  0.00      DRUG
ATOM    822 H23  EPI    12      66.618  45.684  10.687  1.00  0.00      DRUG
ATOM    823 H24  EPI    12      75.155  56.757  12.625  1.00  0.00      DRUG
ATOM    824 H25  EPI    12      72.924  57.301  13.220  1.00  0.00      DRUG
ATOM    825 H26  EPI    12      76.901  55.830  10.938  1.00  0.00      DRUG
ATOM    826 H27  EPI    12      78.083  54.651  11.634  1.00  0.00      DRUG
ATOM    827 H28  EPI    12      77.316  55.887  12.718  1.00  0.00      DRUG
ATOM    828 H29  EPI    12      74.038  45.184  17.063  1.00  0.00      DRUG
ATOM    829 O2   CHH     1      35.739  62.755   6.693  1.00  0.00      PEPT
ATOM    830 O1   CHH     1      38.067  58.000   5.547  1.00  0.00      PEPT
ATOM    831 N1   CHH     1      36.960  61.434   5.227  1.00  0.00      PEPT
ATOM    832 ND1  CHH     1      37.602  60.984   1.812  1.00  0.00      PEPT
ATOM    833 NE1  CHH     1      36.060  61.159   0.336  1.00  0.00      PEPT
ATOM    834 N2   CHH     1      37.173  59.433   7.038  1.00  0.00      PEPT
ATOM    835 ND2  CHH     1      39.814  60.501   8.888  1.00  0.00      PEPT
ATOM    836 NE2  CHH     1      40.810  62.449   8.222  1.00  0.00      PEPT
ATOM    837 CA   CHH     1      37.457  60.152   4.757  1.00  0.00      PEPT
ATOM    838 C1   CHH     1      37.590  59.138   5.806  1.00  0.00      PEPT
ATOM    839 CB   CHH     1      36.545  59.526   3.700  1.00  0.00      PEPT
ATOM    840 CG   CHH     1      36.509  60.370   2.387  1.00  0.00      PEPT
ATOM    841 CD1  CHH     1      35.515  60.504   1.450  1.00  0.00      PEPT
ATOM    842 CE1  CHH     1      37.275  61.462   0.620  1.00  0.00      PEPT
ATOM    843 CA2  CHH     1      36.477  60.656   7.439  1.00  0.00      PEPT
ATOM    844 C2   CHH     1      36.417  61.723   6.410  1.00  0.00      PEPT
ATOM    845 CB2  CHH     1      37.258  61.181   8.656  1.00  0.00      PEPT
ATOM    846 CG2  CHH     1      38.821  61.373   8.458  1.00  0.00      PEPT
ATOM    847 CD2  CHH     1      39.446  62.525   8.029  1.00  0.00      PEPT
ATOM    848 CE2  CHH     1      40.961  61.209   8.759  1.00  0.00      PEPT
ATOM    849 H1   CHH     1      36.879  62.184   4.576  1.00  0.00      PEPT
ATOM    850 HD1  CHH     1      38.561  60.983   2.128  1.00  0.00      PEPT
ATOM    851 H2   CHH     1      37.498  58.833   7.765  1.00  0.00      PEPT
ATOM    852 HD2  CHH     1      39.697  59.675   9.458  1.00  0.00      PEPT
ATOM    853 HA1  CHH     1      38.468  60.281   4.315  1.00  0.00      PEPT
ATOM    854 HB1  CHH     1      35.510  59.240   3.985  1.00  0.00      PEPT
ATOM    855 HB2  CHH     1      36.991  58.560   3.378  1.00  0.00      PEPT
ATOM    856 HD3  CHH     1      34.606  59.941   1.618  1.00  0.00      PEPT
ATOM    857 HE1  CHH     1      37.976  62.028   0.007  1.00  0.00      PEPT
ATOM    858 HA2  CHH     1      35.406  60.397   7.585  1.00  0.00      PEPT
ATOM    859 HB3  CHH     1      37.176  60.476   9.511  1.00  0.00      PEPT
ATOM    860 HB4  CHH     1      36.800  62.139   8.985  1.00  0.00      PEPT
ATOM    861 HD4  CHH     1      38.915  63.388   7.648  1.00  0.00      PEPT
ATOM    862 HE2  CHH     1      41.984  60.838   8.825  1.00  0.00      PEPT
ATOM    863 O2   CHH     2      74.308  19.564  13.253  1.00  0.00      PEPT
ATOM    864 O1   CHH     2      74.622  24.440  14.681  1.00  0.00      PEPT
ATOM    865 N1   CHH     2      74.029  21.681  12.536  1.00  0.00      PEPT
ATOM    866 ND1  CHH     2      72.733  24.204   9.994  1.00  0.00      PEPT
ATOM    867 NE1  CHH     2      73.684  23.368   8.138  1.00  0.00      PEPT
ATOM    868 N2   CHH     2      74.338  22.264  15.147  1.00  0.00      PEPT
ATOM    869 ND2  CHH     2      70.251  20.974  16.670  1.00  0.00      PEPT
ATOM    870 NE2  CHH     2      71.135  21.107  18.695  1.00  0.00      PEPT
ATOM    871 CA   CHH     2      73.900  23.042  12.846  1.00  0.00      PEPT
ATOM    872 C1   CHH     2      74.446  23.348  14.284  1.00  0.00      PEPT
ATOM    873 CB   CHH     2      74.594  23.917  11.695  1.00  0.00      PEPT
ATOM    874 CG   CHH     2      73.958  23.713  10.393  1.00  0.00      PEPT
ATOM    875 CD1  CHH     2      74.503  23.214   9.243  1.00  0.00      PEPT
ATOM    876 CE1  CHH     2      72.623  23.992   8.686  1.00  0.00      PEPT
ATOM    877 CA2  CHH     2      73.623  21.082  14.871  1.00  0.00      PEPT
ATOM    878 C2   CHH     2      73.967  20.693  13.484  1.00  0.00      PEPT
ATOM    879 CB2  CHH     2      72.126  21.176  15.100  1.00  0.00      PEPT
ATOM    880 CG2  CHH     2      71.579  21.147  16.494  1.00  0.00      PEPT
ATOM    881 CD2  CHH     2      72.119  21.153  17.702  1.00  0.00      PEPT
ATOM    882 CE2  CHH     2      70.010  21.020  18.032  1.00  0.00      PEPT
ATOM    883 H1   CHH     2      74.355  21.338  11.658  1.00  0.00      PEPT
ATOM    884 HD1  CHH     2      72.023  24.510  10.645  1.00  0.00      PEPT
ATOM    885 H2   CHH     2      74.790  22.290  16.035  1.00  0.00      PEPT
ATOM    886 HD2  CHH     2      69.557  21.051  15.940  1.00  0.00      PEPT
ATOM    887 HA1  CHH     2      72.807  23.236  12.890  1.00  0.00      PEPT
ATOM    888 HB1  CHH     2      75.575  23.395  11.652  1.00  0.00      PEPT
ATOM    889 HB2  CHH     2      74.464  24.994  11.935  1.00  0.00      PEPT
ATOM    890 HD3  CHH     2      75.461  22.714   9.178  1.00  0.00      PEPT
ATOM    891 HE1  CHH     2      71.714  24.353   8.205  1.00  0.00      PEPT
ATOM    892 HA2  CHH     2      74.126  20.350  15.538  1.00  0.00      PEPT
ATOM    893 HB3  CHH     2      71.599  20.357  14.564  1.00  0.00      PEPT
ATOM    894 HB4  CHH     2      71.744  22.098  14.611  1.00  0.00      PEPT
ATOM    895 HD4  CHH     2      73.161  21.341  17.928  1.00  0.00      PEPT
ATOM    896 HE2  CHH     2      69.059  21.106  18.558  1.00  0.00      PEPT
ATOM    897 O2   CHH     3      60.983  46.208  13.815  1.00  0.00      PEPT
ATOM    898 O1   CHH     3      58.066  46.757   9.447  1.00  0.00      PEPT
ATOM    899 N1   CHH     3      60.036  45.277  12.068  1.00  0.00      PEPT
ATOM    900 ND1  CHH     3      60.312  42.135  10.450  1.00  0.00      PEPT
ATOM    901 NE1  CHH     3      58.538  40.759  10.247  1.00  0.00      PEPT
ATOM    902 N2   CHH     3      58.657  47.571  11.552  1.00  0.00      PEPT
ATOM    903 ND2  CHH     3      55.662  47.649  12.955  1.00  0.00      PEPT
ATOM    904 NE2  CHH     3      55.098  49.569  13.968  1.00  0.00      PEPT
ATOM    905 CA   CHH     3      58.947  45.181  11.112  1.00  0.00      PEPT
ATOM    906 C1   CHH     3      58.547  46.609  10.626  1.00  0.00      PEPT
ATOM    907 CB   CHH     3      59.415  44.391   9.879  1.00  0.00      PEPT
ATOM    908 CG   CHH     3      59.289  42.909   9.982  1.00  0.00      PEPT
ATOM    909 CD1  CHH     3      58.224  42.016   9.871  1.00  0.00      PEPT
ATOM    910 CE1  CHH     3      59.784  40.821  10.549  1.00  0.00      PEPT
ATOM    911 CA2  CHH     3      59.030  47.313  12.953  1.00  0.00      PEPT
ATOM    912 C2   CHH     3      60.133  46.229  13.016  1.00  0.00      PEPT
ATOM    913 CB2  CHH     3      57.864  46.932  13.954  1.00  0.00      PEPT
ATOM    914 CG2  CHH     3      56.683  47.872  13.842  1.00  0.00      PEPT
ATOM    915 CD2  CHH     3      56.301  49.014  14.514  1.00  0.00      PEPT
ATOM    916 CE2  CHH     3      54.804  48.719  12.985  1.00  0.00      PEPT
ATOM    917 H1   CHH     3      60.663  44.502  12.035  1.00  0.00      PEPT
ATOM    918 HD1  CHH     3      61.246  42.450  10.671  1.00  0.00      PEPT
ATOM    919 H2   CHH     3      58.411  48.504  11.301  1.00  0.00      PEPT
ATOM    920 HD2  CHH     3      55.537  46.741  12.531  1.00  0.00      PEPT
ATOM    921 HA1  CHH     3      58.008  44.759  11.530  1.00  0.00      PEPT
ATOM    922 HB1  CHH     3      60.450  44.612   9.542  1.00  0.00      PEPT
ATOM    923 HB2  CHH     3      58.866  44.693   8.961  1.00  0.00      PEPT
ATOM    924 HD3  CHH     3      57.249  42.243   9.458  1.00  0.00      PEPT
ATOM    925 HE1  CHH     3      60.453  39.978  10.722  1.00  0.00      PEPT
ATOM    926 HA2  CHH     3      59.418  48.295  13.296  1.00  0.00      PEPT
ATOM    927 HB3  CHH     3      58.160  46.991  15.023  1.00  0.00      PEPT
ATOM    928 HB4  CHH     3      57.642  45.858  13.776  1.00  0.00      PEPT
ATOM    929 HD4  CHH     3      56.922  49.702  15.074  1.00  0.00      PEPT
ATOM    930 HE2  CHH     3      53.858  48.691  12.445  1.00  0.00      PEPT
ATOM   1033 O2   CHH     7      75.620  20.749  10.427  1.00  0.00      PEPT
ATOM   1034 O1   CHH     7      76.470  15.704   8.934  1.00  0.00      PEPT
ATOM   1035 N1   CHH     7      75.176  18.520  10.782  1.00  0.00      PEPT
ATOM   1036 ND1  CHH     7      76.606  17.051  13.454  1.00  0.00      PEPT
ATOM   1037 NE1  CHH     7      78.501  15.892  13.204  1.00  0.00      PEPT
ATOM   1038 N2   CHH     7      76.766  17.904   8.521  1.00  0.00      PEPT
ATOM   1039 ND2  CHH     7      76.856  20.998   6.058  1.00  0.00      PEPT
ATOM   1040 NE2  CHH     7      77.115  19.773   4.198  1.00  0.00      PEPT
ATOM   1041 CA   CHH     7      75.154  17.180  10.326  1.00  0.00      PEPT
ATOM   1042 C1   CHH     7      76.176  16.870   9.227  1.00  0.00      PEPT
ATOM   1043 CB   CHH     7      75.169  16.099  11.442  1.00  0.00      PEPT
ATOM   1044 CG   CHH     7      76.410  16.167  12.347  1.00  0.00      PEPT
ATOM   1045 CD1  CHH     7      77.521  15.436  12.293  1.00  0.00      PEPT
ATOM   1046 CE1  CHH     7      77.876  16.778  13.978  1.00  0.00      PEPT
ATOM   1047 CA2  CHH     7      76.289  19.281   8.767  1.00  0.00      PEPT
ATOM   1048 C2   CHH     7      75.714  19.582  10.106  1.00  0.00      PEPT
ATOM   1049 CB2  CHH     7      75.433  19.726   7.616  1.00  0.00      PEPT
ATOM   1050 CG2  CHH     7      76.114  19.887   6.308  1.00  0.00      PEPT
ATOM   1051 CD2  CHH     7      76.301  19.100   5.139  1.00  0.00      PEPT
ATOM   1052 CE2  CHH     7      77.399  20.892   4.807  1.00  0.00      PEPT
ATOM   1053 H1   CHH     7      74.707  18.536  11.661  1.00  0.00      PEPT
ATOM   1054 HD1  CHH     7      75.852  17.384  14.038  1.00  0.00      PEPT
ATOM   1055 H2   CHH     7      77.481  17.795   7.834  1.00  0.00      PEPT
ATOM   1056 HD2  CHH     7      77.117  21.851   6.531  1.00  0.00      PEPT
ATOM   1057 HA1  CHH     7      74.231  17.060   9.718  1.00  0.00      PEPT
ATOM   1058 HB1  CHH     7      75.183  15.051  11.072  1.00  0.00      PEPT
ATOM   1059 HB2  CHH     7      74.227  16.150  12.029  1.00  0.00      PEPT
ATOM   1060 HD3  CHH     7      77.776  14.673  11.567  1.00  0.00      PEPT
ATOM   1061 HE1  CHH     7      78.188  17.260  14.905  1.00  0.00      PEPT
ATOM   1062 HA2  CHH     7      77.225  19.878   8.720  1.00  0.00      PEPT
ATOM   1063 HB3  CHH     7      75.086  20.725   7.955  1.00  0.00      PEPT
ATOM   1064 HB4  CHH     7      74.612  18.980   7.542  1.00  0.00      PEPT
ATOM   1065 HD4  CHH     7      75.758  18.195   4.896  1.00  0.00      PEPT
ATOM   1066 HE2  CHH     7      78.096  21.656   4.463  1.00  0.00      PEPT
ATOM   1101 O2   CHH     9      35.766  50.861   8.551  1.00  0.00      PEPT
ATOM   1102 O1   CHH     9      39.913  52.723  11.224  1.00  0.00      PEPT
ATOM   1103 N1   CHH     9      37.897  51.351   8.706  1.00  0.00      PEPT
ATOM   1104 ND1  CHH     9      40.274  49.466  11.295  1.00  0.00      PEPT
ATOM   1105 NE1  CHH     9      39.864  47.405  10.503  1.00  0.00      PEPT
ATOM   1106 N2   CHH     9      37.759  52.173  11.307  1.00  0.00      PEPT
ATOM   1107 ND2  CHH     9      35.427  52.814  13.372  1.00  0.00      PEPT
ATOM   1108 NE2  CHH     9      33.219  52.986  13.841  1.00  0.00      PEPT
ATOM   1109 CA   CHH     9      39.130  51.908   9.274  1.00  0.00      PEPT
ATOM   1110 C1   CHH     9      38.952  52.319  10.645  1.00  0.00      PEPT
ATOM   1111 CB   CHH     9      40.370  50.904   9.172  1.00  0.00      PEPT
ATOM   1112 CG   CHH     9      40.204  49.598   9.932  1.00  0.00      PEPT
ATOM   1113 CD1  CHH     9      39.977  48.345   9.423  1.00  0.00      PEPT
ATOM   1114 CE1  CHH     9      40.085  48.154  11.632  1.00  0.00      PEPT
ATOM   1115 CA2  CHH     9      36.528  51.691  10.674  1.00  0.00      PEPT
ATOM   1116 C2   CHH     9      36.649  51.306   9.255  1.00  0.00      PEPT
ATOM   1117 CB2  CHH     9      35.371  52.807  10.844  1.00  0.00      PEPT
ATOM   1118 CG2  CHH     9      34.736  52.856  12.161  1.00  0.00      PEPT
ATOM   1119 CD2  CHH     9      33.392  53.042  12.493  1.00  0.00      PEPT
ATOM   1120 CE2  CHH     9      34.476  52.921  14.354  1.00  0.00      PEPT
ATOM   1121 H1   CHH     9      37.948  50.828   7.859  1.00  0.00      PEPT
ATOM   1122 HD1  CHH     9      40.199  50.198  11.987  1.00  0.00      PEPT
ATOM   1123 H2   CHH     9      37.778  52.391  12.280  1.00  0.00      PEPT
ATOM   1124 HD2  CHH     9      36.427  52.903  13.485  1.00  0.00      PEPT
ATOM   1125 HA1  CHH     9      39.423  52.875   8.812  1.00  0.00      PEPT
ATOM   1126 HB1  CHH     9      41.315  51.341   9.561  1.00  0.00      PEPT
ATOM   1127 HB2  CHH     9      40.502  50.726   8.083  1.00  0.00      PEPT
ATOM   1128 HD3  CHH     9      39.896  47.958   8.415  1.00  0.00      PEPT
ATOM   1129 HE1  CHH     9      40.058  47.753  12.646  1.00  0.00      PEPT
ATOM   1130 HA2  CHH     9      36.243  50.819  11.300  1.00  0.00      PEPT
ATOM   1131 HB3  CHH     9      34.519  52.647  10.149  1.00  0.00      PEPT
ATOM   1132 HB4  CHH     9      35.861  53.732  10.470  1.00  0.00      PEPT
ATOM   1133 HD4  CHH     9      32.496  53.129  11.891  1.00  0.00      PEPT
ATOM   1134 HE2  CHH     9      34.737  52.977  15.411  1.00  0.00      PEPT
ATOM   1135 O2   CHH    10      69.738  51.106  17.942  1.00  0.00      PEPT
ATOM   1136 O1   CHH    10      71.777  46.153  17.117  1.00  0.00      PEPT
ATOM   1137 N1   CHH    10      69.707  49.166  16.864  1.00  0.00      PEPT
ATOM   1138 ND1  CHH    10      68.481  45.218  18.121  1.00  0.00      PEPT
ATOM   1139 NE1  CHH    10      66.981  46.374  19.232  1.00  0.00      PEPT
ATOM   1140 N2   CHH    10      71.776  48.093  18.359  1.00  0.00      PEPT
ATOM   1141 ND2  CHH    10      74.400  49.946  16.681  1.00  0.00      PEPT
ATOM   1142 NE2  CHH    10      73.930  51.242  14.944  1.00  0.00      PEPT
ATOM   1143 CA   CHH    10      70.247  47.858  16.430  1.00  0.00      PEPT
ATOM   1144 C1   CHH    10      71.323  47.301  17.335  1.00  0.00      PEPT
ATOM   1145 CB   CHH    10      69.087  46.811  16.259  1.00  0.00      PEPT
ATOM   1146 CG   CHH    10      68.440  46.484  17.561  1.00  0.00      PEPT
ATOM   1147 CD1  CHH    10      67.561  47.214  18.266  1.00  0.00      PEPT
ATOM   1148 CE1  CHH    10      67.562  45.210  19.063  1.00  0.00      PEPT
ATOM   1149 CA2  CHH    10      71.390  49.517  18.531  1.00  0.00      PEPT
ATOM   1150 C2   CHH    10      70.206  49.996  17.733  1.00  0.00      PEPT
ATOM   1151 CB2  CHH    10      72.539  50.561  18.321  1.00  0.00      PEPT
ATOM   1152 CG2  CHH    10      73.245  50.648  16.950  1.00  0.00      PEPT
ATOM   1153 CD2  CHH    10      72.976  51.442  15.872  1.00  0.00      PEPT
ATOM   1154 CE2  CHH    10      74.784  50.413  15.462  1.00  0.00      PEPT
ATOM   1155 H1   CHH    10      69.020  49.593  16.281  1.00  0.00      PEPT
ATOM   1156 HD1  CHH    10      69.106  44.456  17.898  1.00  0.00      PEPT
ATOM   1157 H2   CHH    10      72.539  47.713  18.875  1.00  0.00      PEPT
ATOM   1158 HD2  CHH    10      74.999  49.300  17.176  1.00  0.00      PEPT
ATOM   1159 HA1  CHH    10      70.754  48.031  15.457  1.00  0.00      PEPT
ATOM   1160 HB1  CHH    10      69.520  45.867  15.864  1.00  0.00      PEPT
ATOM   1161 HB2  CHH    10      68.360  47.364  15.628  1.00  0.00      PEPT
ATOM   1162 HD3  CHH    10      67.258  48.225  18.020  1.00  0.00      PEPT
ATOM   1163 HE1  CHH    10      67.259  44.332  19.633  1.00  0.00      PEPT
ATOM   1164 HA2  CHH    10      70.971  49.511  19.560  1.00  0.00      PEPT
ATOM   1165 HB3  CHH    10      73.277  50.309  19.112  1.00  0.00      PEPT
ATOM   1166 HB4  CHH    10      72.152  51.581  18.531  1.00  0.00      PEPT
ATOM   1167 HD4  CHH    10      72.160  52.144  15.757  1.00  0.00      PEPT
ATOM   1168 HE2  CHH    10      75.780  50.194  15.077  1.00  0.00      PEPT
ATOM   1237 O2   CHH    13      50.642  37.688  22.001  1.00  0.00      PEPT
ATOM   1238 O1   CHH    13      47.007  39.444  18.561  1.00  0.00      PEPT
ATOM   1239 N1   CHH    13      48.669  37.439  21.097  1.00  0.00      PEPT
ATOM   1240 ND1  CHH    13      44.086  36.433  20.093  1.00  0.00      PEPT
ATOM   1241 NE1  CHH    13      43.199  37.196  18.216  1.00  0.00      PEPT
ATOM   1242 N2   CHH    13      48.954  39.666  19.530  1.00  0.00      PEPT
ATOM   1243 ND2  CHH    13      48.361  40.211  23.574  1.00  0.00      PEPT
ATOM   1244 NE2  CHH    13      46.646  41.656  23.284  1.00  0.00      PEPT
ATOM   1245 CA   CHH    13      47.449  37.882  20.389  1.00  0.00      PEPT
ATOM   1246 C1   CHH    13      47.816  39.064  19.411  1.00  0.00      PEPT
ATOM   1247 CB   CHH    13      46.659  36.664  19.740  1.00  0.00      PEPT
ATOM   1248 CG   CHH    13      45.150  36.831  19.320  1.00  0.00      PEPT
ATOM   1249 CD1  CHH    13      44.611  37.320  18.155  1.00  0.00      PEPT
ATOM   1250 CE1  CHH    13      42.975  36.686  19.343  1.00  0.00      PEPT
ATOM   1251 CA2  CHH    13      49.867  39.464  20.648  1.00  0.00      PEPT
ATOM   1252 C2   CHH    13      49.762  38.126  21.350  1.00  0.00      PEPT
ATOM   1253 CB2  CHH    13      49.949  40.629  21.686  1.00  0.00      PEPT
ATOM   1254 CG2  CHH    13      48.669  40.940  22.432  1.00  0.00      PEPT
ATOM   1255 CD2  CHH    13      47.654  41.800  22.259  1.00  0.00      PEPT
ATOM   1256 CE2  CHH    13      47.173  40.702  24.064  1.00  0.00      PEPT
ATOM   1257 H1   CHH    13      48.622  36.542  21.530  1.00  0.00      PEPT
ATOM   1258 HD1  CHH    13      44.099  35.954  20.982  1.00  0.00      PEPT
ATOM   1259 H2   CHH    13      49.390  40.186  18.799  1.00  0.00      PEPT
ATOM   1260 HD2  CHH    13      48.977  39.497  23.936  1.00  0.00      PEPT
ATOM   1261 HA1  CHH    13      46.811  38.330  21.181  1.00  0.00      PEPT
ATOM   1262 HB1  CHH    13      46.704  35.825  20.467  1.00  0.00      PEPT
ATOM   1263 HB2  CHH    13      47.127  36.342  18.786  1.00  0.00      PEPT
ATOM   1264 HD3  CHH    13      45.050  37.773  17.275  1.00  0.00      PEPT
ATOM   1265 HE1  CHH    13      41.972  36.404  19.666  1.00  0.00      PEPT
ATOM   1266 HA2  CHH    13      50.888  39.461  20.208  1.00  0.00      PEPT
ATOM   1267 HB3  CHH    13      50.339  41.513  21.137  1.00  0.00      PEPT
ATOM   1268 HB4  CHH    13      50.711  40.362  22.449  1.00  0.00      PEPT
ATOM   1269 HD4  CHH    13      47.471  42.474  21.430  1.00  0.00      PEPT
ATOM   1270 HE2  CHH    13      46.627  40.333  24.932  1.00  0.00      PEPT
ATOM   1271 O2   CHH    14      74.958  17.249  26.294  1.00  0.00      PEPT
ATOM   1272 O1   CHH    14      79.879  19.184  26.146  1.00  0.00      PEPT
ATOM   1273 N1   CHH    14      76.213  19.028  26.167  1.00  0.00      PEPT
ATOM   1274 ND1  CHH    14      75.723  21.443  23.729  1.00  0.00      PEPT
ATOM   1275 NE1  CHH    14      75.054  23.263  24.886  1.00  0.00      PEPT
ATOM   1276 N2   CHH    14      78.511  17.517  26.707  1.00  0.00      PEPT
ATOM   1277 ND2  CHH    14      79.245  15.707  29.531  1.00  0.00      PEPT
ATOM   1278 NE2  CHH    14      79.059  13.515  29.650  1.00  0.00      PEPT
ATOM   1279 CA   CHH    14      77.488  19.669  26.315  1.00  0.00      PEPT
ATOM   1280 C1   CHH    14      78.714  18.812  26.387  1.00  0.00      PEPT
ATOM   1281 CB   CHH    14      77.663  20.642  25.088  1.00  0.00      PEPT
ATOM   1282 CG   CHH    14      76.535  21.590  24.862  1.00  0.00      PEPT
ATOM   1283 CD1  CHH    14      76.085  22.670  25.571  1.00  0.00      PEPT
ATOM   1284 CE1  CHH    14      74.813  22.515  23.799  1.00  0.00      PEPT
ATOM   1285 CA2  CHH    14      77.214  16.949  27.027  1.00  0.00      PEPT
ATOM   1286 C2   CHH    14      75.998  17.776  26.516  1.00  0.00      PEPT
ATOM   1287 CB2  CHH    14      77.080  16.586  28.600  1.00  0.00      PEPT
ATOM   1288 CG2  CHH    14      77.990  15.482  29.047  1.00  0.00      PEPT
ATOM   1289 CD2  CHH    14      77.883  14.145  29.117  1.00  0.00      PEPT
ATOM   1290 CE2  CHH    14      79.897  14.559  29.836  1.00  0.00      PEPT
ATOM   1291 H1   CHH    14      75.660  19.543  25.517  1.00  0.00      PEPT
ATOM   1292 HD1  CHH    14      75.824  20.975  22.840  1.00  0.00      PEPT
ATOM   1293 H2   CHH    14      79.295  16.902  26.687  1.00  0.00      PEPT
ATOM   1294 HD2  CHH    14      79.644  16.631  29.609  1.00  0.00      PEPT
ATOM   1295 HA1  CHH    14      77.397  20.285  27.236  1.00  0.00      PEPT
ATOM   1296 HB1  CHH    14      77.632  19.963  24.209  1.00  0.00      PEPT
ATOM   1297 HB2  CHH    14      78.633  21.184  25.090  1.00  0.00      PEPT
ATOM   1298 HD3  CHH    14      76.461  22.962  26.544  1.00  0.00      PEPT
ATOM   1299 HE1  CHH    14      74.054  22.631  23.024  1.00  0.00      PEPT
ATOM   1300 HA2  CHH    14      77.198  15.930  26.584  1.00  0.00      PEPT
ATOM   1301 HB3  CHH    14      76.088  16.131  28.810  1.00  0.00      PEPT
ATOM   1302 HB4  CHH    14      77.159  17.524  29.189  1.00  0.00      PEPT
ATOM   1303 HD4  CHH    14      76.997  13.544  28.954  1.00  0.00      PEPT
ATOM   1304 HE2  CHH    14      80.846  14.497  30.369  1.00  0.00      PEPT
ATOM   1339 O2   CHH    16      45.566  40.565   0.766  1.00  0.00      PEPT
ATOM   1340 O1   CHH    16      41.261  38.131   2.477  1.00  0.00      PEPT
ATOM   1341 N1   CHH    16      43.335  40.234   0.542  1.00  0.00      PEPT
ATOM   1342 ND1  CHH    16      40.967  42.450   1.165  1.00  0.00      PEPT
ATOM   1343 NE1  CHH    16      39.674  42.480   2.954  1.00  0.00      PEPT
ATOM   1344 N2   CHH    16      43.416  38.170   2.371  1.00  0.00      PEPT
ATOM   1345 ND2  CHH    16      45.055  37.762  -1.359  1.00  0.00      PEPT
ATOM   1346 NE2  CHH    16      44.521  35.637  -1.855  1.00  0.00      PEPT
ATOM   1347 CA   CHH    16      42.174  39.357   0.602  1.00  0.00      PEPT
ATOM   1348 C1   CHH    16      42.248  38.511   1.887  1.00  0.00      PEPT
ATOM   1349 CB   CHH    16      40.802  40.008   0.427  1.00  0.00      PEPT
ATOM   1350 CG   CHH    16      40.506  41.143   1.320  1.00  0.00      PEPT
ATOM   1351 CD1  CHH    16      39.660  41.221   2.410  1.00  0.00      PEPT
ATOM   1352 CE1  CHH    16      40.389  43.220   2.084  1.00  0.00      PEPT
ATOM   1353 CA2  CHH    16      44.633  38.653   1.837  1.00  0.00      PEPT
ATOM   1354 C2   CHH    16      44.574  39.899   0.994  1.00  0.00      PEPT
ATOM   1355 CB2  CHH    16      45.554  37.609   1.146  1.00  0.00      PEPT
ATOM   1356 CG2  CHH    16      45.063  36.984  -0.172  1.00  0.00      PEPT
ATOM   1357 CD2  CHH    16      44.690  35.717  -0.490  1.00  0.00      PEPT
ATOM   1358 CE2  CHH    16      44.630  36.836  -2.336  1.00  0.00      PEPT
ATOM   1359 H1   CHH    16      43.240  40.999  -0.091  1.00  0.00      PEPT
ATOM   1360 HD1  CHH    16      41.762  42.752   0.621  1.00  0.00      PEPT
ATOM   1361 H2   CHH    16      43.432  37.566   3.164  1.00  0.00      PEPT
ATOM   1362 HD2  CHH    16      45.200  38.754  -1.485  1.00  0.00      PEPT
ATOM   1363 HA1  CHH    16      42.350  38.652  -0.239  1.00  0.00      PEPT
ATOM   1364 HB1  CHH    16      39.986  39.260   0.523  1.00  0.00      PEPT
ATOM   1365 HB2  CHH    16      40.848  40.396  -0.613  1.00  0.00      PEPT
ATOM   1366 HD3  CHH    16      39.279  40.466   3.086  1.00  0.00      PEPT
ATOM   1367 HE1  CHH    16      40.506  44.300   2.170  1.00  0.00      PEPT
ATOM   1368 HA2  CHH    16      45.148  38.955   2.774  1.00  0.00      PEPT
ATOM   1369 HB3  CHH    16      45.631  36.828   1.933  1.00  0.00      PEPT
ATOM   1370 HB4  CHH    16      46.599  37.933   0.954  1.00  0.00      PEPT
ATOM   1371 HD4  CHH    16      44.530  34.893   0.195  1.00  0.00      PEPT
ATOM   1372 HE2  CHH    16      44.460  37.147  -3.367  1.00  0.00      PEPT
ATOM   1407 O2   CHH    18      79.968  16.810   3.036  1.00  0.00      PEPT
ATOM   1408 O1   CHH    18      76.154  13.344   4.110  1.00  0.00      PEPT
ATOM   1409 N1   CHH    18      78.883  15.641   4.479  1.00  0.00      PEPT
ATOM   1410 ND1  CHH    18      79.017  14.903   8.143  1.00  0.00      PEPT
ATOM   1411 NE1  CHH    18      80.900  13.804   8.500  1.00  0.00      PEPT
ATOM   1412 N2   CHH    18      77.033  14.824   2.664  1.00  0.00      PEPT
ATOM   1413 ND2  CHH    18      78.366  18.091  -0.269  1.00  0.00      PEPT
ATOM   1414 NE2  CHH    18      78.563  20.234   0.220  1.00  0.00      PEPT
ATOM   1415 CA   CHH    18      77.707  14.922   4.972  1.00  0.00      PEPT
ATOM   1416 C1   CHH    18      76.882  14.309   3.919  1.00  0.00      PEPT
ATOM   1417 CB   CHH    18      78.082  13.769   6.016  1.00  0.00      PEPT
ATOM   1418 CG   CHH    18      79.080  13.962   7.166  1.00  0.00      PEPT
ATOM   1419 CD1  CHH    18      80.270  13.334   7.336  1.00  0.00      PEPT
ATOM   1420 CE1  CHH    18      80.123  14.757   8.927  1.00  0.00      PEPT
ATOM   1421 CA2  CHH    18      77.942  15.845   2.238  1.00  0.00      PEPT
ATOM   1422 C2   CHH    18      78.986  16.128   3.259  1.00  0.00      PEPT
ATOM   1423 CB2  CHH    18      77.150  17.062   1.761  1.00  0.00      PEPT
ATOM   1424 CG2  CHH    18      77.913  18.156   1.023  1.00  0.00      PEPT
ATOM   1425 CD2  CHH    18      78.166  19.476   1.351  1.00  0.00      PEPT
ATOM   1426 CE2  CHH    18      78.719  19.341  -0.737  1.00  0.00      PEPT
ATOM   1427 H1   CHH    18      79.624  15.914   5.087  1.00  0.00      PEPT
ATOM   1428 HD1  CHH    18      78.255  15.559   8.245  1.00  0.00      PEPT
ATOM   1429 H2   CHH    18      76.502  14.292   2.009  1.00  0.00      PEPT
ATOM   1430 HD2  CHH    18      78.343  17.272  -0.859  1.00  0.00      PEPT
ATOM   1431 HA1  CHH    18      77.054  15.667   5.474  1.00  0.00      PEPT
ATOM   1432 HB1  CHH    18      78.490  12.971   5.359  1.00  0.00      PEPT
ATOM   1433 HB2  CHH    18      77.127  13.391   6.438  1.00  0.00      PEPT
ATOM   1434 HD3  CHH    18      80.701  12.522   6.764  1.00  0.00      PEPT
ATOM   1435 HE1  CHH    18      80.278  15.259   9.882  1.00  0.00      PEPT
ATOM   1436 HA2  CHH    18      78.468  15.391   1.372  1.00  0.00      PEPT
ATOM   1437 HB3  CHH    18      76.768  17.524   2.696  1.00  0.00      PEPT
ATOM   1438 HB4  CHH    18      76.274  16.811   1.127  1.00  0.00      PEPT
ATOM   1439 HD4  CHH    18      77.957  20.099   2.212  1.00  0.00      PEPT
ATOM   1440 HE2  CHH    18      78.839  19.618  -1.784  1.00  0.00      PEPT
ATOM   1475 O2   CHH    20      67.991  43.151   8.633  1.00  0.00      PEPT
ATOM   1476 O1   CHH    20      65.869  46.053   4.845  1.00  0.00      PEPT
ATOM   1477 N1   CHH    20      67.118  45.025   8.060  1.00  0.00      PEPT
ATOM   1478 ND1  CHH    20      66.582  48.361   9.271  1.00  0.00      PEPT
ATOM   1479 NE1  CHH    20      65.266  48.564  11.103  1.00  0.00      PEPT
ATOM   1480 N2   CHH    20      65.889  44.058   5.746  1.00  0.00      PEPT
ATOM   1481 ND2  CHH    20      66.922  40.365   4.761  1.00  0.00      PEPT
ATOM   1482 NE2  CHH    20      67.209  40.747   2.620  1.00  0.00      PEPT
ATOM   1483 CA   CHH    20      66.482  45.993   7.200  1.00  0.00      PEPT
ATOM   1484 C1   CHH    20      66.065  45.392   5.864  1.00  0.00      PEPT
ATOM   1485 CB   CHH    20      65.231  46.654   7.896  1.00  0.00      PEPT
ATOM   1486 CG   CHH    20      65.428  47.650   9.025  1.00  0.00      PEPT
ATOM   1487 CD1  CHH    20      64.682  47.727  10.169  1.00  0.00      PEPT
ATOM   1488 CE1  CHH    20      66.413  48.889  10.493  1.00  0.00      PEPT
ATOM   1489 CA2  CHH    20      66.635  43.122   6.631  1.00  0.00      PEPT
ATOM   1490 C2   CHH    20      67.288  43.733   7.880  1.00  0.00      PEPT
ATOM   1491 CB2  CHH    20      67.817  42.491   5.867  1.00  0.00      PEPT
ATOM   1492 CG2  CHH    20      67.516  41.649   4.709  1.00  0.00      PEPT
ATOM   1493 CD2  CHH    20      67.761  41.796   3.330  1.00  0.00      PEPT
ATOM   1494 CE2  CHH    20      66.765  39.887   3.544  1.00  0.00      PEPT
ATOM   1495 H1   CHH    20      67.452  45.439   8.903  1.00  0.00      PEPT
ATOM   1496 HD1  CHH    20      67.402  48.374   8.681  1.00  0.00      PEPT
ATOM   1497 H2   CHH    20      65.631  43.688   4.856  1.00  0.00      PEPT
ATOM   1498 HD2  CHH    20      66.629  39.980   5.648  1.00  0.00      PEPT
ATOM   1499 HA1  CHH    20      67.130  46.867   6.977  1.00  0.00      PEPT
ATOM   1500 HB1  CHH    20      64.715  45.719   8.202  1.00  0.00      PEPT
ATOM   1501 HB2  CHH    20      64.588  47.217   7.186  1.00  0.00      PEPT
ATOM   1502 HD3  CHH    20      63.800  47.120  10.334  1.00  0.00      PEPT
ATOM   1503 HE1  CHH    20      67.148  49.472  11.049  1.00  0.00      PEPT
ATOM   1504 HA2  CHH    20      65.948  42.301   6.929  1.00  0.00      PEPT
ATOM   1505 HB3  CHH    20      68.307  41.753   6.538  1.00  0.00      PEPT
ATOM   1506 HB4  CHH    20      68.650  43.169   5.584  1.00  0.00      PEPT
ATOM   1507 HD4  CHH    20      68.090  42.716   2.861  1.00  0.00      PEPT
ATOM   1508 HE2  CHH    20      66.160  38.995   3.377  1.00  0.00      PEPT
ATOM   1509 O2   CHH    21      41.205  57.228  20.179  1.00  0.00      PEPT
ATOM   1510 O1   CHH    21      45.993  59.528  20.629  1.00  0.00      PEPT
ATOM   1511 N1   CHH    21      43.365  57.019  20.323  1.00  0.00      PEPT
ATOM   1512 ND1  CHH    21      46.012  54.776  21.557  1.00  0.00      PEPT
ATOM   1513 NE1  CHH    21      44.773  53.375  22.711  1.00  0.00      PEPT
ATOM   1514 N2   CHH    21      43.829  59.744  20.166  1.00  0.00      PEPT
ATOM   1515 ND2  CHH    21      43.201  59.630  16.766  1.00  0.00      PEPT
ATOM   1516 NE2  CHH    21      42.475  57.778  15.616  1.00  0.00      PEPT
ATOM   1517 CA   CHH    21      44.720  57.506  20.607  1.00  0.00      PEPT
ATOM   1518 C1   CHH    21      44.893  58.999  20.436  1.00  0.00      PEPT
ATOM   1519 CB   CHH    21      45.143  57.088  21.992  1.00  0.00      PEPT
ATOM   1520 CG   CHH    21      45.173  55.575  22.289  1.00  0.00      PEPT
ATOM   1521 CD1  CHH    21      44.380  54.675  22.968  1.00  0.00      PEPT
ATOM   1522 CE1  CHH    21      45.757  53.503  21.860  1.00  0.00      PEPT
ATOM   1523 CA2  CHH    21      42.468  59.274  20.075  1.00  0.00      PEPT
ATOM   1524 C2   CHH    21      42.299  57.736  20.192  1.00  0.00      PEPT
ATOM   1525 CB2  CHH    21      41.698  59.714  18.767  1.00  0.00      PEPT
ATOM   1526 CG2  CHH    21      42.212  59.136  17.464  1.00  0.00      PEPT
ATOM   1527 CD2  CHH    21      41.687  58.039  16.746  1.00  0.00      PEPT
ATOM   1528 CE2  CHH    21      43.348  58.816  15.631  1.00  0.00      PEPT
ATOM   1529 H1   CHH    21      43.178  56.070  20.565  1.00  0.00      PEPT
ATOM   1530 HD1  CHH    21      46.700  55.084  20.885  1.00  0.00      PEPT
ATOM   1531 H2   CHH    21      43.887  60.712  19.935  1.00  0.00      PEPT
ATOM   1532 HD2  CHH    21      43.878  60.315  17.070  1.00  0.00      PEPT
ATOM   1533 HA1  CHH    21      45.322  56.969  19.843  1.00  0.00      PEPT
ATOM   1534 HB1  CHH    21      44.460  57.585  22.714  1.00  0.00      PEPT
ATOM   1535 HB2  CHH    21      46.116  57.600  22.155  1.00  0.00      PEPT
ATOM   1536 HD3  CHH    21      43.541  54.803  23.640  1.00  0.00      PEPT
ATOM   1537 HE1  CHH    21      46.314  52.673  21.425  1.00  0.00      PEPT
ATOM   1538 HA2  CHH    21      41.846  59.744  20.867  1.00  0.00      PEPT
ATOM   1539 HB3  CHH    21      41.835  60.816  18.725  1.00  0.00      PEPT
ATOM   1540 HB4  CHH    21      40.624  59.475  18.915  1.00  0.00      PEPT
ATOM   1541 HD4  CHH    21      40.875  57.325  16.789  1.00  0.00      PEPT
ATOM   1542 HE2  CHH    21      44.071  59.195  14.908  1.00  0.00      PEPT
ATOM   1611 O2   CHH    24      62.700  52.786   6.152  1.00  0.00      PEPT
ATOM   1612 O1   CHH    24      62.547  55.247  10.794  1.00  0.00      PEPT
ATOM   1613 N1   CHH    24      61.981  52.766   8.256  1.00  0.00      PEPT
ATOM   1614 ND1  CHH    24      58.638  51.818   9.164  1.00  0.00      PEPT
ATOM   1615 NE1  CHH    24      58.330  50.580  10.940  1.00  0.00      PEPT
ATOM   1616 N2   CHH    24      63.856  54.556   9.088  1.00  0.00      PEPT
ATOM   1617 ND2  CHH    24      66.540  52.920  10.289  1.00  0.00      PEPT
ATOM   1618 NE2  CHH    24      68.476  53.578   9.464  1.00  0.00      PEPT
ATOM   1619 CA   CHH    24      61.848  53.212   9.669  1.00  0.00      PEPT
ATOM   1620 C1   CHH    24      62.761  54.419   9.901  1.00  0.00      PEPT
ATOM   1621 CB   CHH    24      60.333  53.489   9.988  1.00  0.00      PEPT
ATOM   1622 CG   CHH    24      59.479  52.295  10.161  1.00  0.00      PEPT
ATOM   1623 CD1  CHH    24      59.302  51.483  11.203  1.00  0.00      PEPT
ATOM   1624 CE1  CHH    24      57.959  50.739   9.705  1.00  0.00      PEPT
ATOM   1625 CA2  CHH    24      64.132  53.747   7.864  1.00  0.00      PEPT
ATOM   1626 C2   CHH    24      62.861  53.137   7.308  1.00  0.00      PEPT
ATOM   1627 CB2  CHH    24      65.156  52.555   8.201  1.00  0.00      PEPT
ATOM   1628 CG2  CHH    24      66.372  52.934   8.913  1.00  0.00      PEPT
ATOM   1629 CD2  CHH    24      67.539  53.384   8.411  1.00  0.00      PEPT
ATOM   1630 CE2  CHH    24      67.807  53.320  10.586  1.00  0.00      PEPT
ATOM   1631 H1   CHH    24      61.171  52.416   7.791  1.00  0.00      PEPT
ATOM   1632 HD1  CHH    24      58.504  52.214   8.245  1.00  0.00      PEPT
ATOM   1633 H2   CHH    24      64.420  55.293   9.455  1.00  0.00      PEPT
ATOM   1634 HD2  CHH    24      65.826  52.756  10.984  1.00  0.00      PEPT
ATOM   1635 HA1  CHH    24      62.247  52.433  10.354  1.00  0.00      PEPT
ATOM   1636 HB1  CHH    24      59.930  54.051   9.119  1.00  0.00      PEPT
ATOM   1637 HB2  CHH    24      60.249  54.138  10.886  1.00  0.00      PEPT
ATOM   1638 HD3  CHH    24      59.827  51.554  12.148  1.00  0.00      PEPT
ATOM   1639 HE1  CHH    24      57.171  50.150   9.236  1.00  0.00      PEPT
ATOM   1640 HA2  CHH    24      64.577  54.372   7.061  1.00  0.00      PEPT
ATOM   1641 HB3  CHH    24      65.479  52.020   7.282  1.00  0.00      PEPT
ATOM   1642 HB4  CHH    24      64.655  51.790   8.831  1.00  0.00      PEPT
ATOM   1643 HD4  CHH    24      67.798  53.570   7.376  1.00  0.00      PEPT
ATOM   1644 HE2  CHH    24      68.284  53.316  11.566  1.00  0.00      PEPT
ATOM   1747 O2   CHH    28      68.065  42.342  27.208  1.00  0.00      PEPT
ATOM   1748 O1   CHH    28      68.798  46.885  24.509  1.00  0.00      PEPT
ATOM   1749 N1   CHH    28      69.186  44.215  27.021  1.00  0.00      PEPT
ATOM   1750 ND1  CHH    28      69.043  45.844  29.709  1.00  0.00      PEPT
ATOM   1751 NE1  CHH    28      70.961  46.288  30.624  1.00  0.00      PEPT
ATOM   1752 N2   CHH    28      67.631  45.050  24.853  1.00  0.00      PEPT
ATOM   1753 ND2  CHH    28      65.180  42.596  23.389  1.00  0.00      PEPT
ATOM   1754 NE2  CHH    28      65.507  42.976  21.203  1.00  0.00      PEPT
ATOM   1755 CA   CHH    28      69.429  45.505  26.389  1.00  0.00      PEPT
ATOM   1756 C1   CHH    28      68.584  45.839  25.194  1.00  0.00      PEPT
ATOM   1757 CB   CHH    28      69.449  46.752  27.292  1.00  0.00      PEPT
ATOM   1758 CG   CHH    28      69.766  46.571  28.746  1.00  0.00      PEPT
ATOM   1759 CD1  CHH    28      70.944  46.917  29.381  1.00  0.00      PEPT
ATOM   1760 CE1  CHH    28      69.793  45.752  30.777  1.00  0.00      PEPT
ATOM   1761 CA2  CHH    28      67.409  43.720  25.385  1.00  0.00      PEPT
ATOM   1762 C2   CHH    28      68.210  43.352  26.601  1.00  0.00      PEPT
ATOM   1763 CB2  CHH    28      67.569  42.715  24.282  1.00  0.00      PEPT
ATOM   1764 CG2  CHH    28      66.506  42.933  23.191  1.00  0.00      PEPT
ATOM   1765 CD2  CHH    28      66.678  43.190  21.899  1.00  0.00      PEPT
ATOM   1766 CE2  CHH    28      64.590  42.659  22.150  1.00  0.00      PEPT
ATOM   1767 H1   CHH    28      69.786  43.800  27.701  1.00  0.00      PEPT
ATOM   1768 HD1  CHH    28      68.338  45.190  29.398  1.00  0.00      PEPT
ATOM   1769 H2   CHH    28      66.942  45.355  24.201  1.00  0.00      PEPT
ATOM   1770 HD2  CHH    28      64.862  42.080  24.197  1.00  0.00      PEPT
ATOM   1771 HA1  CHH    28      70.497  45.474  26.082  1.00  0.00      PEPT
ATOM   1772 HB1  CHH    28      68.455  47.246  27.338  1.00  0.00      PEPT
ATOM   1773 HB2  CHH    28      70.068  47.507  26.761  1.00  0.00      PEPT
ATOM   1774 HD3  CHH    28      71.806  47.444  28.990  1.00  0.00      PEPT
ATOM   1775 HE1  CHH    28      69.560  45.016  31.546  1.00  0.00      PEPT
ATOM   1776 HA2  CHH    28      66.387  43.635  25.813  1.00  0.00      PEPT
ATOM   1777 HB3  CHH    28      67.480  41.715  24.757  1.00  0.00      PEPT
ATOM   1778 HB4  CHH    28      68.572  42.822  23.817  1.00  0.00      PEPT
ATOM   1779 HD4  CHH    28      67.621  43.495  21.464  1.00  0.00      PEPT
ATOM   1780 HE2  CHH    28      63.560  42.411  21.893  1.00  0.00      PEPT
ATOM   1849 O2   CHH    31      73.311  10.005  23.637  1.00  0.00      PEPT
ATOM   1850 O1   CHH    31      72.074  15.235  23.846  1.00  0.00      PEPT
ATOM   1851 N1   CHH    31      71.912  11.522  24.380  1.00  0.00      PEPT
ATOM   1852 ND1  CHH    31      68.573  12.274  23.630  1.00  0.00      PEPT
ATOM   1853 NE1  CHH    31      67.498  13.954  22.790  1.00  0.00      PEPT
ATOM   1854 N2   CHH    31      73.500  13.570  23.231  1.00  0.00      PEPT
ATOM   1855 ND2  CHH    31      74.603  11.998  26.972  1.00  0.00      PEPT
ATOM   1856 NE2  CHH    31      74.142  14.047  27.617  1.00  0.00      PEPT
ATOM   1857 CA   CHH    31      71.716  12.906  24.850  1.00  0.00      PEPT
ATOM   1858 C1   CHH    31      72.448  14.031  23.922  1.00  0.00      PEPT
ATOM   1859 CB   CHH    31      70.282  13.245  25.257  1.00  0.00      PEPT
ATOM   1860 CG   CHH    31      69.239  13.370  24.144  1.00  0.00      PEPT
ATOM   1861 CD1  CHH    31      68.608  14.390  23.591  1.00  0.00      PEPT
ATOM   1862 CE1  CHH    31      67.540  12.666  22.881  1.00  0.00      PEPT
ATOM   1863 CA2  CHH    31      74.137  12.325  23.448  1.00  0.00      PEPT
ATOM   1864 C2   CHH    31      73.126  11.214  23.835  1.00  0.00      PEPT
ATOM   1865 CB2  CHH    31      75.336  12.392  24.505  1.00  0.00      PEPT
ATOM   1866 CG2  CHH    31      74.996  12.825  25.942  1.00  0.00      PEPT
ATOM   1867 CD2  CHH    31      74.708  14.114  26.356  1.00  0.00      PEPT
ATOM   1868 CE2  CHH    31      74.145  12.821  27.964  1.00  0.00      PEPT
ATOM   1869 H1   CHH    31      71.235  10.817  24.579  1.00  0.00      PEPT
ATOM   1870 HD1  CHH    31      68.885  11.320  23.741  1.00  0.00      PEPT
ATOM   1871 H2   CHH    31      73.979  14.351  22.839  1.00  0.00      PEPT
ATOM   1872 HD2  CHH    31      74.274  11.044  26.928  1.00  0.00      PEPT
ATOM   1873 HA1  CHH    31      72.236  12.938  25.832  1.00  0.00      PEPT
ATOM   1874 HB1  CHH    31      70.311  14.217  25.796  1.00  0.00      PEPT
ATOM   1875 HB2  CHH    31      69.938  12.551  26.053  1.00  0.00      PEPT
ATOM   1876 HD3  CHH    31      68.817  15.452  23.577  1.00  0.00      PEPT
ATOM   1877 HE1  CHH    31      66.869  11.977  22.367  1.00  0.00      PEPT
ATOM   1878 HA2  CHH    31      74.454  12.126  22.402  1.00  0.00      PEPT
ATOM   1879 HB3  CHH    31      76.057  13.073  24.004  1.00  0.00      PEPT
ATOM   1880 HB4  CHH    31      75.867  11.421  24.609  1.00  0.00      PEPT
ATOM   1881 HD4  CHH    31      74.884  14.988  25.742  1.00  0.00      PEPT
ATOM   1882 HE2  CHH    31      73.566  12.439  28.805  1.00  0.00      PEPT
ATOM   2019 O2   CHH    36      78.129  23.802   4.109  1.00  0.00      PEPT
ATOM   2020 O1   CHH    36      75.669  25.335  -0.317  1.00  0.00      PEPT
ATOM   2021 N1   CHH    36      78.031  23.500   1.867  1.00  0.00      PEPT
ATOM   2022 ND1  CHH    36      80.468  24.863   0.236  1.00  0.00      PEPT
ATOM   2023 NE1  CHH    36      80.630  26.832  -0.685  1.00  0.00      PEPT
ATOM   2024 N2   CHH    36      76.059  25.542   1.872  1.00  0.00      PEPT
ATOM   2025 ND2  CHH    36      75.138  21.630   2.427  1.00  0.00      PEPT
ATOM   2026 NE2  CHH    36      73.333  21.695   1.071  1.00  0.00      PEPT
ATOM   2027 CA   CHH    36      77.236  23.773   0.635  1.00  0.00      PEPT
ATOM   2028 C1   CHH    36      76.301  25.002   0.669  1.00  0.00      PEPT
ATOM   2029 CB   CHH    36      78.149  23.995  -0.614  1.00  0.00      PEPT
ATOM   2030 CG   CHH    36      79.279  24.993  -0.512  1.00  0.00      PEPT
ATOM   2031 CD1  CHH    36      79.362  26.260  -1.062  1.00  0.00      PEPT
ATOM   2032 CE1  CHH    36      81.207  25.975   0.055  1.00  0.00      PEPT
ATOM   2033 CA2  CHH    36      76.258  24.708   3.082  1.00  0.00      PEPT
ATOM   2034 C2   CHH    36      77.556  23.931   3.032  1.00  0.00      PEPT
ATOM   2035 CB2  CHH    36      75.069  23.884   3.526  1.00  0.00      PEPT
ATOM   2036 CG2  CHH    36      74.577  22.862   2.614  1.00  0.00      PEPT
ATOM   2037 CD2  CHH    36      73.510  22.899   1.733  1.00  0.00      PEPT
ATOM   2038 CE2  CHH    36      74.338  20.993   1.458  1.00  0.00      PEPT
ATOM   2039 H1   CHH    36      78.899  23.008   1.875  1.00  0.00      PEPT
ATOM   2040 HD1  CHH    36      80.611  24.048   0.816  1.00  0.00      PEPT
ATOM   2041 H2   CHH    36      75.578  26.415   1.873  1.00  0.00      PEPT
ATOM   2042 HD2  CHH    36      75.986  21.296   2.863  1.00  0.00      PEPT
ATOM   2043 HA1  CHH    36      76.553  22.926   0.410  1.00  0.00      PEPT
ATOM   2044 HB1  CHH    36      77.640  24.117  -1.594  1.00  0.00      PEPT
ATOM   2045 HB2  CHH    36      78.523  22.951  -0.666  1.00  0.00      PEPT
ATOM   2046 HD3  CHH    36      78.726  26.619  -1.862  1.00  0.00      PEPT
ATOM   2047 HE1  CHH    36      82.092  26.173   0.659  1.00  0.00      PEPT
ATOM   2048 HA2  CHH    36      76.402  25.434   3.911  1.00  0.00      PEPT
ATOM   2049 HB3  CHH    36      74.177  24.532   3.664  1.00  0.00      PEPT
ATOM   2050 HB4  CHH    36      75.279  23.400   4.503  1.00  0.00      PEPT
ATOM   2051 HD4  CHH    36      72.751  23.641   1.516  1.00  0.00      PEPT
ATOM   2052 HE2  CHH    36      74.492  19.969   1.115  1.00  0.00      PEPT
ATOM   2053 O2   CHH    37      47.970  45.697   3.974  1.00  0.00      PEPT
ATOM   2054 O1   CHH    37      46.186  43.318  -0.492  1.00  0.00      PEPT
ATOM   2055 N1   CHH    37      47.228  45.886   1.801  1.00  0.00      PEPT
ATOM   2056 ND1  CHH    37      44.339  47.141   1.960  1.00  0.00      PEPT
ATOM   2057 NE1  CHH    37      42.446  45.865   2.012  1.00  0.00      PEPT
ATOM   2058 N2   CHH    37      46.813  43.157   1.661  1.00  0.00      PEPT
ATOM   2059 ND2  CHH    37      47.510  40.951   4.099  1.00  0.00      PEPT
ATOM   2060 NE2  CHH    37      48.844  39.197   3.548  1.00  0.00      PEPT
ATOM   2061 CA   CHH    37      46.752  45.374   0.539  1.00  0.00      PEPT
ATOM   2062 C1   CHH    37      46.492  43.863   0.522  1.00  0.00      PEPT
ATOM   2063 CB   CHH    37      45.512  46.122  -0.111  1.00  0.00      PEPT
ATOM   2064 CG   CHH    37      44.383  46.240   0.835  1.00  0.00      PEPT
ATOM   2065 CD1  CHH    37      43.199  45.518   0.912  1.00  0.00      PEPT
ATOM   2066 CE1  CHH    37      43.143  46.806   2.637  1.00  0.00      PEPT
ATOM   2067 CA2  CHH    37      47.505  43.679   2.850  1.00  0.00      PEPT
ATOM   2068 C2   CHH    37      47.632  45.158   2.908  1.00  0.00      PEPT
ATOM   2069 CB2  CHH    37      48.813  42.878   3.182  1.00  0.00      PEPT
ATOM   2070 CG2  CHH    37      48.599  41.430   3.354  1.00  0.00      PEPT
ATOM   2071 CD2  CHH    37      49.380  40.324   3.004  1.00  0.00      PEPT
ATOM   2072 CE2  CHH    37      47.741  39.591   4.212  1.00  0.00      PEPT
ATOM   2073 H1   CHH    37      47.540  46.826   1.692  1.00  0.00      PEPT
ATOM   2074 HD1  CHH    37      45.033  47.819   2.241  1.00  0.00      PEPT
ATOM   2075 H2   CHH    37      46.790  42.184   1.444  1.00  0.00      PEPT
ATOM   2076 HD2  CHH    37      46.639  41.379   4.381  1.00  0.00      PEPT
ATOM   2077 HA1  CHH    37      47.576  45.371  -0.206  1.00  0.00      PEPT
ATOM   2078 HB1  CHH    37      45.180  45.645  -1.057  1.00  0.00      PEPT
ATOM   2079 HB2  CHH    37      45.874  47.116  -0.452  1.00  0.00      PEPT
ATOM   2080 HD3  CHH    37      42.864  44.706   0.277  1.00  0.00      PEPT
ATOM   2081 HE1  CHH    37      42.942  47.272   3.601  1.00  0.00      PEPT
ATOM   2082 HA2  CHH    37      46.862  43.462   3.730  1.00  0.00      PEPT
ATOM   2083 HB3  CHH    37      49.294  43.266   4.105  1.00  0.00      PEPT
ATOM   2084 HB4  CHH    37      49.451  43.102   2.300  1.00  0.00      PEPT
ATOM   2085 HD4  CHH    37      50.342  40.309   2.507  1.00  0.00      PEPT
ATOM   2086 HE2  CHH    37      47.065  38.928   4.752  1.00  0.00      PEPT
ATOM   2223 O2   CHH    42      79.353  55.278  16.890  1.00  0.00      PEPT
ATOM   2224 O1   CHH    42      74.193  54.626  15.661  1.00  0.00      PEPT
ATOM   2225 N1   CHH    42      77.339  56.080  16.765  1.00  0.00      PEPT
ATOM   2226 ND1  CHH    42      75.440  59.242  15.589  1.00  0.00      PEPT
ATOM   2227 NE1  CHH    42      75.298  60.725  17.251  1.00  0.00      PEPT
ATOM   2228 N2   CHH    42      76.150  53.658  15.815  1.00  0.00      PEPT
ATOM   2229 ND2  CHH    42      78.774  50.783  15.184  1.00  0.00      PEPT
ATOM   2230 NE2  CHH    42      77.725  50.031  13.401  1.00  0.00      PEPT
ATOM   2231 CA   CHH    42      76.059  56.096  16.157  1.00  0.00      PEPT
ATOM   2232 C1   CHH    42      75.374  54.741  15.861  1.00  0.00      PEPT
ATOM   2233 CB   CHH    42      74.971  57.055  16.775  1.00  0.00      PEPT
ATOM   2234 CG   CHH    42      75.212  58.547  16.744  1.00  0.00      PEPT
ATOM   2235 CD1  CHH    42      75.127  59.458  17.775  1.00  0.00      PEPT
ATOM   2236 CE1  CHH    42      75.495  60.567  15.920  1.00  0.00      PEPT
ATOM   2237 CA2  CHH    42      77.609  53.732  16.063  1.00  0.00      PEPT
ATOM   2238 C2   CHH    42      78.164  55.068  16.624  1.00  0.00      PEPT
ATOM   2239 CB2  CHH    42      78.535  53.300  14.888  1.00  0.00      PEPT
ATOM   2240 CG2  CHH    42      78.385  51.904  14.440  1.00  0.00      PEPT
ATOM   2241 CD2  CHH    42      77.734  51.405  13.351  1.00  0.00      PEPT
ATOM   2242 CE2  CHH    42      78.365  49.724  14.515  1.00  0.00      PEPT
ATOM   2243 H1   CHH    42      77.770  56.973  16.867  1.00  0.00      PEPT
ATOM   2244 HD1  CHH    42      75.988  58.753  14.896  1.00  0.00      PEPT
ATOM   2245 H2   CHH    42      75.721  52.783  15.604  1.00  0.00      PEPT
ATOM   2246 HD2  CHH    42      79.336  50.705  16.019  1.00  0.00      PEPT
ATOM   2247 HA1  CHH    42      76.213  56.498  15.133  1.00  0.00      PEPT
ATOM   2248 HB1  CHH    42      74.795  56.818  17.845  1.00  0.00      PEPT
ATOM   2249 HB2  CHH    42      73.986  57.072  16.262  1.00  0.00      PEPT
ATOM   2250 HD3  CHH    42      74.848  59.256  18.801  1.00  0.00      PEPT
ATOM   2251 HE1  CHH    42      76.059  61.272  15.309  1.00  0.00      PEPT
ATOM   2252 HA2  CHH    42      77.879  53.051  16.899  1.00  0.00      PEPT
ATOM   2253 HB3  CHH    42      79.577  53.631  15.081  1.00  0.00      PEPT
ATOM   2254 HB4  CHH    42      78.298  54.004  14.062  1.00  0.00      PEPT
ATOM   2255 HD4  CHH    42      77.206  51.912  12.553  1.00  0.00      PEPT
ATOM   2256 HE2  CHH    42      78.524  48.698  14.846  1.00  0.00      PEPT
ATOM   2257 O2   CHH    43      79.153  24.780  17.179  1.00  0.00      PEPT
ATOM   2258 O1   CHH    43      77.937  26.670  21.805  1.00  0.00      PEPT
ATOM   2259 N1   CHH    43      79.206  24.344  19.416  1.00  0.00      PEPT
ATOM   2260 ND1  CHH    43      80.182  22.258  22.534  1.00  0.00      PEPT
ATOM   2261 NE1  CHH    43      79.625  20.111  22.255  1.00  0.00      PEPT
ATOM   2262 N2   CHH    43      77.051  26.265  19.791  1.00  0.00      PEPT
ATOM   2263 ND2  CHH    43      74.479  26.270  16.939  1.00  0.00      PEPT
ATOM   2264 NE2  CHH    43      73.732  28.385  17.278  1.00  0.00      PEPT
ATOM   2265 CA   CHH    43      78.788  24.675  20.735  1.00  0.00      PEPT
ATOM   2266 C1   CHH    43      77.846  25.909  20.866  1.00  0.00      PEPT
ATOM   2267 CB   CHH    43      78.067  23.518  21.564  1.00  0.00      PEPT
ATOM   2268 CG   CHH    43      78.875  22.279  22.024  1.00  0.00      PEPT
ATOM   2269 CD1  CHH    43      78.539  20.999  21.864  1.00  0.00      PEPT
ATOM   2270 CE1  CHH    43      80.504  20.969  22.742  1.00  0.00      PEPT
ATOM   2271 CA2  CHH    43      77.253  25.559  18.492  1.00  0.00      PEPT
ATOM   2272 C2   CHH    43      78.647  24.889  18.310  1.00  0.00      PEPT
ATOM   2273 CB2  CHH    43      76.956  26.478  17.265  1.00  0.00      PEPT
ATOM   2274 CG2  CHH    43      75.563  27.084  17.244  1.00  0.00      PEPT
ATOM   2275 CD2  CHH    43      75.090  28.300  17.482  1.00  0.00      PEPT
ATOM   2276 CE2  CHH    43      73.380  27.145  16.894  1.00  0.00      PEPT
ATOM   2277 H1   CHH    43      80.107  23.936  19.288  1.00  0.00      PEPT
ATOM   2278 HD1  CHH    43      80.589  23.036  23.032  1.00  0.00      PEPT
ATOM   2279 H2   CHH    43      76.514  27.104  19.757  1.00  0.00      PEPT
ATOM   2280 HD2  CHH    43      74.475  25.346  16.531  1.00  0.00      PEPT
ATOM   2281 HA1  CHH    43      79.736  24.914  21.262  1.00  0.00      PEPT
ATOM   2282 HB1  CHH    43      77.152  23.117  21.078  1.00  0.00      PEPT
ATOM   2283 HB2  CHH    43      77.679  24.040  22.465  1.00  0.00      PEPT
ATOM   2284 HD3  CHH    43      77.677  20.674  21.295  1.00  0.00      PEPT
ATOM   2285 HE1  CHH    43      81.396  20.694  23.305  1.00  0.00      PEPT
ATOM   2286 HA2  CHH    43      76.524  24.721  18.508  1.00  0.00      PEPT
ATOM   2287 HB3  CHH    43      77.022  25.870  16.337  1.00  0.00      PEPT
ATOM   2288 HB4  CHH    43      77.670  27.326  17.188  1.00  0.00      PEPT
ATOM   2289 HD4  CHH    43      75.725  29.086  17.871  1.00  0.00      PEPT
ATOM   2290 HE2  CHH    43      72.469  26.978  16.320  1.00  0.00      PEPT
ATOM   2427 O2   CHH    48      60.766  49.722  15.055  1.00  0.00      PEPT
ATOM   2428 O1   CHH    48      64.174  52.618  12.033  1.00  0.00      PEPT
ATOM   2429 N1   CHH    48      61.701  51.727  14.626  1.00  0.00      PEPT
ATOM   2430 ND1  CHH    48      60.573  54.770  15.330  1.00  0.00      PEPT
ATOM   2431 NE1  CHH    48      61.473  56.419  16.340  1.00  0.00      PEPT
ATOM   2432 N2   CHH    48      63.343  50.647  12.592  1.00  0.00      PEPT
ATOM   2433 ND2  CHH    48      64.754  49.869  16.209  1.00  0.00      PEPT
ATOM   2434 NE2  CHH    48      66.967  49.802  15.550  1.00  0.00      PEPT
ATOM   2435 CA   CHH    48      62.809  52.556  14.064  1.00  0.00      PEPT
ATOM   2436 C1   CHH    48      63.507  51.932  12.832  1.00  0.00      PEPT
ATOM   2437 CB   CHH    48      62.328  53.952  13.715  1.00  0.00      PEPT
ATOM   2438 CG   CHH    48      61.807  54.901  14.812  1.00  0.00      PEPT
ATOM   2439 CD1  CHH    48      62.381  55.960  15.419  1.00  0.00      PEPT
ATOM   2440 CE1  CHH    48      60.416  55.678  16.327  1.00  0.00      PEPT
ATOM   2441 CA2  CHH    48      62.652  49.760  13.477  1.00  0.00      PEPT
ATOM   2442 C2   CHH    48      61.629  50.385  14.459  1.00  0.00      PEPT
ATOM   2443 CB2  CHH    48      63.559  48.631  14.175  1.00  0.00      PEPT
ATOM   2444 CG2  CHH    48      64.789  49.054  15.055  1.00  0.00      PEPT
ATOM   2445 CD2  CHH    48      66.117  48.962  14.731  1.00  0.00      PEPT
ATOM   2446 CE2  CHH    48      66.097  50.263  16.433  1.00  0.00      PEPT
ATOM   2447 H1   CHH    48      61.154  52.030  15.403  1.00  0.00      PEPT
ATOM   2448 HD1  CHH    48      59.887  54.074  15.077  1.00  0.00      PEPT
ATOM   2449 H2   CHH    48      63.844  50.171  11.874  1.00  0.00      PEPT
ATOM   2450 HD2  CHH    48      63.941  50.230  16.688  1.00  0.00      PEPT
ATOM   2451 HA1  CHH    48      63.598  52.582  14.846  1.00  0.00      PEPT
ATOM   2452 HB1  CHH    48      61.542  53.980  12.931  1.00  0.00      PEPT
ATOM   2453 HB2  CHH    48      63.252  54.391  13.282  1.00  0.00      PEPT
ATOM   2454 HD3  CHH    48      63.413  56.285  15.375  1.00  0.00      PEPT
ATOM   2455 HE1  CHH    48      59.631  55.613  17.080  1.00  0.00      PEPT
ATOM   2456 HA2  CHH    48      62.062  49.231  12.699  1.00  0.00      PEPT
ATOM   2457 HB3  CHH    48      63.963  47.948  13.397  1.00  0.00      PEPT
ATOM   2458 HB4  CHH    48      63.084  47.879  14.840  1.00  0.00      PEPT
ATOM   2459 HD4  CHH    48      66.630  48.443  13.932  1.00  0.00      PEPT
ATOM   2460 HE2  CHH    48      66.329  50.997  17.205  1.00  0.00      PEPT
ATOM   2473 O1   NO3     4      74.386   5.331   6.338  1.00  0.00      NO3T
ATOM   2474 O2   NO3     4      76.148   6.394   6.147  1.00  0.00      NO3T
ATOM   2475 O3   NO3     4      74.473   7.305   7.036  1.00  0.00      NO3T
ATOM   2476 N4   NO3     4      74.905   6.438   6.301  1.00  0.00      NO3T
ATOM   2477 O1   NO3     5      46.460  49.324   2.467  1.00  0.00      NO3T
ATOM   2478 O2   NO3     5      46.560  50.383   4.243  1.00  0.00      NO3T
ATOM   2479 O3   NO3     5      47.612  48.665   4.033  1.00  0.00      NO3T
ATOM   2480 N4   NO3     5      47.029  49.543   3.493  1.00  0.00      NO3T
ATOM   2481 O1   NO3     6      63.336  30.027  23.760  1.00  0.00      NO3T
ATOM   2482 O2   NO3     6      61.809  28.876  23.007  1.00  0.00      NO3T
ATOM   2483 O3   NO3     6      63.727  28.179  23.042  1.00  0.00      NO3T
ATOM   2484 N4   NO3     6      62.877  28.956  23.529  1.00  0.00      NO3T
ATOM   2489 O1   NO3     8      49.001  51.483  11.803  1.00  0.00      NO3T
ATOM   2490 O2   NO3     8      50.467  52.821  12.256  1.00  0.00      NO3T
ATOM   2491 O3   NO3     8      50.742  51.422  10.647  1.00  0.00      NO3T
ATOM   2492 N4   NO3     8      50.003  52.092  11.448  1.00  0.00      NO3T
ATOM   2493 O1   NO3     9      54.114  44.041  10.737  1.00  0.00      NO3T
ATOM   2494 O2   NO3     9      55.441  44.836  12.111  1.00  0.00      NO3T
ATOM   2495 O3   NO3     9      55.415  42.759  11.859  1.00  0.00      NO3T
ATOM   2496 N4   NO3     9      55.012  43.871  11.560  1.00  0.00      NO3T
ATOM   2505 O1   NO3    12      46.899  47.107  10.315  1.00  0.00      NO3T
ATOM   2506 O2   NO3    12      48.320  48.431  11.205  1.00  0.00      NO3T
ATOM   2507 O3   NO3    12      48.596  47.688   9.199  1.00  0.00      NO3T
ATOM   2508 N4   NO3    12      48.043  47.586  10.325  1.00  0.00      NO3T
ATOM   2517 O1   NO3    15      75.681  41.349  18.631  1.00  0.00      NO3T
ATOM   2518 O2   NO3    15      77.326  42.487  19.339  1.00  0.00      NO3T
ATOM   2519 O3   NO3    15      75.436  42.598  20.308  1.00  0.00      NO3T
ATOM   2520 N4   NO3    15      76.191  42.021  19.536  1.00  0.00      NO3T
ATOM   2565 O1   NO3    27      76.996   9.702  34.902  1.00  0.00      NO3T
ATOM   2566 O2   NO3    27      75.253   8.643  34.560  1.00  0.00      NO3T
ATOM   2567 O3   NO3    27      75.152  10.663  34.923  1.00  0.00      NO3T
ATOM   2568 N4   NO3    27      75.844   9.717  34.533  1.00  0.00      NO3T
ATOM   2569 O1   NO3    28      55.651  52.687  14.307  1.00  0.00      NO3T
ATOM   2570 O2   NO3    28      57.675  52.949  14.696  1.00  0.00      NO3T
ATOM   2571 O3   NO3    28      56.238  54.417  15.283  1.00  0.00      NO3T
ATOM   2572 N4   NO3    28      56.576  53.503  14.554  1.00  0.00      NO3T
ATOM   2577 O1   NO3    30      68.255  22.085  14.800  1.00  0.00      NO3T
ATOM   2578 O2   NO3    30      66.948  21.526  13.279  1.00  0.00      NO3T
ATOM   2579 O3   NO3    30      68.820  20.583  13.430  1.00  0.00      NO3T
ATOM   2580 N4   NO3    30      68.073  21.474  13.762  1.00  0.00      NO3T
ATOM   2597 O1   NO3    35      40.058  40.600   9.992  1.00  0.00      NO3T
ATOM   2598 O2   NO3    35      39.745  41.787  11.636  1.00  0.00      NO3T
ATOM   2599 O3   NO3    35      39.963  39.766  11.895  1.00  0.00      NO3T
ATOM   2600 N4   NO3    35      39.807  40.702  11.153  1.00  0.00      NO3T
ATOM   2617 O1   NO3    40      36.350  56.261   2.200  1.00  0.00      NO3T
ATOM   2618 O2   NO3    40      34.412  55.456   1.843  1.00  0.00      NO3T
ATOM   2619 O3   NO3    40      34.984  56.132   3.714  1.00  0.00      NO3T
ATOM   2620 N4   NO3    40      35.179  56.132   2.541  1.00  0.00      NO3T
ATOM   2621 O1   NO3    41      60.822  34.546  22.701  1.00  0.00      NO3T
ATOM   2622 O2   NO3    41      58.877  35.016  23.116  1.00  0.00      NO3T
ATOM   2623 O3   NO3    41      60.292  36.491  23.417  1.00  0.00      NO3T
ATOM   2624 N4   NO3    41      60.016  35.328  23.193  1.00  0.00      NO3T
ATOM   2637 O1   NO3    45      41.454  45.897  13.541  1.00  0.00      NO3T
ATOM   2638 O2   NO3    45      43.218  45.747  14.610  1.00  0.00      NO3T
ATOM   2639 O3   NO3    45      42.735  44.335  13.080  1.00  0.00      NO3T
ATOM   2640 N4   NO3    45      42.409  45.209  13.864  1.00  0.00      NO3T
ATOM   2641 O1   NO3    46      73.250   9.158  28.399  1.00  0.00      NO3T
ATOM   2642 O2   NO3    46      73.125   8.259  26.453  1.00  0.00      NO3T
ATOM   2643 O3   NO3    46      74.956   8.616  27.314  1.00  0.00      NO3T
ATOM   2644 N4   NO3    46      73.799   8.804  27.346  1.00  0.00      NO3T
ATOM   2649 O1   NO3    48      41.334  53.559   7.205  1.00  0.00      NO3T
ATOM   2650 O2   NO3    48      39.748  54.152   5.979  1.00  0.00      NO3T
ATOM   2651 O3   NO3    48      40.761  52.262   5.687  1.00  0.00      NO3T
ATOM   2652 N4   NO3    48      40.731  53.410   6.124  1.00  0.00      NO3T
ATOM   2657 O1   NO3    50      40.516  60.563   3.057  1.00  0.00      NO3T
ATOM   2658 O2   NO3    50      42.509  60.491   2.487  1.00  0.00      NO3T
ATOM   2659 O3   NO3    50      41.624  58.827   3.276  1.00  0.00      NO3T
ATOM   2660 N4   NO3    50      41.499  59.898   2.779  1.00  0.00      NO3T
ATOM   2669 O1   NO3    53      71.535  42.082  24.921  1.00  0.00      NO3T
ATOM   2670 O2   NO3    53      72.226  43.931  24.250  1.00  0.00      NO3T
ATOM   2671 O3   NO3    53      73.555  42.580  24.862  1.00  0.00      NO3T
ATOM   2672 N4   NO3    53      72.360  42.900  24.861  1.00  0.00      NO3T
ATOM   2677 O1   NO3    55      68.496   8.030  25.139  1.00  0.00      NO3T
ATOM   2678 O2   NO3    55      70.525   7.786  24.704  1.00  0.00      NO3T
ATOM   2679 O3   NO3    55      69.570   9.568  24.179  1.00  0.00      NO3T
ATOM   2680 N4   NO3    55      69.515   8.488  24.702  1.00  0.00      NO3T
ATOM   2689 O1   NO3    58      74.831  46.895  18.065  1.00  0.00      NO3T
ATOM   2690 O2   NO3    58      74.130  47.530  19.944  1.00  0.00      NO3T
ATOM   2691 O3   NO3    58      74.569  45.577  19.710  1.00  0.00      NO3T
ATOM   2692 N4   NO3    58      74.663  46.680  19.286  1.00  0.00      NO3T
ATOM   2697 O1   NO3    60      35.819  47.750  10.989  1.00  0.00      NO3T
ATOM   2698 O2   NO3    60      35.620  47.250   8.935  1.00  0.00      NO3T
ATOM   2699 O3   NO3    60      37.166  46.402  10.036  1.00  0.00      NO3T
ATOM   2700 N4   NO3    60      36.226  47.143   9.994  1.00  0.00      NO3T
ATOM   2705 O1   NO3    62      65.639  24.235  19.079  1.00  0.00      NO3T
ATOM   2706 O2   NO3    62      65.306  25.366  17.422  1.00  0.00      NO3T
ATOM   2707 O3   NO3    62      64.755  26.040  19.450  1.00  0.00      NO3T
ATOM   2708 N4   NO3    62      65.093  25.152  18.635  1.00  0.00      NO3T
ATOM   2729 O1   NO3    68      54.137  39.898   9.675  1.00  0.00      NO3T
ATOM   2730 O2   NO3    68      52.760  41.492   9.642  1.00  0.00      NO3T
ATOM   2731 O3   NO3    68      53.116  40.399  11.384  1.00  0.00      NO3T
ATOM   2732 N4   NO3    68      53.085  40.425  10.156  1.00  0.00      NO3T
ATOM   2741 O1   NO3    71      50.263  50.007  14.886  1.00  0.00      NO3T
ATOM   2742 O2   NO3    71      52.153  49.978  14.150  1.00  0.00      NO3T
ATOM   2743 O3   NO3    71      50.585  49.121  13.137  1.00  0.00      NO3T
ATOM   2744 N4   NO3    71      51.062  49.434  14.184  1.00  0.00      NO3T
ATOM   2749 O1   NO3    73      75.032  15.836  22.449  1.00  0.00      NO3T
ATOM   2750 O2   NO3    73      77.024  15.129  22.609  1.00  0.00      NO3T
ATOM   2751 O3   NO3    73      76.595  17.079  23.073  1.00  0.00      NO3T
ATOM   2752 N4   NO3    73      76.178  15.985  22.788  1.00  0.00      NO3T
ATOM   2757 O1   NO3    75      74.608  18.967  19.507  1.00  0.00      NO3T
ATOM   2758 O2   NO3    75      75.961  20.619  19.523  1.00  0.00      NO3T
ATOM   2759 O3   NO3    75      75.262  19.888  21.334  1.00  0.00      NO3T
ATOM   2760 N4   NO3    75      75.352  19.778  20.165  1.00  0.00      NO3T
ATOM   2761 O1   NO3    76      39.095  57.491   9.384  1.00  0.00      NO3T
ATOM   2762 O2   NO3    76      38.844  55.430   9.690  1.00  0.00      NO3T
ATOM   2763 O3   NO3    76      38.830  56.236   7.755  1.00  0.00      NO3T
ATOM   2764 N4   NO3    76      38.851  56.382   8.968  1.00  0.00      NO3T
ATOM   2765 O1   NO3    77      43.052  43.781  23.472  1.00  0.00      NO3T
ATOM   2766 O2   NO3    77      41.614  44.167  24.973  1.00  0.00      NO3T
ATOM   2767 O3   NO3    77      41.312  44.920  22.985  1.00  0.00      NO3T
ATOM   2768 N4   NO3    77      41.978  44.293  23.840  1.00  0.00      NO3T
ATOM   2793 O1   NO3    84      72.662  43.503  18.757  1.00  0.00      NO3T
ATOM   2794 O2   NO3    84      72.409  42.624  16.849  1.00  0.00      NO3T
ATOM   2795 O3   NO3    84      70.727  43.176  17.978  1.00  0.00      NO3T
ATOM   2796 N4   NO3    84      71.893  42.932  17.939  1.00  0.00      NO3T
ATOM   2797 O1   NO3    85      38.092  53.298  14.012  1.00  0.00      NO3T
ATOM   2798 O2   NO3    85      39.084  53.465  15.783  1.00  0.00      NO3T
ATOM   2799 O3   NO3    85      39.101  55.057  14.502  1.00  0.00      NO3T
ATOM   2800 N4   NO3    85      38.905  53.873  14.711  1.00  0.00      NO3T
ATOM   2813 O1   NO3    89      70.851   5.143  36.599  1.00  0.00      NO3T
ATOM   2814 O2   NO3    89      72.381   6.430  36.877  1.00  0.00      NO3T
ATOM   2815 O3   NO3    89      70.873   6.258  38.366  1.00  0.00      NO3T
ATOM   2816 N4   NO3    89      71.487   5.749  37.389  1.00  0.00      NO3T
ATOM   2821 O1   NO3    91      43.302  39.961  26.307  1.00  0.00      NO3T
ATOM   2822 O2   NO3    91      43.755  41.127  24.613  1.00  0.00      NO3T
ATOM   2823 O3   NO3    91      42.539  39.386  24.456  1.00  0.00      NO3T
ATOM   2824 N4   NO3    91      43.287  40.082  25.153  1.00  0.00      NO3T
ATOM   2850 ZN   ZN2     6      61.715  33.014  21.530  1.00  0.00      ZN2T
ATOM   2851 ZN   ZN2     7      73.805   7.439  35.563  1.00  0.00      ZN2T
ATOM   2858 ZN   ZN2    14      39.064  45.394  10.233  1.00  0.00      ZN2T
ATOM   2859 ZN   ZN2    15      48.479  49.745  12.916  1.00  0.00      ZN2T
ATOM   2860 ZN   ZN2    16      64.118  27.112  21.202  1.00  0.00      ZN2T
ATOM   2861 ZN   ZN2    17      53.960  51.313  14.095  1.00  0.00      ZN2T
ATOM   2862 ZN   ZN2    18      72.132   6.605  25.389  1.00  0.00      ZN2T
ATOM   2866 ZN   ZN2    22      52.374  43.650   9.285  1.00  0.00      ZN2T
ATOM   2871 ZN   ZN2    27      44.798  42.706  23.479  1.00  0.00      ZN2T
ATOM   2872 ZN   ZN2    28      44.015  61.985   2.277  1.00  0.00      ZN2T
ATOM   2873 ZN   ZN2    29      48.739  47.057   5.321  1.00  0.00      ZN2T
ATOM   2882 ZN   ZN2    38      38.801  56.074   5.625  1.00  0.00      ZN2T
ATOM   2885 ZN   ZN2    41      78.334   6.123   6.068  1.00  0.00      ZN2T
ATOM   2889 ZN   ZN2    45      73.646  43.881  20.693  1.00  0.00      ZN2T
ATOM   1917 O2   CHH    33      79.138  10.092  -8.097  1.00  0.00      PEPT
ATOM   1918 O1   CHH    33      81.034  10.306  -3.073  1.00  0.00      PEPT
ATOM   1919 N1   CHH    33      80.767  10.766  -6.636  1.00  0.00      PEPT
ATOM   1920 ND1  CHH    33      83.667  12.015  -7.465  1.00  0.00      PEPT
ATOM   1921 NE1  CHH    33      84.099  14.162  -7.284  1.00  0.00      PEPT
ATOM   1922 N2   CHH    33      79.453   9.614  -4.563  1.00  0.00      PEPT
ATOM   1923 ND2  CHH    33      76.008   8.720  -4.641  1.00  0.00      PEPT
ATOM   1924 NE2  CHH    33      75.157   9.607  -2.742  1.00  0.00      PEPT
ATOM   1925 CA   CHH    33      81.151  11.233  -5.287  1.00  0.00      PEPT
ATOM   1926 C1   CHH    33      80.542  10.365  -4.233  1.00  0.00      PEPT
ATOM   1927 CB   CHH    33      82.697  11.386  -5.207  1.00  0.00      PEPT
ATOM   1928 CG   CHH    33      83.296  12.330  -6.186  1.00  0.00      PEPT
ATOM   1929 CD1  CHH    33      83.545  13.688  -6.051  1.00  0.00      PEPT
ATOM   1930 CE1  CHH    33      84.149  13.114  -8.059  1.00  0.00      PEPT
ATOM   1931 CA2  CHH    33      78.778   9.736  -5.841  1.00  0.00      PEPT
ATOM   1932 C2   CHH    33      79.596  10.196  -6.967  1.00  0.00      PEPT
ATOM   1933 CB2  CHH    33      77.423  10.582  -5.603  1.00  0.00      PEPT
ATOM   1934 CG2  CHH    33      76.517   9.974  -4.556  1.00  0.00      PEPT
ATOM   1935 CD2  CHH    33      75.922  10.562  -3.450  1.00  0.00      PEPT
ATOM   1936 CE2  CHH    33      75.242   8.494  -3.510  1.00  0.00      PEPT
ATOM   1937 H1   CHH    33      81.326  10.933  -7.444  1.00  0.00      PEPT
ATOM   1938 HD1  CHH    33      83.661  11.136  -7.963  1.00  0.00      PEPT
ATOM   1939 H2   CHH    33      79.109   8.958  -3.895  1.00  0.00      PEPT
ATOM   1940 HD2  CHH    33      76.142   7.921  -5.244  1.00  0.00      PEPT
ATOM   1941 HA1  CHH    33      80.693  12.219  -5.060  1.00  0.00      PEPT
ATOM   1942 HB1  CHH    33      83.262  10.439  -5.343  1.00  0.00      PEPT
ATOM   1943 HB2  CHH    33      82.963  11.665  -4.165  1.00  0.00      PEPT
ATOM   1944 HD3  CHH    33      83.410  14.202  -5.108  1.00  0.00      PEPT
ATOM   1945 HE1  CHH    33      84.586  13.076  -9.057  1.00  0.00      PEPT
ATOM   1946 HA2  CHH    33      78.431   8.713  -6.097  1.00  0.00      PEPT
ATOM   1947 HB3  CHH    33      76.908  10.775  -6.569  1.00  0.00      PEPT
ATOM   1948 HB4  CHH    33      77.669  11.621  -5.297  1.00  0.00      PEPT
ATOM   1949 HD4  CHH    33      76.136  11.485  -2.926  1.00  0.00      PEPT
ATOM   1950 HE2  CHH    33      74.706   7.565  -3.316  1.00  0.00      PEPT
ATOM     70 O1   EPI     2      72.454  30.052  -5.365  1.00  0.00      DRUG
ATOM     71 O2   EPI     2      73.730  31.365  -6.966  1.00  0.00      DRUG
ATOM     72 O3   EPI     2      70.195  30.713  -3.712  1.00  0.00      DRUG
ATOM     73 O4   EPI     2      70.664  33.020  -8.059  1.00  0.00      DRUG
ATOM     74 O5   EPI     2      75.066  27.950  -4.643  1.00  0.00      DRUG
ATOM     75 O6   EPI     2      71.088  27.007  -0.815  1.00  0.00      DRUG
ATOM     76 O7   EPI     2      71.481  32.443  -0.919  1.00  0.00      DRUG
ATOM     77 O8   EPI     2      68.819  33.187  -0.801  1.00  0.00      DRUG
ATOM     78 O9   EPI     2      76.027  25.691  -4.031  1.00  0.00      DRUG
ATOM     79 O10  EPI     2      71.777  24.413  -0.873  1.00  0.00      DRUG
ATOM     80 O11  EPI     2      76.806  23.319  -3.833  1.00  0.00      DRUG
ATOM     81 N    EPI     2      70.464  30.108  -9.200  1.00  0.00      DRUG
ATOM     82 C    EPI     2      73.216  30.012  -4.149  1.00  0.00      DRUG
ATOM     83 C1   EPI     2      71.147  30.831  -2.664  1.00  0.00      DRUG
ATOM     84 C2   EPI     2      72.615  31.089  -3.221  1.00  0.00      DRUG
ATOM     85 C3   EPI     2      71.178  29.516  -1.848  1.00  0.00      DRUG
ATOM     86 C4   EPI     2      73.170  28.694  -3.346  1.00  0.00      DRUG
ATOM     87 C5   EPI     2      72.128  28.414  -2.362  1.00  0.00      DRUG
ATOM     88 C6   EPI     2      73.298  30.072  -6.534  1.00  0.00      DRUG
ATOM     89 C7   EPI     2      72.561  29.610  -7.770  1.00  0.00      DRUG
ATOM     90 C8   EPI     2      71.363  30.567  -8.066  1.00  0.00      DRUG
ATOM     91 C9   EPI     2      71.759  32.094  -8.143  1.00  0.00      DRUG
ATOM     92 C10  EPI     2      72.691  32.320  -6.943  1.00  0.00      DRUG
ATOM     93 C11  EPI     2      74.056  27.664  -3.708  1.00  0.00      DRUG
ATOM     94 C12  EPI     2      70.731  31.926  -1.728  1.00  0.00      DRUG
ATOM     95 C13  EPI     2      72.071  27.179  -1.760  1.00  0.00      DRUG
ATOM     96 C14  EPI     2      73.973  26.408  -3.058  1.00  0.00      DRUG
ATOM     97 C15  EPI     2      72.895  26.143  -2.150  1.00  0.00      DRUG
ATOM     98 C16  EPI     2      73.415  33.744  -7.117  1.00  0.00      DRUG
ATOM     99 C17  EPI     2      69.289  32.307  -1.839  1.00  0.00      DRUG
ATOM    100 C18  EPI     2      74.988  25.397  -3.390  1.00  0.00      DRUG
ATOM    101 C19  EPI     2      72.658  24.769  -1.641  1.00  0.00      DRUG
ATOM    102 C20  EPI     2      74.727  24.003  -2.968  1.00  0.00      DRUG
ATOM    103 C21  EPI     2      73.554  23.694  -2.156  1.00  0.00      DRUG
ATOM    104 C22  EPI     2      75.600  22.978  -3.322  1.00  0.00      DRUG
ATOM    105 C23  EPI     2      73.240  22.374  -1.948  1.00  0.00      DRUG
ATOM    106 C24  EPI     2      75.197  21.637  -3.136  1.00  0.00      DRUG
ATOM    107 C25  EPI     2      74.044  21.276  -2.421  1.00  0.00      DRUG
ATOM    108 C26  EPI     2      77.330  22.372  -4.694  1.00  0.00      DRUG
ATOM    109 H    EPI     2      74.286  30.297  -4.230  1.00  0.00      DRUG
ATOM    110 H1   EPI     2      72.599  32.067  -3.748  1.00  0.00      DRUG
ATOM    111 H2   EPI     2      73.192  31.242  -2.283  1.00  0.00      DRUG
ATOM    112 H3   EPI     2      70.170  29.054  -1.776  1.00  0.00      DRUG
ATOM    113 H4   EPI     2      71.637  29.765  -0.867  1.00  0.00      DRUG
ATOM    114 H5   EPI     2      74.087  29.299  -6.419  1.00  0.00      DRUG
ATOM    115 H6   EPI     2      72.125  28.620  -7.516  1.00  0.00      DRUG
ATOM    116 H7   EPI     2      73.240  29.576  -8.649  1.00  0.00      DRUG
ATOM    117 H8   EPI     2      70.726  30.539  -7.156  1.00  0.00      DRUG
ATOM    118 H9   EPI     2      72.274  32.339  -9.096  1.00  0.00      DRUG
ATOM    119 H10  EPI     2      72.136  32.305  -5.980  1.00  0.00      DRUG
ATOM    120 H11  EPI     2      70.663  30.196  -4.373  1.00  0.00      DRUG
ATOM    121 H12  EPI     2      72.730  34.587  -6.885  1.00  0.00      DRUG
ATOM    122 H13  EPI     2      74.060  33.779  -8.021  1.00  0.00      DRUG
ATOM    123 H14  EPI     2      74.077  33.774  -6.225  1.00  0.00      DRUG
ATOM    124 H15  EPI     2      70.334  29.077  -9.224  1.00  0.00      DRUG
ATOM    125 H16  EPI     2      70.874  30.499 -10.073  1.00  0.00      DRUG
ATOM    126 H17  EPI     2      69.118  32.727  -2.854  1.00  0.00      DRUG
ATOM    127 H18  EPI     2      68.635  31.416  -1.733  1.00  0.00      DRUG
ATOM    128 H19  EPI     2      70.251  33.051  -8.925  1.00  0.00      DRUG
ATOM    129 H20  EPI     2      75.634  27.180  -4.565  1.00  0.00      DRUG
ATOM    130 H21  EPI     2      70.854  26.078  -0.762  1.00  0.00      DRUG
ATOM    131 H22  EPI     2      72.351  22.134  -1.385  1.00  0.00      DRUG
ATOM    132 H23  EPI     2      68.629  32.610  -0.058  1.00  0.00      DRUG
ATOM    133 H24  EPI     2      75.831  20.842  -3.502  1.00  0.00      DRUG
ATOM    134 H25  EPI     2      73.767  20.276  -2.121  1.00  0.00      DRUG
ATOM    135 H26  EPI     2      76.638  21.821  -5.367  1.00  0.00      DRUG
ATOM    136 H27  EPI     2      77.852  21.542  -4.171  1.00  0.00      DRUG
ATOM    137 H28  EPI     2      78.118  22.816  -5.340  1.00  0.00      DRUG
ATOM    138 H29  EPI     2      69.592  30.673  -9.146  1.00  0.00      DRUG
ATOM    346 O1   EPI     6      68.673  18.259  -6.483  1.00  0.00      DRUG
ATOM    347 O2   EPI     6      68.005  16.143  -7.244  1.00  0.00      DRUG
ATOM    348 O3   EPI     6      71.162  19.467  -6.743  1.00  0.00      DRUG
ATOM    349 O4   EPI     6      68.869  16.708 -10.812  1.00  0.00      DRUG
ATOM    350 O5   EPI     6      66.531  18.321  -3.780  1.00  0.00      DRUG
ATOM    351 O6   EPI     6      70.445  22.551  -3.498  1.00  0.00      DRUG
ATOM    352 O7   EPI     6      73.249  17.395  -4.800  1.00  0.00      DRUG
ATOM    353 O8   EPI     6      74.614  20.233  -5.642  1.00  0.00      DRUG
ATOM    354 O9   EPI     6      65.019  19.998  -2.288  1.00  0.00      DRUG
ATOM    355 O10  EPI     6      68.809  23.742  -2.069  1.00  0.00      DRUG
ATOM    356 O11  EPI     6      62.954  21.680  -2.240  1.00  0.00      DRUG
ATOM    357 N    EPI     6      66.532  18.664 -10.317  1.00  0.00      DRUG
ATOM    358 C    EPI     6      69.165  18.030  -5.153  1.00  0.00      DRUG
ATOM    359 C1   EPI     6      71.490  18.903  -5.492  1.00  0.00      DRUG
ATOM    360 C2   EPI     6      70.673  17.668  -5.155  1.00  0.00      DRUG
ATOM    361 C3   EPI     6      71.253  19.966  -4.391  1.00  0.00      DRUG
ATOM    362 C4   EPI     6      68.801  19.242  -4.274  1.00  0.00      DRUG
ATOM    363 C5   EPI     6      69.758  20.254  -4.165  1.00  0.00      DRUG
ATOM    364 C6   EPI     6      67.541  17.388  -6.787  1.00  0.00      DRUG
ATOM    365 C7   EPI     6      66.665  18.034  -7.920  1.00  0.00      DRUG
ATOM    366 C8   EPI     6      67.426  18.035  -9.277  1.00  0.00      DRUG
ATOM    367 C9   EPI     6      68.003  16.629  -9.704  1.00  0.00      DRUG
ATOM    368 C10  EPI     6      68.706  16.098  -8.503  1.00  0.00      DRUG
ATOM    369 C11  EPI     6      67.474  19.450  -3.675  1.00  0.00      DRUG
ATOM    370 C12  EPI     6      72.950  18.386  -5.480  1.00  0.00      DRUG
ATOM    371 C13  EPI     6      69.404  21.518  -3.621  1.00  0.00      DRUG
ATOM    372 C14  EPI     6      67.185  20.688  -3.121  1.00  0.00      DRUG
ATOM    373 C15  EPI     6      68.129  21.713  -3.085  1.00  0.00      DRUG
ATOM    374 C16  EPI     6      69.217  14.636  -8.802  1.00  0.00      DRUG
ATOM    375 C17  EPI     6      74.021  19.082  -6.318  1.00  0.00      DRUG
ATOM    376 C18  EPI     6      65.804  20.945  -2.519  1.00  0.00      DRUG
ATOM    377 C19  EPI     6      67.861  22.966  -2.327  1.00  0.00      DRUG
ATOM    378 C20  EPI     6      65.413  22.328  -2.168  1.00  0.00      DRUG
ATOM    379 C21  EPI     6      66.422  23.269  -2.097  1.00  0.00      DRUG
ATOM    380 C22  EPI     6      63.992  22.676  -2.024  1.00  0.00      DRUG
ATOM    381 C23  EPI     6      66.049  24.634  -1.836  1.00  0.00      DRUG
ATOM    382 C24  EPI     6      63.730  24.002  -1.633  1.00  0.00      DRUG
ATOM    383 C25  EPI     6      64.752  24.962  -1.510  1.00  0.00      DRUG
ATOM    384 C26  EPI     6      61.570  22.022  -2.021  1.00  0.00      DRUG
ATOM    385 H    EPI     6      68.650  17.201  -4.623  1.00  0.00      DRUG
ATOM    386 H1   EPI     6      70.805  16.836  -5.879  1.00  0.00      DRUG
ATOM    387 H2   EPI     6      71.016  17.222  -4.197  1.00  0.00      DRUG
ATOM    388 H3   EPI     6      71.771  20.933  -4.567  1.00  0.00      DRUG
ATOM    389 H4   EPI     6      71.740  19.667  -3.438  1.00  0.00      DRUG
ATOM    390 H5   EPI     6      66.865  17.345  -5.907  1.00  0.00      DRUG
ATOM    391 H6   EPI     6      66.377  19.047  -7.566  1.00  0.00      DRUG
ATOM    392 H7   EPI     6      65.740  17.422  -7.991  1.00  0.00      DRUG
ATOM    393 H8   EPI     6      68.267  18.759  -9.241  1.00  0.00      DRUG
ATOM    394 H9   EPI     6      67.206  15.897  -9.956  1.00  0.00      DRUG
ATOM    395 H10  EPI     6      69.660  16.661  -8.415  1.00  0.00      DRUG
ATOM    396 H11  EPI     6      70.209  19.347  -6.737  1.00  0.00      DRUG
ATOM    397 H12  EPI     6      68.256  14.089  -8.910  1.00  0.00      DRUG
ATOM    398 H13  EPI     6      69.747  14.006  -8.056  1.00  0.00      DRUG
ATOM    399 H14  EPI     6      69.795  14.666  -9.750  1.00  0.00      DRUG
ATOM    400 H15  EPI     6      66.354  17.999 -11.098  1.00  0.00      DRUG
ATOM    401 H16  EPI     6      66.922  19.546 -10.705  1.00  0.00      DRUG
ATOM    402 H17  EPI     6      74.805  18.326  -6.536  1.00  0.00      DRUG
ATOM    403 H18  EPI     6      73.597  19.369  -7.304  1.00  0.00      DRUG
ATOM    404 H19  EPI     6      68.406  16.323 -11.560  1.00  0.00      DRUG
ATOM    405 H20  EPI     6      65.891  18.434  -3.074  1.00  0.00      DRUG
ATOM    406 H21  EPI     6      69.963  23.189  -2.967  1.00  0.00      DRUG
ATOM    407 H22  EPI     6      66.846  25.362  -1.798  1.00  0.00      DRUG
ATOM    408 H23  EPI     6      74.040  20.989  -5.780  1.00  0.00      DRUG
ATOM    409 H24  EPI     6      62.741  24.337  -1.354  1.00  0.00      DRUG
ATOM    410 H25  EPI     6      64.423  25.914  -1.120  1.00  0.00      DRUG
ATOM    411 H26  EPI     6      61.393  23.024  -2.465  1.00  0.00      DRUG
ATOM    412 H27  EPI     6      61.285  22.150  -0.955  1.00  0.00      DRUG
ATOM    413 H28  EPI     6      60.883  21.356  -2.585  1.00  0.00      DRUG
ATOM    414 H29  EPI     6      65.643  18.895  -9.829  1.00  0.00      DRUG
ATOM    553 O1   EPI     9      43.657  30.863  -6.224  1.00  0.00      DRUG
ATOM    554 O2   EPI     9      42.324  32.747  -5.897  1.00  0.00      DRUG
ATOM    555 O3   EPI     9      45.518  30.749  -8.198  1.00  0.00      DRUG
ATOM    556 O4   EPI     9      45.203  34.947  -5.568  1.00  0.00      DRUG
ATOM    557 O5   EPI     9      42.260  28.641  -4.323  1.00  0.00      DRUG
ATOM    558 O6   EPI     9      46.698  26.345  -7.081  1.00  0.00      DRUG
ATOM    559 O7   EPI     9      43.788  29.908 -11.053  1.00  0.00      DRUG
ATOM    560 O8   EPI     9      46.138  29.989 -12.330  1.00  0.00      DRUG
ATOM    561 O9   EPI     9      42.877  27.109  -2.346  1.00  0.00      DRUG
ATOM    562 O10  EPI     9      47.394  25.393  -4.702  1.00  0.00      DRUG
ATOM    563 O11  EPI     9      43.368  25.927  -0.102  1.00  0.00      DRUG
ATOM    564 N    EPI     9      45.608  33.270  -3.223  1.00  0.00      DRUG
ATOM    565 C    EPI     9      43.140  29.686  -6.751  1.00  0.00      DRUG
ATOM    566 C1   EPI     9      44.737  29.735  -8.762  1.00  0.00      DRUG
ATOM    567 C2   EPI     9      43.272  29.914  -8.261  1.00  0.00      DRUG
ATOM    568 C3   EPI     9      45.180  28.340  -8.435  1.00  0.00      DRUG
ATOM    569 C4   EPI     9      43.845  28.594  -6.272  1.00  0.00      DRUG
ATOM    570 C5   EPI     9      44.937  28.016  -6.932  1.00  0.00      DRUG
ATOM    571 C6   EPI     9      42.816  31.545  -5.296  1.00  0.00      DRUG
ATOM    572 C7   EPI     9      43.639  31.965  -4.026  1.00  0.00      DRUG
ATOM    573 C8   EPI     9      44.743  32.918  -4.392  1.00  0.00      DRUG
ATOM    574 C9   EPI     9      44.186  34.152  -5.077  1.00  0.00      DRUG
ATOM    575 C10  EPI     9      43.353  33.685  -6.228  1.00  0.00      DRUG
ATOM    576 C11  EPI     9      43.478  28.193  -4.918  1.00  0.00      DRUG
ATOM    577 C12  EPI     9      44.785  29.907 -10.300  1.00  0.00      DRUG
ATOM    578 C13  EPI     9      45.623  26.980  -6.335  1.00  0.00      DRUG
ATOM    579 C14  EPI     9      44.252  27.165  -4.305  1.00  0.00      DRUG
ATOM    580 C15  EPI     9      45.422  26.659  -4.960  1.00  0.00      DRUG
ATOM    581 C16  EPI     9      42.590  34.855  -6.835  1.00  0.00      DRUG
ATOM    582 C17  EPI     9      46.138  30.143 -10.892  1.00  0.00      DRUG
ATOM    583 C18  EPI     9      43.870  26.743  -2.944  1.00  0.00      DRUG
ATOM    584 C19  EPI     9      46.400  25.779  -4.201  1.00  0.00      DRUG
ATOM    585 C20  EPI     9      44.815  25.939  -2.198  1.00  0.00      DRUG
ATOM    586 C21  EPI     9      46.067  25.507  -2.787  1.00  0.00      DRUG
ATOM    587 C22  EPI     9      44.561  25.563  -0.809  1.00  0.00      DRUG
ATOM    588 C23  EPI     9      46.940  24.685  -2.042  1.00  0.00      DRUG
ATOM    589 C24  EPI     9      45.443  24.799  -0.158  1.00  0.00      DRUG
ATOM    590 C25  EPI     9      46.606  24.369  -0.765  1.00  0.00      DRUG
ATOM    591 C26  EPI     9      43.688  26.980   0.764  1.00  0.00      DRUG
ATOM    592 H    EPI     9      42.043  29.597  -6.595  1.00  0.00      DRUG
ATOM    593 H1   EPI     9      42.963  30.955  -8.493  1.00  0.00      DRUG
ATOM    594 H2   EPI     9      42.626  29.198  -8.812  1.00  0.00      DRUG
ATOM    595 H3   EPI     9      46.265  28.256  -8.658  1.00  0.00      DRUG
ATOM    596 H4   EPI     9      44.713  27.548  -9.058  1.00  0.00      DRUG
ATOM    597 H5   EPI     9      41.990  30.912  -4.907  1.00  0.00      DRUG
ATOM    598 H6   EPI     9      44.065  31.007  -3.657  1.00  0.00      DRUG
ATOM    599 H7   EPI     9      42.987  32.443  -3.264  1.00  0.00      DRUG
ATOM    600 H8   EPI     9      45.433  32.369  -5.068  1.00  0.00      DRUG
ATOM    601 H9   EPI     9      43.592  34.711  -4.323  1.00  0.00      DRUG
ATOM    602 H10  EPI     9      43.974  33.132  -6.965  1.00  0.00      DRUG
ATOM    603 H11  EPI     9      44.968  30.937  -7.434  1.00  0.00      DRUG
ATOM    604 H12  EPI     9      41.835  35.082  -6.053  1.00  0.00      DRUG
ATOM    605 H13  EPI     9      42.014  34.616  -7.755  1.00  0.00      DRUG
ATOM    606 H14  EPI     9      43.252  35.709  -7.095  1.00  0.00      DRUG
ATOM    607 H15  EPI     9      45.075  33.341  -2.332  1.00  0.00      DRUG
ATOM    608 H16  EPI     9      46.160  34.149  -3.290  1.00  0.00      DRUG
ATOM    609 H17  EPI     9      46.358  31.201 -10.635  1.00  0.00      DRUG
ATOM    610 H18  EPI     9      46.840  29.455 -10.375  1.00  0.00      DRUG
ATOM    611 H19  EPI     9      44.896  35.855  -5.620  1.00  0.00      DRUG
ATOM    612 H20  EPI     9      42.158  28.319  -3.424  1.00  0.00      DRUG
ATOM    613 H21  EPI     9      47.045  25.573  -6.627  1.00  0.00      DRUG
ATOM    614 H22  EPI     9      47.881  24.301  -2.408  1.00  0.00      DRUG
ATOM    615 H23  EPI     9      45.282  30.191 -12.717  1.00  0.00      DRUG
ATOM    616 H24  EPI     9      45.286  24.387   0.828  1.00  0.00      DRUG
ATOM    617 H25  EPI     9      47.257  23.719  -0.198  1.00  0.00      DRUG
ATOM    618 H26  EPI     9      44.086  27.876   0.242  1.00  0.00      DRUG
ATOM    619 H27  EPI     9      44.470  26.702   1.502  1.00  0.00      DRUG
ATOM    620 H28  EPI     9      42.781  27.330   1.302  1.00  0.00      DRUG
ATOM    621 H29  EPI     9      46.183  32.409  -3.125  1.00  0.00      DRUG
ATOM   1305 O2   CHH    15      59.503   8.066  -5.916  1.00  0.00      PEPT
ATOM   1306 O1   CHH    15      62.932   5.531  -9.125  1.00  0.00      PEPT
ATOM   1307 N1   CHH    15      61.129   6.493  -6.137  1.00  0.00      PEPT
ATOM   1308 ND1  CHH    15      64.630   8.625  -6.915  1.00  0.00      PEPT
ATOM   1309 NE1  CHH    15      64.043  10.047  -5.371  1.00  0.00      PEPT
ATOM   1310 N2   CHH    15      61.770   7.412  -8.735  1.00  0.00      PEPT
ATOM   1311 ND2  CHH    15      60.947  10.939  -9.023  1.00  0.00      PEPT
ATOM   1312 NE2  CHH    15      61.023  11.256 -11.260  1.00  0.00      PEPT
ATOM   1313 CA   CHH    15      62.324   5.955  -6.828  1.00  0.00      PEPT
ATOM   1314 C1   CHH    15      62.353   6.266  -8.308  1.00  0.00      PEPT
ATOM   1315 CB   CHH    15      63.634   6.381  -6.078  1.00  0.00      PEPT
ATOM   1316 CG   CHH    15      63.871   7.830  -6.002  1.00  0.00      PEPT
ATOM   1317 CD1  CHH    15      63.448   8.757  -5.056  1.00  0.00      PEPT
ATOM   1318 CE1  CHH    15      64.746   9.871  -6.394  1.00  0.00      PEPT
ATOM   1319 CA2  CHH    15      61.027   8.312  -7.852  1.00  0.00      PEPT
ATOM   1320 C2   CHH    15      60.498   7.649  -6.508  1.00  0.00      PEPT
ATOM   1321 CB2  CHH    15      59.874   8.884  -8.673  1.00  0.00      PEPT
ATOM   1322 CG2  CHH    15      60.305   9.919  -9.632  1.00  0.00      PEPT
ATOM   1323 CD2  CHH    15      60.356  10.049 -10.984  1.00  0.00      PEPT
ATOM   1324 CE2  CHH    15      61.282  11.740 -10.064  1.00  0.00      PEPT
ATOM   1325 H1   CHH    15      60.781   6.116  -5.282  1.00  0.00      PEPT
ATOM   1326 HD1  CHH    15      65.274   8.240  -7.590  1.00  0.00      PEPT
ATOM   1327 H2   CHH    15      61.707   7.648  -9.701  1.00  0.00      PEPT
ATOM   1328 HD2  CHH    15      61.086  10.897  -8.024  1.00  0.00      PEPT
ATOM   1329 HA1  CHH    15      62.283   4.850  -6.719  1.00  0.00      PEPT
ATOM   1330 HB1  CHH    15      64.526   5.868  -6.497  1.00  0.00      PEPT
ATOM   1331 HB2  CHH    15      63.497   6.005  -5.042  1.00  0.00      PEPT
ATOM   1332 HD3  CHH    15      62.862   8.644  -4.152  1.00  0.00      PEPT
ATOM   1333 HE1  CHH    15      65.586  10.469  -6.747  1.00  0.00      PEPT
ATOM   1334 HA2  CHH    15      61.672   9.125  -7.456  1.00  0.00      PEPT
ATOM   1335 HB3  CHH    15      59.184   9.443  -8.005  1.00  0.00      PEPT
ATOM   1336 HB4  CHH    15      59.243   8.121  -9.177  1.00  0.00      PEPT
ATOM   1337 HD4  CHH    15      59.967   9.571 -11.874  1.00  0.00      PEPT
ATOM   1338 HE2  CHH    15      61.898  12.607  -9.826  1.00  0.00      PEPT
ATOM   1373 O2   CHH    17      50.383  25.431  -2.592  1.00  0.00      PEPT
ATOM   1374 O1   CHH    17      50.892  30.485  -1.370  1.00  0.00      PEPT
ATOM   1375 N1   CHH    17      50.420  26.965  -0.979  1.00  0.00      PEPT
ATOM   1376 ND1  CHH    17      49.635  28.225   2.775  1.00  0.00      PEPT
ATOM   1377 NE1  CHH    17      48.180  26.634   3.227  1.00  0.00      PEPT
ATOM   1378 N2   CHH    17      50.000  29.017  -2.858  1.00  0.00      PEPT
ATOM   1379 ND2  CHH    17      48.812  28.576  -6.174  1.00  0.00      PEPT
ATOM   1380 NE2  CHH    17      50.282  29.592  -7.543  1.00  0.00      PEPT
ATOM   1381 CA   CHH    17      50.346  28.329  -0.520  1.00  0.00      PEPT
ATOM   1382 C1   CHH    17      50.380  29.409  -1.659  1.00  0.00      PEPT
ATOM   1383 CB   CHH    17      49.073  28.602   0.265  1.00  0.00      PEPT
ATOM   1384 CG   CHH    17      48.899  27.996   1.629  1.00  0.00      PEPT
ATOM   1385 CD1  CHH    17      48.004  26.964   1.876  1.00  0.00      PEPT
ATOM   1386 CE1  CHH    17      49.095  27.383   3.753  1.00  0.00      PEPT
ATOM   1387 CA2  CHH    17      49.833  27.634  -3.207  1.00  0.00      PEPT
ATOM   1388 C2   CHH    17      50.224  26.588  -2.210  1.00  0.00      PEPT
ATOM   1389 CB2  CHH    17      50.422  27.269  -4.617  1.00  0.00      PEPT
ATOM   1390 CG2  CHH    17      50.030  28.286  -5.678  1.00  0.00      PEPT
ATOM   1391 CD2  CHH    17      50.918  28.940  -6.477  1.00  0.00      PEPT
ATOM   1392 CE2  CHH    17      49.021  29.337  -7.303  1.00  0.00      PEPT
ATOM   1393 H1   CHH    17      50.668  26.330  -0.251  1.00  0.00      PEPT
ATOM   1394 HD1  CHH    17      50.480  28.775   2.828  1.00  0.00      PEPT
ATOM   1395 H2   CHH    17      50.125  29.610  -3.650  1.00  0.00      PEPT
ATOM   1396 HD2  CHH    17      47.910  28.172  -5.968  1.00  0.00      PEPT
ATOM   1397 HA1  CHH    17      51.182  28.516   0.187  1.00  0.00      PEPT
ATOM   1398 HB1  CHH    17      48.079  28.549  -0.228  1.00  0.00      PEPT
ATOM   1399 HB2  CHH    17      49.102  29.693   0.477  1.00  0.00      PEPT
ATOM   1400 HD3  CHH    17      47.481  26.319   1.181  1.00  0.00      PEPT
ATOM   1401 HE1  CHH    17      49.334  27.364   4.816  1.00  0.00      PEPT
ATOM   1402 HA2  CHH    17      48.732  27.521  -3.307  1.00  0.00      PEPT
ATOM   1403 HB3  CHH    17      50.068  26.264  -4.929  1.00  0.00      PEPT
ATOM   1404 HB4  CHH    17      51.532  27.242  -4.561  1.00  0.00      PEPT
ATOM   1405 HD4  CHH    17      51.974  29.066  -6.271  1.00  0.00      PEPT
ATOM   1406 HE2  CHH    17      48.232  29.691  -7.967  1.00  0.00      PEPT
ATOM   1951 O2   CHH    34      54.993  26.438  -0.267  1.00  0.00      PEPT
ATOM   1952 O1   CHH    34      59.215  27.383  -3.470  1.00  0.00      PEPT
ATOM   1953 N1   CHH    34      56.227  25.812  -2.010  1.00  0.00      PEPT
ATOM   1954 ND1  CHH    34      59.559  25.452  -0.418  1.00  0.00      PEPT
ATOM   1955 NE1  CHH    34      59.251  23.731   0.943  1.00  0.00      PEPT
ATOM   1956 N2   CHH    34      57.776  28.105  -1.961  1.00  0.00      PEPT
ATOM   1957 ND2  CHH    34      55.590  29.491  -3.657  1.00  0.00      PEPT
ATOM   1958 NE2  CHH    34      53.475  28.956  -4.143  1.00  0.00      PEPT
ATOM   1959 CA   CHH    34      57.404  25.921  -2.835  1.00  0.00      PEPT
ATOM   1960 C1   CHH    34      58.208  27.222  -2.818  1.00  0.00      PEPT
ATOM   1961 CB   CHH    34      58.314  24.677  -2.560  1.00  0.00      PEPT
ATOM   1962 CG   CHH    34      58.837  24.579  -1.133  1.00  0.00      PEPT
ATOM   1963 CD1  CHH    34      58.589  23.543  -0.244  1.00  0.00      PEPT
ATOM   1964 CE1  CHH    34      59.823  24.882   0.784  1.00  0.00      PEPT
ATOM   1965 CA2  CHH    34      56.644  27.943  -1.058  1.00  0.00      PEPT
ATOM   1966 C2   CHH    34      55.894  26.667  -1.037  1.00  0.00      PEPT
ATOM   1967 CB2  CHH    34      55.605  29.204  -1.168  1.00  0.00      PEPT
ATOM   1968 CG2  CHH    34      54.912  29.269  -2.457  1.00  0.00      PEPT
ATOM   1969 CD2  CHH    34      53.656  28.890  -2.791  1.00  0.00      PEPT
ATOM   1970 CE2  CHH    34      54.643  29.252  -4.622  1.00  0.00      PEPT
ATOM   1971 H1   CHH    34      55.831  24.898  -1.962  1.00  0.00      PEPT
ATOM   1972 HD1  CHH    34      60.094  26.189  -0.856  1.00  0.00      PEPT
ATOM   1973 H2   CHH    34      58.243  28.970  -2.125  1.00  0.00      PEPT
ATOM   1974 HD2  CHH    34      56.598  29.522  -3.705  1.00  0.00      PEPT
ATOM   1975 HA1  CHH    34      57.113  25.668  -3.877  1.00  0.00      PEPT
ATOM   1976 HB1  CHH    34      59.125  24.629  -3.319  1.00  0.00      PEPT
ATOM   1977 HB2  CHH    34      57.693  23.799  -2.838  1.00  0.00      PEPT
ATOM   1978 HD3  CHH    34      57.837  22.780  -0.401  1.00  0.00      PEPT
ATOM   1979 HE1  CHH    34      60.415  25.500   1.459  1.00  0.00      PEPT
ATOM   1980 HA2  CHH    34      57.128  27.976  -0.059  1.00  0.00      PEPT
ATOM   1981 HB3  CHH    34      56.198  30.141  -1.107  1.00  0.00      PEPT
ATOM   1982 HB4  CHH    34      54.835  29.029  -0.386  1.00  0.00      PEPT
ATOM   1983 HD4  CHH    34      52.826  28.590  -2.164  1.00  0.00      PEPT
ATOM   1984 HE2  CHH    34      54.879  29.240  -5.686  1.00  0.00      PEPT
ATOM   2461 O1   NO3     1      71.512   6.271  -1.388  1.00  0.00      NO3T
ATOM   2462 O2   NO3     1      72.290   7.155  -3.172  1.00  0.00      NO3T
ATOM   2463 O3   NO3     1      72.985   7.911  -1.343  1.00  0.00      NO3T
ATOM   2464 N4   NO3     1      72.091   7.208  -1.976  1.00  0.00      NO3T
ATOM   2465 O1   NO3     2      59.594  17.392 -20.030  1.00  0.00      NO3T
ATOM   2466 O2   NO3     2      59.340  18.558 -21.678  1.00  0.00      NO3T
ATOM   2467 O3   NO3     2      61.014  18.855 -20.591  1.00  0.00      NO3T
ATOM   2468 N4   NO3     2      60.155  18.047 -20.894  1.00  0.00      NO3T
ATOM   2485 O1   NO3     7      57.759  13.858 -18.216  1.00  0.00      NO3T
ATOM   2486 O2   NO3     7      56.848  14.879 -19.659  1.00  0.00      NO3T
ATOM   2487 O3   NO3     7      57.543  15.859 -18.133  1.00  0.00      NO3T
ATOM   2488 N4   NO3     7      57.151  14.813 -18.543  1.00  0.00      NO3T
ATOM   2553 O1   NO3    24      44.252  61.515  -1.882  1.00  0.00      NO3T
ATOM   2554 O2   NO3    24      44.016  62.031   0.141  1.00  0.00      NO3T
ATOM   2555 O3   NO3    24      45.785  62.447  -0.816  1.00  0.00      NO3T
ATOM   2556 N4   NO3    24      44.619  62.116  -0.916  1.00  0.00      NO3T
ATOM   2589 O1   NO3    33      72.247  29.966 -13.996  1.00  0.00      NO3T
ATOM   2590 O2   NO3    33      71.911  29.266 -12.135  1.00  0.00      NO3T
ATOM   2591 O3   NO3    33      70.790  28.408 -13.708  1.00  0.00      NO3T
ATOM   2592 N4   NO3    33      71.761  29.098 -13.308  1.00  0.00      NO3T
ATOM   2601 O1   NO3    36      67.554  29.533 -10.315  1.00  0.00      NO3T
ATOM   2602 O2   NO3    36      67.884  30.800 -11.905  1.00  0.00      NO3T
ATOM   2603 O3   NO3    36      68.250  28.773 -12.107  1.00  0.00      NO3T
ATOM   2604 N4   NO3    36      67.671  29.672 -11.512  1.00  0.00      NO3T
ATOM   2633 O1   NO3    44      67.460  28.158 -17.049  1.00  0.00      NO3T
ATOM   2634 O2   NO3    44      67.968  27.558 -15.108  1.00  0.00      NO3T
ATOM   2635 O3   NO3    44      66.314  26.729 -16.112  1.00  0.00      NO3T
ATOM   2636 N4   NO3    44      67.148  27.632 -16.019  1.00  0.00      NO3T
ATOM   2665 O1   NO3    52      46.773  30.249  -4.088  1.00  0.00      NO3T
ATOM   2666 O2   NO3    52      46.881  30.792  -2.093  1.00  0.00      NO3T
ATOM   2667 O3   NO3    52      46.450  28.803  -2.549  1.00  0.00      NO3T
ATOM   2668 N4   NO3    52      46.795  29.921  -2.920  1.00  0.00      NO3T
ATOM   2673 O1   NO3    54      77.167   4.830  -3.611  1.00  0.00      NO3T
ATOM   2674 O2   NO3    54      77.362   6.116  -5.385  1.00  0.00      NO3T
ATOM   2675 O3   NO3    54      76.345   4.220  -5.383  1.00  0.00      NO3T
ATOM   2676 N4   NO3    54      77.143   4.961  -4.863  1.00  0.00      NO3T
ATOM   2681 O1   NO3    56      61.880  19.541 -16.897  1.00  0.00      NO3T
ATOM   2682 O2   NO3    56      61.395  20.807 -18.351  1.00  0.00      NO3T
ATOM   2683 O3   NO3    56      60.078  19.488 -17.697  1.00  0.00      NO3T
ATOM   2684 N4   NO3    56      61.028  20.173 -17.424  1.00  0.00      NO3T
ATOM   2701 O1   NO3    61      75.538   2.388  -7.696  1.00  0.00      NO3T
ATOM   2702 O2   NO3    61      75.597   3.649  -9.424  1.00  0.00      NO3T
ATOM   2703 O3   NO3    61      76.511   1.717  -9.539  1.00  0.00      NO3T
ATOM   2704 N4   NO3    61      75.856   2.576  -8.914  1.00  0.00      NO3T
ATOM   2713 O1   NO3    64      64.363  16.301 -10.380  1.00  0.00      NO3T
ATOM   2714 O2   NO3    64      62.338  16.418 -10.329  1.00  0.00      NO3T
ATOM   2715 O3   NO3    64      63.280  14.789 -11.286  1.00  0.00      NO3T
ATOM   2716 N4   NO3    64      63.343  15.673 -10.435  1.00  0.00      NO3T
ATOM   2721 O1   NO3    66      75.738  13.189   0.598  1.00  0.00      NO3T
ATOM   2722 O2   NO3    66      75.498  13.289  -1.384  1.00  0.00      NO3T
ATOM   2723 O3   NO3    66      75.088  11.448  -0.370  1.00  0.00      NO3T
ATOM   2724 N4   NO3    66      75.189  12.708  -0.362  1.00  0.00      NO3T
ATOM   2725 O1   NO3    67      63.910  20.383 -10.394  1.00  0.00      NO3T
ATOM   2726 O2   NO3    67      63.965  19.687  -8.395  1.00  0.00      NO3T
ATOM   2727 O3   NO3    67      62.312  19.393  -9.577  1.00  0.00      NO3T
ATOM   2728 N4   NO3    67      63.334  20.018  -9.414  1.00  0.00      NO3T
ATOM   2745 O1   NO3    72      57.076  19.304 -14.763  1.00  0.00      NO3T
ATOM   2746 O2   NO3    72      59.134  19.102 -14.426  1.00  0.00      NO3T
ATOM   2747 O3   NO3    72      58.191  18.089 -16.020  1.00  0.00      NO3T
ATOM   2748 N4   NO3    72      58.126  18.660 -14.921  1.00  0.00      NO3T
ATOM   2789 O1   NO3    83      63.827  22.057 -19.945  1.00  0.00      NO3T
ATOM   2790 O2   NO3    83      65.176  23.241 -20.955  1.00  0.00      NO3T
ATOM   2791 O3   NO3    83      64.787  23.663 -18.863  1.00  0.00      NO3T
ATOM   2792 N4   NO3    83      64.795  22.833 -19.855  1.00  0.00      NO3T
ATOM   2801 O1   NO3    86      78.139   0.268  -5.656  1.00  0.00      NO3T
ATOM   2802 O2   NO3    86      76.778  -0.663  -4.353  1.00  0.00      NO3T
ATOM   2803 O3   NO3    86      76.397   1.288  -4.929  1.00  0.00      NO3T
ATOM   2804 N4   NO3    86      77.224   0.296  -4.838  1.00  0.00      NO3T
ATOM   2805 O1   NO3    87      67.691  24.052 -15.320  1.00  0.00      NO3T
ATOM   2806 O2   NO3    87      65.871  23.703 -16.193  1.00  0.00      NO3T
ATOM   2807 O3   NO3    87      65.930  23.778 -14.133  1.00  0.00      NO3T
ATOM   2808 N4   NO3    87      66.592  23.596 -15.167  1.00  0.00      NO3T
ATOM   2837 O1   NO3    95      70.541  27.151  -9.452  1.00  0.00      NO3T
ATOM   2838 O2   NO3    95      70.346  26.378 -11.467  1.00  0.00      NO3T
ATOM   2839 O3   NO3    95      70.772  25.078  -9.919  1.00  0.00      NO3T
ATOM   2840 N4   NO3    95      70.679  26.283 -10.264  1.00  0.00      NO3T
ATOM   2848 ZN   ZN2     4      74.187   9.643  -0.879  1.00  0.00      ZN2T
ATOM   2854 ZN   ZN2    10      69.157  27.102 -13.256  1.00  0.00      ZN2T
ATOM   2856 ZN   ZN2    12      60.837  18.130 -10.416  1.00  0.00      ZN2T
ATOM   2857 ZN   ZN2    13      62.391  20.485 -20.305  1.00  0.00      ZN2T
ATOM   2875 ZN   ZN2    31      58.719  17.674 -18.028  1.00  0.00      ZN2T
ATOM   2879 ZN   ZN2    35      65.449  25.259 -17.488  1.00  0.00      ZN2T
ATOM   2887 ZN   ZN2    43      74.939   2.614  -5.678  1.00  0.00      ZN2T
ATOM   1679 O2   CHH    26      83.812   7.488  -1.147  1.00  0.00      PEPT
ATOM   1680 O1   CHH    26      79.539   6.555   1.927  1.00  0.00      PEPT
ATOM   1681 N1   CHH    26      81.675   6.960  -1.031  1.00  0.00      PEPT
ATOM   1682 ND1  CHH    26      77.301   6.950  -0.978  1.00  0.00      PEPT
ATOM   1683 NE1  CHH    26      75.920   8.498  -0.206  1.00  0.00      PEPT
ATOM   1684 N2   CHH    26      81.535   7.438   1.754  1.00  0.00      PEPT
ATOM   1685 ND2  CHH    26      83.038   4.628   2.657  1.00  0.00      PEPT
ATOM   1686 NE2  CHH    26      83.545   3.264   0.943  1.00  0.00      PEPT
ATOM   1687 CA   CHH    26      80.397   6.987  -0.365  1.00  0.00      PEPT
ATOM   1688 C1   CHH    26      80.456   6.993   1.208  1.00  0.00      PEPT
ATOM   1689 CB   CHH    26      79.542   8.110  -1.026  1.00  0.00      PEPT
ATOM   1690 CG   CHH    26      78.077   8.086  -0.679  1.00  0.00      PEPT
ATOM   1691 CD1  CHH    26      77.236   9.027  -0.235  1.00  0.00      PEPT
ATOM   1692 CE1  CHH    26      76.022   7.220  -0.626  1.00  0.00      PEPT
ATOM   1693 CA2  CHH    26      82.803   7.681   1.046  1.00  0.00      PEPT
ATOM   1694 C2   CHH    26      82.801   7.434  -0.475  1.00  0.00      PEPT
ATOM   1695 CB2  CHH    26      83.881   6.910   1.862  1.00  0.00      PEPT
ATOM   1696 CG2  CHH    26      83.694   5.375   1.729  1.00  0.00      PEPT
ATOM   1697 CD2  CHH    26      83.961   4.593   0.693  1.00  0.00      PEPT
ATOM   1698 CE2  CHH    26      82.958   3.363   2.138  1.00  0.00      PEPT
ATOM   1699 H1   CHH    26      81.754   6.683  -1.986  1.00  0.00      PEPT
ATOM   1700 HD1  CHH    26      77.705   6.115  -1.379  1.00  0.00      PEPT
ATOM   1701 H2   CHH    26      81.568   7.586   2.739  1.00  0.00      PEPT
ATOM   1702 HD2  CHH    26      82.668   4.975   3.531  1.00  0.00      PEPT
ATOM   1703 HA1  CHH    26      79.791   6.103  -0.657  1.00  0.00      PEPT
ATOM   1704 HB1  CHH    26      79.650   8.128  -2.132  1.00  0.00      PEPT
ATOM   1705 HB2  CHH    26      79.931   9.039  -0.558  1.00  0.00      PEPT
ATOM   1706 HD3  CHH    26      77.582  10.005   0.074  1.00  0.00      PEPT
ATOM   1707 HE1  CHH    26      75.249   6.464  -0.764  1.00  0.00      PEPT
ATOM   1708 HA2  CHH    26      83.068   8.751   1.181  1.00  0.00      PEPT
ATOM   1709 HB3  CHH    26      83.943   7.092   2.956  1.00  0.00      PEPT
ATOM   1710 HB4  CHH    26      84.852   7.124   1.365  1.00  0.00      PEPT
ATOM   1711 HD4  CHH    26      84.481   4.796  -0.235  1.00  0.00      PEPT
ATOM   1712 HE2  CHH    26      82.670   2.480   2.710  1.00  0.00      PEPT
ATOM   1985 O2   CHH    35      85.457  18.429  15.014  1.00  0.00      PEPT
ATOM   1986 O1   CHH    35      80.116  18.232  15.248  1.00  0.00      PEPT
ATOM   1987 N1   CHH    35      83.457  19.556  14.878  1.00  0.00      PEPT
ATOM   1988 ND1  CHH    35      80.680  20.371  17.351  1.00  0.00      PEPT
ATOM   1989 NE1  CHH    35      81.580  21.889  18.562  1.00  0.00      PEPT
ATOM   1990 N2   CHH    35      82.110  17.113  15.217  1.00  0.00      PEPT
ATOM   1991 ND2  CHH    35      81.578  15.129  12.951  1.00  0.00      PEPT
ATOM   1992 NE2  CHH    35      82.404  13.132  12.343  1.00  0.00      PEPT
ATOM   1993 CA   CHH    35      82.080  19.494  14.579  1.00  0.00      PEPT
ATOM   1994 C1   CHH    35      81.332  18.277  15.089  1.00  0.00      PEPT
ATOM   1995 CB   CHH    35      81.398  20.843  14.965  1.00  0.00      PEPT
ATOM   1996 CG   CHH    35      81.359  21.175  16.484  1.00  0.00      PEPT
ATOM   1997 CD1  CHH    35      81.897  22.120  17.247  1.00  0.00      PEPT
ATOM   1998 CE1  CHH    35      80.878  20.829  18.587  1.00  0.00      PEPT
ATOM   1999 CA2  CHH    35      83.488  17.081  14.881  1.00  0.00      PEPT
ATOM   2000 C2   CHH    35      84.203  18.454  14.946  1.00  0.00      PEPT
ATOM   2001 CB2  CHH    35      83.640  16.506  13.430  1.00  0.00      PEPT
ATOM   2002 CG2  CHH    35      82.960  15.240  12.987  1.00  0.00      PEPT
ATOM   2003 CD2  CHH    35      83.445  13.990  12.669  1.00  0.00      PEPT
ATOM   2004 CE2  CHH    35      81.334  13.885  12.470  1.00  0.00      PEPT
ATOM   2005 H1   CHH    35      83.877  20.452  14.999  1.00  0.00      PEPT
ATOM   2006 HD1  CHH    35      80.389  19.419  17.181  1.00  0.00      PEPT
ATOM   2007 H2   CHH    35      81.533  16.351  15.500  1.00  0.00      PEPT
ATOM   2008 HD2  CHH    35      80.874  15.833  13.121  1.00  0.00      PEPT
ATOM   2009 HA1  CHH    35      82.062  19.364  13.475  1.00  0.00      PEPT
ATOM   2010 HB1  CHH    35      80.325  20.852  14.678  1.00  0.00      PEPT
ATOM   2011 HB2  CHH    35      81.883  21.699  14.449  1.00  0.00      PEPT
ATOM   2012 HD3  CHH    35      82.729  22.790  17.072  1.00  0.00      PEPT
ATOM   2013 HE1  CHH    35      80.263  20.468  19.412  1.00  0.00      PEPT
ATOM   2014 HA2  CHH    35      84.023  16.399  15.576  1.00  0.00      PEPT
ATOM   2015 HB3  CHH    35      84.728  16.280  13.396  1.00  0.00      PEPT
ATOM   2016 HB4  CHH    35      83.473  17.339  12.714  1.00  0.00      PEPT
ATOM   2017 HD4  CHH    35      84.513  13.829  12.597  1.00  0.00      PEPT
ATOM   2018 HE2  CHH    35      80.375  13.379  12.360  1.00  0.00      PEPT
ATOM   2521 O1   NO3    16      80.613  10.142   5.920  1.00  0.00      NO3T
ATOM   2522 O2   NO3    16      80.008   9.551   7.941  1.00  0.00      NO3T
ATOM   2523 O3   NO3    16      81.974  10.483   7.572  1.00  0.00      NO3T
ATOM   2524 N4   NO3    16      80.942   9.941   7.146  1.00  0.00      NO3T
ATOM   2685 O1   NO3    57      82.518   5.440   5.857  1.00  0.00      NO3T
ATOM   2686 O2   NO3    57      81.662   6.984   4.683  1.00  0.00      NO3T
ATOM   2687 O3   NO3    57      80.581   6.011   6.197  1.00  0.00      NO3T
ATOM   2688 N4   NO3    57      81.628   6.285   5.711  1.00  0.00      NO3T
ATOM   2769 O1   NO3    78      86.632  12.687  12.269  1.00  0.00      NO3T
ATOM   2770 O2   NO3    78      85.061  11.350  12.071  1.00  0.00      NO3T
ATOM   2771 O3   NO3    78      86.212  11.423  13.886  1.00  0.00      NO3T
ATOM   2772 N4   NO3    78      86.074  11.656  12.665  1.00  0.00      NO3T
ATOM   2883 ZN   ZN2    39      82.983  11.289  11.305  1.00  0.00      ZN2T
END
