# Supplementary material for: Co-Assembly of Cancer Drugs with Cyclo-HH Peptides: Insights from Simulations and Experiments
Source: ACS Appl Bio Mater. 2024 Mar 13;7(4):2309–24. doi: 10.1021/acsabm.3c01304 (PMC11022239; doi:10.1021/acsabm.3c01304)
Supplement: Supplementary file 2 — mt3c01304_si_002.zip [file mt3c01304_si_002.zip › cluster_flu.pdb]

ATOM      1 O2   CHH     1      47.860  41.931  29.535  1.00  0.00      PEPT
ATOM      2 O1   CHH     1      44.958  38.585  26.382  1.00  0.00      PEPT
ATOM      3 N1   CHH     1      46.498  40.221  29.334  1.00  0.00      PEPT
ATOM      4 ND1  CHH     1      44.780  37.999  31.380  1.00  0.00      PEPT
ATOM      5 NE1  CHH     1      46.021  36.690  32.681  1.00  0.00      PEPT
ATOM      6 N2   CHH     1      46.335  40.360  26.510  1.00  0.00      PEPT
ATOM      7 ND2  CHH     1      44.402  44.152  26.951  1.00  0.00      PEPT
ATOM      8 NE2  CHH     1      43.221  43.476  28.714  1.00  0.00      PEPT
ATOM      9 CA   CHH     1      45.689  39.220  28.637  1.00  0.00      PEPT
ATOM     10 C1   CHH     1      45.611  39.354  27.083  1.00  0.00      PEPT
ATOM     11 CB   CHH     1      46.014  37.810  29.087  1.00  0.00      PEPT
ATOM     12 CG   CHH     1      45.927  37.573  30.654  1.00  0.00      PEPT
ATOM     13 CD1  CHH     1      46.693  36.760  31.469  1.00  0.00      PEPT
ATOM     14 CE1  CHH     1      44.920  37.420  32.602  1.00  0.00      PEPT
ATOM     15 CA2  CHH     1      47.038  41.466  27.262  1.00  0.00      PEPT
ATOM     16 C2   CHH     1      47.165  41.215  28.798  1.00  0.00      PEPT
ATOM     17 CB2  CHH     1      46.438  42.825  26.898  1.00  0.00      PEPT
ATOM     18 CG2  CHH     1      45.103  43.100  27.485  1.00  0.00      PEPT
ATOM     19 CD2  CHH     1      44.413  42.699  28.616  1.00  0.00      PEPT
ATOM     20 CE2  CHH     1      43.236  44.281  27.641  1.00  0.00      PEPT
ATOM     21 H1   CHH     1      46.525  40.088  30.321  1.00  0.00      PEPT
ATOM     22 HD1  CHH     1      44.006  38.565  31.062  1.00  0.00      PEPT
ATOM     23 H2   CHH     1      46.199  40.501  25.533  1.00  0.00      PEPT
ATOM     24 HD2  CHH     1      44.557  44.597  26.058  1.00  0.00      PEPT
ATOM     25 HA1  CHH     1      44.667  39.428  29.019  1.00  0.00      PEPT
ATOM     26 HB1  CHH     1      47.067  37.557  28.836  1.00  0.00      PEPT
ATOM     27 HB2  CHH     1      45.310  37.148  28.539  1.00  0.00      PEPT
ATOM     28 HD3  CHH     1      47.673  36.374  31.216  1.00  0.00      PEPT
ATOM     29 HE1  CHH     1      44.085  37.504  33.298  1.00  0.00      PEPT
ATOM     30 HA2  CHH     1      48.104  41.421  26.954  1.00  0.00      PEPT
ATOM     31 HB3  CHH     1      46.475  42.883  25.790  1.00  0.00      PEPT
ATOM     32 HB4  CHH     1      47.097  43.684  27.146  1.00  0.00      PEPT
ATOM     33 HD4  CHH     1      44.646  42.094  29.483  1.00  0.00      PEPT
ATOM     34 HE2  CHH     1      42.423  44.863  27.207  1.00  0.00      PEPT
ATOM    103 O2   CHH     4      40.156  40.967  36.195  1.00  0.00      PEPT
ATOM    104 O1   CHH     4      36.457  42.949  39.429  1.00  0.00      PEPT
ATOM    105 N1   CHH     4      39.136  42.709  37.139  1.00  0.00      PEPT
ATOM    106 ND1  CHH     4      40.009  42.973  41.076  1.00  0.00      PEPT
ATOM    107 NE1  CHH     4      42.073  42.418  40.612  1.00  0.00      PEPT
ATOM    108 N2   CHH     4      37.907  41.121  39.017  1.00  0.00      PEPT
ATOM    109 ND2  CHH     4      37.373  39.366  35.693  1.00  0.00      PEPT
ATOM    110 NE2  CHH     4      35.410  38.428  36.086  1.00  0.00      PEPT
ATOM    111 CA   CHH     4      38.438  43.327  38.213  1.00  0.00      PEPT
ATOM    112 C1   CHH     4      37.510  42.448  38.937  1.00  0.00      PEPT
ATOM    113 CB   CHH     4      39.288  44.340  39.133  1.00  0.00      PEPT
ATOM    114 CG   CHH     4      40.321  43.632  39.941  1.00  0.00      PEPT
ATOM    115 CD1  CHH     4      41.598  43.292  39.652  1.00  0.00      PEPT
ATOM    116 CE1  CHH     4      41.077  42.239  41.498  1.00  0.00      PEPT
ATOM    117 CA2  CHH     4      38.935  40.545  38.238  1.00  0.00      PEPT
ATOM    118 C2   CHH     4      39.516  41.393  37.139  1.00  0.00      PEPT
ATOM    119 CB2  CHH     4      38.710  39.082  37.803  1.00  0.00      PEPT
ATOM    120 CG2  CHH     4      37.397  38.939  36.928  1.00  0.00      PEPT
ATOM    121 CD2  CHH     4      36.170  38.436  37.257  1.00  0.00      PEPT
ATOM    122 CE2  CHH     4      36.142  38.987  35.221  1.00  0.00      PEPT
ATOM    123 H1   CHH     4      39.578  43.299  36.468  1.00  0.00      PEPT
ATOM    124 HD1  CHH     4      39.132  42.880  41.567  1.00  0.00      PEPT
ATOM    125 H2   CHH     4      37.227  40.453  39.311  1.00  0.00      PEPT
ATOM    126 HD2  CHH     4      38.048  39.896  35.161  1.00  0.00      PEPT
ATOM    127 HA1  CHH     4      37.745  44.063  37.752  1.00  0.00      PEPT
ATOM    128 HB1  CHH     4      38.554  44.798  39.830  1.00  0.00      PEPT
ATOM    129 HB2  CHH     4      39.775  45.128  38.521  1.00  0.00      PEPT
ATOM    130 HD3  CHH     4      42.197  43.548  38.787  1.00  0.00      PEPT
ATOM    131 HE1  CHH     4      41.095  41.713  42.452  1.00  0.00      PEPT
ATOM    132 HA2  CHH     4      39.769  40.559  38.972  1.00  0.00      PEPT
ATOM    133 HB3  CHH     4      38.604  38.445  38.707  1.00  0.00      PEPT
ATOM    134 HB4  CHH     4      39.589  38.632  37.296  1.00  0.00      PEPT
ATOM    135 HD4  CHH     4      35.824  37.969  38.172  1.00  0.00      PEPT
ATOM    136 HE2  CHH     4      35.918  39.387  34.232  1.00  0.00      PEPT
ATOM    205 O2   CHH     7      19.006  49.341   8.706  1.00  0.00      PEPT
ATOM    206 O1   CHH     7      17.933  48.873   3.497  1.00  0.00      PEPT
ATOM    207 N1   CHH     7      18.254  50.204   6.788  1.00  0.00      PEPT
ATOM    208 ND1  CHH     7      15.593  51.256   3.322  1.00  0.00      PEPT
ATOM    209 NE1  CHH     7      13.716  50.342   2.798  1.00  0.00      PEPT
ATOM    210 N2   CHH     7      18.752  47.878   5.318  1.00  0.00      PEPT
ATOM    211 ND2  CHH     7      21.886  47.176   5.837  1.00  0.00      PEPT
ATOM    212 NE2  CHH     7      23.276  48.338   7.023  1.00  0.00      PEPT
ATOM    213 CA   CHH     7      17.701  50.171   5.472  1.00  0.00      PEPT
ATOM    214 C1   CHH     7      18.105  48.951   4.707  1.00  0.00      PEPT
ATOM    215 CB   CHH     7      16.146  50.199   5.628  1.00  0.00      PEPT
ATOM    216 CG   CHH     7      15.329  50.328   4.345  1.00  0.00      PEPT
ATOM    217 CD1  CHH     7      14.137  49.808   4.026  1.00  0.00      PEPT
ATOM    218 CE1  CHH     7      14.623  51.198   2.468  1.00  0.00      PEPT
ATOM    219 CA2  CHH     7      18.746  47.776   6.830  1.00  0.00      PEPT
ATOM    220 C2   CHH     7      18.777  49.175   7.518  1.00  0.00      PEPT
ATOM    221 CB2  CHH     7      19.866  46.915   7.375  1.00  0.00      PEPT
ATOM    222 CG2  CHH     7      21.246  47.378   7.040  1.00  0.00      PEPT
ATOM    223 CD2  CHH     7      22.116  48.081   7.772  1.00  0.00      PEPT
ATOM    224 CE2  CHH     7      23.077  47.814   5.841  1.00  0.00      PEPT
ATOM    225 H1   CHH     7      18.182  51.115   7.187  1.00  0.00      PEPT
ATOM    226 HD1  CHH     7      16.455  51.763   3.175  1.00  0.00      PEPT
ATOM    227 H2   CHH     7      19.016  47.048   4.831  1.00  0.00      PEPT
ATOM    228 HD2  CHH     7      21.409  46.729   5.067  1.00  0.00      PEPT
ATOM    229 HA1  CHH     7      18.045  51.028   4.854  1.00  0.00      PEPT
ATOM    230 HB1  CHH     7      15.892  51.075   6.263  1.00  0.00      PEPT
ATOM    231 HB2  CHH     7      15.772  49.315   6.188  1.00  0.00      PEPT
ATOM    232 HD3  CHH     7      13.519  49.076   4.531  1.00  0.00      PEPT
ATOM    233 HE1  CHH     7      14.669  51.732   1.518  1.00  0.00      PEPT
ATOM    234 HA2  CHH     7      17.762  47.291   7.009  1.00  0.00      PEPT
ATOM    235 HB3  CHH     7      19.626  45.897   7.001  1.00  0.00      PEPT
ATOM    236 HB4  CHH     7      19.780  46.957   8.482  1.00  0.00      PEPT
ATOM    237 HD4  CHH     7      21.899  48.587   8.705  1.00  0.00      PEPT
ATOM    238 HE2  CHH     7      23.628  47.915   4.906  1.00  0.00      PEPT
ATOM    341 O2   CHH    11      27.277  42.817   1.239  1.00  0.00      PEPT
ATOM    342 O1   CHH    11      30.829  38.734   1.054  1.00  0.00      PEPT
ATOM    343 N1   CHH    11      28.882  41.722   0.176  1.00  0.00      PEPT
ATOM    344 ND1  CHH    11      29.214  40.305  -3.811  1.00  0.00      PEPT
ATOM    345 NE1  CHH    11      27.691  41.822  -4.372  1.00  0.00      PEPT
ATOM    346 N2   CHH    11      28.902  39.487   1.878  1.00  0.00      PEPT
ATOM    347 ND2  CHH    11      28.758  42.884   4.339  1.00  0.00      PEPT
ATOM    348 NE2  CHH    11      30.521  41.862   5.251  1.00  0.00      PEPT
ATOM    349 CA   CHH    11      29.567  40.523  -0.271  1.00  0.00      PEPT
ATOM    350 C1   CHH    11      29.845  39.517   0.930  1.00  0.00      PEPT
ATOM    351 CB   CHH    11      28.761  39.792  -1.301  1.00  0.00      PEPT
ATOM    352 CG   CHH    11      28.474  40.451  -2.661  1.00  0.00      PEPT
ATOM    353 CD1  CHH    11      27.556  41.407  -3.010  1.00  0.00      PEPT
ATOM    354 CE1  CHH    11      28.680  41.134  -4.807  1.00  0.00      PEPT
ATOM    355 CA2  CHH    11      27.747  40.426   1.934  1.00  0.00      PEPT
ATOM    356 C2   CHH    11      27.923  41.744   1.128  1.00  0.00      PEPT
ATOM    357 CB2  CHH    11      27.472  40.768   3.401  1.00  0.00      PEPT
ATOM    358 CG2  CHH    11      28.607  41.512   4.082  1.00  0.00      PEPT
ATOM    359 CD2  CHH    11      29.671  40.921   4.660  1.00  0.00      PEPT
ATOM    360 CE2  CHH    11      29.935  43.027   4.992  1.00  0.00      PEPT
ATOM    361 H1   CHH    11      29.102  42.636  -0.156  1.00  0.00      PEPT
ATOM    362 HD1  CHH    11      30.053  39.748  -3.891  1.00  0.00      PEPT
ATOM    363 H2   CHH    11      29.100  38.828   2.600  1.00  0.00      PEPT
ATOM    364 HD2  CHH    11      28.000  43.549   4.284  1.00  0.00      PEPT
ATOM    365 HA1  CHH    11      30.574  40.746  -0.682  1.00  0.00      PEPT
ATOM    366 HB1  CHH    11      27.798  39.532  -0.813  1.00  0.00      PEPT
ATOM    367 HB2  CHH    11      29.258  38.862  -1.651  1.00  0.00      PEPT
ATOM    368 HD3  CHH    11      26.932  41.939  -2.303  1.00  0.00      PEPT
ATOM    369 HE1  CHH    11      29.195  41.215  -5.765  1.00  0.00      PEPT
ATOM    370 HA2  CHH    11      26.899  39.824   1.543  1.00  0.00      PEPT
ATOM    371 HB3  CHH    11      27.258  39.858   4.001  1.00  0.00      PEPT
ATOM    372 HB4  CHH    11      26.554  41.394   3.391  1.00  0.00      PEPT
ATOM    373 HD4  CHH    11      29.968  39.897   4.851  1.00  0.00      PEPT
ATOM    374 HE2  CHH    11      30.359  43.962   5.358  1.00  0.00      PEPT
ATOM    409 O2   CHH    13      42.369  40.127  16.605  1.00  0.00      PEPT
ATOM    410 O1   CHH    13      47.456  38.604  17.083  1.00  0.00      PEPT
ATOM    411 N1   CHH    13      43.913  38.520  16.243  1.00  0.00      PEPT
ATOM    412 ND1  CHH    13      44.986  35.062  15.277  1.00  0.00      PEPT
ATOM    413 NE1  CHH    13      43.120  33.922  15.703  1.00  0.00      PEPT
ATOM    414 N2   CHH    13      45.699  39.906  17.796  1.00  0.00      PEPT
ATOM    415 ND2  CHH    13      44.260  42.561  20.329  1.00  0.00      PEPT
ATOM    416 NE2  CHH    13      46.260  43.698  20.386  1.00  0.00      PEPT
ATOM    417 CA   CHH    13      45.239  37.911  16.411  1.00  0.00      PEPT
ATOM    418 C1   CHH    13      46.219  38.825  17.140  1.00  0.00      PEPT
ATOM    419 CB   CHH    13      45.311  36.519  17.146  1.00  0.00      PEPT
ATOM    420 CG   CHH    13      44.563  35.435  16.482  1.00  0.00      PEPT
ATOM    421 CD1  CHH    13      43.418  34.778  16.747  1.00  0.00      PEPT
ATOM    422 CE1  CHH    13      44.118  34.078  14.806  1.00  0.00      PEPT
ATOM    423 CA2  CHH    13      44.260  40.239  17.968  1.00  0.00      PEPT
ATOM    424 C2   CHH    13      43.423  39.612  16.915  1.00  0.00      PEPT
ATOM    425 CB2  CHH    13      44.100  41.793  17.851  1.00  0.00      PEPT
ATOM    426 CG2  CHH    13      44.724  42.557  18.997  1.00  0.00      PEPT
ATOM    427 CD2  CHH    13      45.924  43.276  19.041  1.00  0.00      PEPT
ATOM    428 CE2  CHH    13      45.179  43.286  21.085  1.00  0.00      PEPT
ATOM    429 H1   CHH    13      43.331  38.233  15.486  1.00  0.00      PEPT
ATOM    430 HD1  CHH    13      45.801  35.402  14.788  1.00  0.00      PEPT
ATOM    431 H2   CHH    13      46.390  40.605  17.963  1.00  0.00      PEPT
ATOM    432 HD2  CHH    13      43.414  42.085  20.609  1.00  0.00      PEPT
ATOM    433 HA1  CHH    13      45.700  37.806  15.405  1.00  0.00      PEPT
ATOM    434 HB1  CHH    13      44.986  36.693  18.195  1.00  0.00      PEPT
ATOM    435 HB2  CHH    13      46.349  36.124  17.160  1.00  0.00      PEPT
ATOM    436 HD3  CHH    13      42.757  34.783  17.605  1.00  0.00      PEPT
ATOM    437 HE1  CHH    13      44.252  33.519  13.880  1.00  0.00      PEPT
ATOM    438 HA2  CHH    13      43.886  39.913  18.962  1.00  0.00      PEPT
ATOM    439 HB3  CHH    13      43.080  42.234  17.830  1.00  0.00      PEPT
ATOM    440 HB4  CHH    13      44.515  42.135  16.878  1.00  0.00      PEPT
ATOM    441 HD4  CHH    13      46.521  43.790  18.299  1.00  0.00      PEPT
ATOM    442 HE2  CHH    13      44.887  43.382  22.131  1.00  0.00      PEPT
ATOM    647 O2   CHH    20      35.499  37.363  15.516  1.00  0.00      PEPT
ATOM    648 O1   CHH    20      36.855  39.124  10.739  1.00  0.00      PEPT
ATOM    649 N1   CHH    20      34.879  37.699  13.354  1.00  0.00      PEPT
ATOM    650 ND1  CHH    20      34.139  34.233  10.707  1.00  0.00      PEPT
ATOM    651 NE1  CHH    20      31.973  34.761  10.857  1.00  0.00      PEPT
ATOM    652 N2   CHH    20      37.486  38.390  12.827  1.00  0.00      PEPT
ATOM    653 ND2  CHH    20      40.001  36.238  14.926  1.00  0.00      PEPT
ATOM    654 NE2  CHH    20      41.530  37.648  14.030  1.00  0.00      PEPT
ATOM    655 CA   CHH    20      35.298  37.764  11.959  1.00  0.00      PEPT
ATOM    656 C1   CHH    20      36.606  38.539  11.793  1.00  0.00      PEPT
ATOM    657 CB   CHH    20      35.394  36.434  11.150  1.00  0.00      PEPT
ATOM    658 CG   CHH    20      34.114  35.593  11.059  1.00  0.00      PEPT
ATOM    659 CD1  CHH    20      32.753  35.895  11.173  1.00  0.00      PEPT
ATOM    660 CE1  CHH    20      32.841  33.856  10.551  1.00  0.00      PEPT
ATOM    661 CA2  CHH    20      37.259  37.497  13.909  1.00  0.00      PEPT
ATOM    662 C2   CHH    20      35.776  37.546  14.345  1.00  0.00      PEPT
ATOM    663 CB2  CHH    20      38.045  37.723  15.230  1.00  0.00      PEPT
ATOM    664 CG2  CHH    20      39.395  37.465  14.843  1.00  0.00      PEPT
ATOM    665 CD2  CHH    20      40.327  38.299  14.257  1.00  0.00      PEPT
ATOM    666 CE2  CHH    20      41.268  36.434  14.444  1.00  0.00      PEPT
ATOM    667 H1   CHH    20      33.933  37.856  13.627  1.00  0.00      PEPT
ATOM    668 HD1  CHH    20      34.989  33.694  10.626  1.00  0.00      PEPT
ATOM    669 H2   CHH    20      38.371  38.844  12.761  1.00  0.00      PEPT
ATOM    670 HD2  CHH    20      39.723  35.390  15.399  1.00  0.00      PEPT
ATOM    671 HA1  CHH    20      34.530  38.447  11.536  1.00  0.00      PEPT
ATOM    672 HB1  CHH    20      36.170  35.922  11.758  1.00  0.00      PEPT
ATOM    673 HB2  CHH    20      35.729  36.759  10.142  1.00  0.00      PEPT
ATOM    674 HD3  CHH    20      32.470  36.834  11.633  1.00  0.00      PEPT
ATOM    675 HE1  CHH    20      32.772  32.768  10.530  1.00  0.00      PEPT
ATOM    676 HA2  CHH    20      37.467  36.486  13.499  1.00  0.00      PEPT
ATOM    677 HB3  CHH    20      37.689  36.983  15.978  1.00  0.00      PEPT
ATOM    678 HB4  CHH    20      37.995  38.749  15.653  1.00  0.00      PEPT
ATOM    679 HD4  CHH    20      40.406  39.372  14.135  1.00  0.00      PEPT
ATOM    680 HE2  CHH    20      42.067  35.693  14.444  1.00  0.00      PEPT
ATOM    681 O2   CHH    21      45.095  46.517   2.914  1.00  0.00      PEPT
ATOM    682 O1   CHH    21      43.006  48.400  -1.685  1.00  0.00      PEPT
ATOM    683 N1   CHH    21      45.020  48.008   1.298  1.00  0.00      PEPT
ATOM    684 ND1  CHH    21      43.867  51.287   1.899  1.00  0.00      PEPT
ATOM    685 NE1  CHH    21      41.746  51.588   1.203  1.00  0.00      PEPT
ATOM    686 N2   CHH    21      43.280  46.658  -0.292  1.00  0.00      PEPT
ATOM    687 ND2  CHH    21      47.038  44.008   1.133  1.00  0.00      PEPT
ATOM    688 NE2  CHH    21      46.253  42.294   2.337  1.00  0.00      PEPT
ATOM    689 CA   CHH    21      44.775  48.468  -0.076  1.00  0.00      PEPT
ATOM    690 C1   CHH    21      43.611  47.866  -0.776  1.00  0.00      PEPT
ATOM    691 CB   CHH    21      44.882  50.065  -0.069  1.00  0.00      PEPT
ATOM    692 CG   CHH    21      43.793  50.736   0.672  1.00  0.00      PEPT
ATOM    693 CD1  CHH    21      42.501  50.905   0.247  1.00  0.00      PEPT
ATOM    694 CE1  CHH    21      42.612  51.755   2.158  1.00  0.00      PEPT
ATOM    695 CA2  CHH    21      44.048  45.891   0.690  1.00  0.00      PEPT
ATOM    696 C2   CHH    21      44.784  46.797   1.729  1.00  0.00      PEPT
ATOM    697 CB2  CHH    21      44.862  44.783  -0.007  1.00  0.00      PEPT
ATOM    698 CG2  CHH    21      45.661  43.922   0.930  1.00  0.00      PEPT
ATOM    699 CD2  CHH    21      45.212  42.944   1.735  1.00  0.00      PEPT
ATOM    700 CE2  CHH    21      47.376  42.978   1.981  1.00  0.00      PEPT
ATOM    701 H1   CHH    21      45.377  48.659   1.963  1.00  0.00      PEPT
ATOM    702 HD1  CHH    21      44.643  51.286   2.545  1.00  0.00      PEPT
ATOM    703 H2   CHH    21      42.450  46.218  -0.626  1.00  0.00      PEPT
ATOM    704 HD2  CHH    21      47.744  44.563   0.672  1.00  0.00      PEPT
ATOM    705 HA1  CHH    21      45.707  48.158  -0.595  1.00  0.00      PEPT
ATOM    706 HB1  CHH    21      44.716  50.466  -1.092  1.00  0.00      PEPT
ATOM    707 HB2  CHH    21      45.888  50.412   0.250  1.00  0.00      PEPT
ATOM    708 HD3  CHH    21      41.928  50.746  -0.659  1.00  0.00      PEPT
ATOM    709 HE1  CHH    21      42.251  52.056   3.142  1.00  0.00      PEPT
ATOM    710 HA2  CHH    21      43.318  45.369   1.344  1.00  0.00      PEPT
ATOM    711 HB3  CHH    21      45.640  45.190  -0.687  1.00  0.00      PEPT
ATOM    712 HB4  CHH    21      44.181  44.173  -0.639  1.00  0.00      PEPT
ATOM    713 HD4  CHH    21      44.171  42.718   1.928  1.00  0.00      PEPT
ATOM    714 HE2  CHH    21      48.352  42.814   2.437  1.00  0.00      PEPT
ATOM    851 O2   CHH    26      30.052  32.681  17.867  1.00  0.00      PEPT
ATOM    852 O1   CHH    26      26.457  33.892  14.203  1.00  0.00      PEPT
ATOM    853 N1   CHH    26      29.267  34.207  16.494  1.00  0.00      PEPT
ATOM    854 ND1  CHH    26      30.158  37.421  16.022  1.00  0.00      PEPT
ATOM    855 NE1  CHH    26      31.687  37.602  14.382  1.00  0.00      PEPT
ATOM    856 N2   CHH    26      27.294  32.401  15.708  1.00  0.00      PEPT
ATOM    857 ND2  CHH    26      28.216  28.728  15.310  1.00  0.00      PEPT
ATOM    858 NE2  CHH    26      28.437  28.080  13.274  1.00  0.00      PEPT
ATOM    859 CA   CHH    26      28.640  34.383  15.240  1.00  0.00      PEPT
ATOM    860 C1   CHH    26      27.320  33.575  15.019  1.00  0.00      PEPT
ATOM    861 CB   CHH    26      28.437  35.869  14.947  1.00  0.00      PEPT
ATOM    862 CG   CHH    26      29.744  36.654  14.937  1.00  0.00      PEPT
ATOM    863 CD1  CHH    26      30.685  36.783  13.933  1.00  0.00      PEPT
ATOM    864 CE1  CHH    26      31.334  37.962  15.606  1.00  0.00      PEPT
ATOM    865 CA2  CHH    26      28.426  31.891  16.373  1.00  0.00      PEPT
ATOM    866 C2   CHH    26      29.252  32.960  17.015  1.00  0.00      PEPT
ATOM    867 CB2  CHH    26      29.362  30.970  15.482  1.00  0.00      PEPT
ATOM    868 CG2  CHH    26      28.962  29.700  14.757  1.00  0.00      PEPT
ATOM    869 CD2  CHH    26      29.134  29.255  13.509  1.00  0.00      PEPT
ATOM    870 CE2  CHH    26      27.976  27.769  14.418  1.00  0.00      PEPT
ATOM    871 H1   CHH    26      29.849  34.936  16.847  1.00  0.00      PEPT
ATOM    872 HD1  CHH    26      29.553  37.823  16.724  1.00  0.00      PEPT
ATOM    873 H2   CHH    26      26.521  31.770  15.722  1.00  0.00      PEPT
ATOM    874 HD2  CHH    26      27.952  28.701  16.284  1.00  0.00      PEPT
ATOM    875 HA1  CHH    26      29.271  33.927  14.447  1.00  0.00      PEPT
ATOM    876 HB1  CHH    26      27.759  36.340  15.690  1.00  0.00      PEPT
ATOM    877 HB2  CHH    26      28.078  36.029  13.908  1.00  0.00      PEPT
ATOM    878 HD3  CHH    26      30.775  36.101  13.096  1.00  0.00      PEPT
ATOM    879 HE1  CHH    26      31.884  38.753  16.115  1.00  0.00      PEPT
ATOM    880 HA2  CHH    26      28.000  31.261  17.183  1.00  0.00      PEPT
ATOM    881 HB3  CHH    26      30.164  30.696  16.200  1.00  0.00      PEPT
ATOM    882 HB4  CHH    26      29.804  31.631  14.705  1.00  0.00      PEPT
ATOM    883 HD4  CHH    26      29.552  29.748  12.640  1.00  0.00      PEPT
ATOM    884 HE2  CHH    26      27.435  26.888  14.764  1.00  0.00      PEPT
ATOM    953 O2   CHH    29      40.008  39.984  12.092  1.00  0.00      PEPT
ATOM    954 O1   CHH    29      42.124  43.240   8.411  1.00  0.00      PEPT
ATOM    955 N1   CHH    29      40.164  41.968  11.145  1.00  0.00      PEPT
ATOM    956 ND1  CHH    29      37.383  44.279  10.280  1.00  0.00      PEPT
ATOM    957 NE1  CHH    29      35.922  42.874  11.102  1.00  0.00      PEPT
ATOM    958 N2   CHH    29      41.826  41.104   9.106  1.00  0.00      PEPT
ATOM    959 ND2  CHH    29      43.692  38.754  12.295  1.00  0.00      PEPT
ATOM    960 NE2  CHH    29      45.435  40.008  11.855  1.00  0.00      PEPT
ATOM    961 CA   CHH    29      40.292  42.811   9.967  1.00  0.00      PEPT
ATOM    962 C1   CHH    29      41.495  42.426   9.075  1.00  0.00      PEPT
ATOM    963 CB   CHH    29      39.042  42.774   9.077  1.00  0.00      PEPT
ATOM    964 CG   CHH    29      37.721  43.059   9.768  1.00  0.00      PEPT
ATOM    965 CD1  CHH    29      36.841  42.202  10.330  1.00  0.00      PEPT
ATOM    966 CE1  CHH    29      36.245  44.140  10.989  1.00  0.00      PEPT
ATOM    967 CA2  CHH    29      41.118  40.070   9.934  1.00  0.00      PEPT
ATOM    968 C2   CHH    29      40.427  40.653  11.122  1.00  0.00      PEPT
ATOM    969 CB2  CHH    29      42.162  38.932  10.335  1.00  0.00      PEPT
ATOM    970 CG2  CHH    29      43.498  39.257  11.004  1.00  0.00      PEPT
ATOM    971 CD2  CHH    29      44.557  40.076  10.728  1.00  0.00      PEPT
ATOM    972 CE2  CHH    29      44.914  39.197  12.758  1.00  0.00      PEPT
ATOM    973 H1   CHH    29      39.657  42.224  11.964  1.00  0.00      PEPT
ATOM    974 HD1  CHH    29      37.847  45.165  10.139  1.00  0.00      PEPT
ATOM    975 H2   CHH    29      42.546  40.711   8.539  1.00  0.00      PEPT
ATOM    976 HD2  CHH    29      42.964  38.386  12.891  1.00  0.00      PEPT
ATOM    977 HA1  CHH    29      40.443  43.860  10.299  1.00  0.00      PEPT
ATOM    978 HB1  CHH    29      38.982  41.807   8.533  1.00  0.00      PEPT
ATOM    979 HB2  CHH    29      39.200  43.443   8.204  1.00  0.00      PEPT
ATOM    980 HD3  CHH    29      37.006  41.141  10.469  1.00  0.00      PEPT
ATOM    981 HE1  CHH    29      35.810  44.948  11.576  1.00  0.00      PEPT
ATOM    982 HA2  CHH    29      40.354  39.538   9.327  1.00  0.00      PEPT
ATOM    983 HB3  CHH    29      42.459  38.454   9.377  1.00  0.00      PEPT
ATOM    984 HB4  CHH    29      41.606  38.213  10.974  1.00  0.00      PEPT
ATOM    985 HD4  CHH    29      44.760  40.778   9.929  1.00  0.00      PEPT
ATOM    986 HE2  CHH    29      45.365  39.044  13.738  1.00  0.00      PEPT
ATOM    987 O2   CHH    30      34.231  38.994   3.223  1.00  0.00      PEPT
ATOM    988 O1   CHH    30      34.434  43.435   6.248  1.00  0.00      PEPT
ATOM    989 N1   CHH    30      35.388  40.069   4.903  1.00  0.00      PEPT
ATOM    990 ND1  CHH    30      32.638  40.078   6.680  1.00  0.00      PEPT
ATOM    991 NE1  CHH    30      32.175  38.372   8.110  1.00  0.00      PEPT
ATOM    992 N2   CHH    30      34.129  42.496   4.245  1.00  0.00      PEPT
ATOM    993 ND2  CHH    30      35.541  42.725   1.359  1.00  0.00      PEPT
ATOM    994 NE2  CHH    30      36.269  41.631  -0.392  1.00  0.00      PEPT
ATOM    995 CA   CHH    30      35.379  41.216   5.894  1.00  0.00      PEPT
ATOM    996 C1   CHH    30      34.626  42.469   5.478  1.00  0.00      PEPT
ATOM    997 CB   CHH    30      35.059  40.775   7.357  1.00  0.00      PEPT
ATOM    998 CG   CHH    30      33.778  39.913   7.428  1.00  0.00      PEPT
ATOM    999 CD1  CHH    30      33.462  38.873   8.347  1.00  0.00      PEPT
ATOM   1000 CE1  CHH    30      31.722  39.193   7.150  1.00  0.00      PEPT
ATOM   1001 CA2  CHH    30      33.729  41.272   3.534  1.00  0.00      PEPT
ATOM   1002 C2   CHH    30      34.499  40.007   3.879  1.00  0.00      PEPT
ATOM   1003 CB2  CHH    30      33.459  41.525   2.027  1.00  0.00      PEPT
ATOM   1004 CG2  CHH    30      34.671  41.690   1.148  1.00  0.00      PEPT
ATOM   1005 CD2  CHH    30      35.133  41.036   0.107  1.00  0.00      PEPT
ATOM   1006 CE2  CHH    30      36.498  42.668   0.373  1.00  0.00      PEPT
ATOM   1007 H1   CHH    30      35.764  39.195   5.201  1.00  0.00      PEPT
ATOM   1008 HD1  CHH    30      32.324  40.764   6.009  1.00  0.00      PEPT
ATOM   1009 H2   CHH    30      33.602  43.320   4.050  1.00  0.00      PEPT
ATOM   1010 HD2  CHH    30      35.522  43.328   2.169  1.00  0.00      PEPT
ATOM   1011 HA1  CHH    30      36.380  41.695   5.871  1.00  0.00      PEPT
ATOM   1012 HB1  CHH    30      35.056  41.683   7.997  1.00  0.00      PEPT
ATOM   1013 HB2  CHH    30      35.894  40.152   7.743  1.00  0.00      PEPT
ATOM   1014 HD3  CHH    30      34.111  38.461   9.110  1.00  0.00      PEPT
ATOM   1015 HE1  CHH    30      30.822  39.053   6.551  1.00  0.00      PEPT
ATOM   1016 HA2  CHH    30      32.722  40.962   3.886  1.00  0.00      PEPT
ATOM   1017 HB3  CHH    30      32.766  42.364   1.803  1.00  0.00      PEPT
ATOM   1018 HB4  CHH    30      32.949  40.645   1.581  1.00  0.00      PEPT
ATOM   1019 HD4  CHH    30      34.894  40.026  -0.202  1.00  0.00      PEPT
ATOM   1020 HE2  CHH    30      37.440  43.216   0.411  1.00  0.00      PEPT
ATOM   1089 O2   CHH    33      49.008  37.519  49.510  1.00  0.00      PEPT
ATOM   1090 O1   CHH    33      52.073  33.187  48.684  1.00  0.00      PEPT
ATOM   1091 N1   CHH    33      49.688  35.899  48.225  1.00  0.00      PEPT
ATOM   1092 ND1  CHH    33      48.943  31.942  49.042  1.00  0.00      PEPT
ATOM   1093 NE1  CHH    33      46.762  32.167  49.398  1.00  0.00      PEPT
ATOM   1094 N2   CHH    33      51.423  34.908  50.133  1.00  0.00      PEPT
ATOM   1095 ND2  CHH    33      52.330  38.222  48.073  1.00  0.00      PEPT
ATOM   1096 NE2  CHH    33      54.147  37.216  47.403  1.00  0.00      PEPT
ATOM   1097 CA   CHH    33      50.466  34.703  47.884  1.00  0.00      PEPT
ATOM   1098 C1   CHH    33      51.425  34.209  48.999  1.00  0.00      PEPT
ATOM   1099 CB   CHH    33      49.509  33.601  47.242  1.00  0.00      PEPT
ATOM   1100 CG   CHH    33      48.520  32.910  48.165  1.00  0.00      PEPT
ATOM   1101 CD1  CHH    33      47.199  33.019  48.370  1.00  0.00      PEPT
ATOM   1102 CE1  CHH    33      47.851  31.512  49.759  1.00  0.00      PEPT
ATOM   1103 CA2  CHH    33      50.860  36.275  50.379  1.00  0.00      PEPT
ATOM   1104 C2   CHH    33      49.772  36.620  49.306  1.00  0.00      PEPT
ATOM   1105 CB2  CHH    33      51.986  37.376  50.402  1.00  0.00      PEPT
ATOM   1106 CG2  CHH    33      52.770  37.458  49.132  1.00  0.00      PEPT
ATOM   1107 CD2  CHH    33      53.884  36.833  48.657  1.00  0.00      PEPT
ATOM   1108 CE2  CHH    33      53.201  38.068  47.050  1.00  0.00      PEPT
ATOM   1109 H1   CHH    33      48.905  36.046  47.625  1.00  0.00      PEPT
ATOM   1110 HD1  CHH    33      49.860  31.532  48.937  1.00  0.00      PEPT
ATOM   1111 H2   CHH    33      51.931  34.427  50.844  1.00  0.00      PEPT
ATOM   1112 HD2  CHH    33      51.597  38.911  47.980  1.00  0.00      PEPT
ATOM   1113 HA1  CHH    33      51.196  35.072  47.132  1.00  0.00      PEPT
ATOM   1114 HB1  CHH    33      50.065  32.823  46.677  1.00  0.00      PEPT
ATOM   1115 HB2  CHH    33      48.965  34.079  46.399  1.00  0.00      PEPT
ATOM   1116 HD3  CHH    33      46.531  33.785  47.996  1.00  0.00      PEPT
ATOM   1117 HE1  CHH    33      47.992  30.902  50.651  1.00  0.00      PEPT
ATOM   1118 HA2  CHH    33      50.404  36.203  51.389  1.00  0.00      PEPT
ATOM   1119 HB3  CHH    33      52.613  37.095  51.275  1.00  0.00      PEPT
ATOM   1120 HB4  CHH    33      51.640  38.402  50.653  1.00  0.00      PEPT
ATOM   1121 HD4  CHH    33      54.577  36.141  49.119  1.00  0.00      PEPT
ATOM   1122 HE2  CHH    33      53.112  38.661  46.139  1.00  0.00      PEPT
ATOM   1157 O2   CHH    35      33.016  39.725  29.650  1.00  0.00      PEPT
ATOM   1158 O1   CHH    35      31.063  35.593  32.210  1.00  0.00      PEPT
ATOM   1159 N1   CHH    35      33.039  37.556  29.934  1.00  0.00      PEPT
ATOM   1160 ND1  CHH    35      31.647  35.225  27.868  1.00  0.00      PEPT
ATOM   1161 NE1  CHH    35      29.712  34.221  28.281  1.00  0.00      PEPT
ATOM   1162 N2   CHH    35      31.166  37.828  31.924  1.00  0.00      PEPT
ATOM   1163 ND2  CHH    35      30.748  40.362  34.227  1.00  0.00      PEPT
ATOM   1164 NE2  CHH    35      31.374  39.666  36.278  1.00  0.00      PEPT
ATOM   1165 CA   CHH    35      32.867  36.391  30.837  1.00  0.00      PEPT
ATOM   1166 C1   CHH    35      31.620  36.543  31.715  1.00  0.00      PEPT
ATOM   1167 CB   CHH    35      32.853  35.045  30.069  1.00  0.00      PEPT
ATOM   1168 CG   CHH    35      31.701  34.837  29.145  1.00  0.00      PEPT
ATOM   1169 CD1  CHH    35      30.495  34.245  29.413  1.00  0.00      PEPT
ATOM   1170 CE1  CHH    35      30.447  34.849  27.413  1.00  0.00      PEPT
ATOM   1171 CA2  CHH    35      31.859  39.035  31.621  1.00  0.00      PEPT
ATOM   1172 C2   CHH    35      32.690  38.807  30.341  1.00  0.00      PEPT
ATOM   1173 CB2  CHH    35      32.741  39.467  32.839  1.00  0.00      PEPT
ATOM   1174 CG2  CHH    35      31.877  39.593  34.096  1.00  0.00      PEPT
ATOM   1175 CD2  CHH    35      32.157  39.124  35.310  1.00  0.00      PEPT
ATOM   1176 CE2  CHH    35      30.469  40.376  35.564  1.00  0.00      PEPT
ATOM   1177 H1   CHH    35      33.573  37.624  29.095  1.00  0.00      PEPT
ATOM   1178 HD1  CHH    35      32.426  35.502  27.287  1.00  0.00      PEPT
ATOM   1179 H2   CHH    35      30.358  37.940  32.498  1.00  0.00      PEPT
ATOM   1180 HD2  CHH    35      30.301  40.917  33.511  1.00  0.00      PEPT
ATOM   1181 HA1  CHH    35      33.686  36.453  31.586  1.00  0.00      PEPT
ATOM   1182 HB1  CHH    35      32.847  34.202  30.793  1.00  0.00      PEPT
ATOM   1183 HB2  CHH    35      33.805  34.918  29.513  1.00  0.00      PEPT
ATOM   1184 HD3  CHH    35      30.095  33.878  30.350  1.00  0.00      PEPT
ATOM   1185 HE1  CHH    35      30.208  34.950  26.354  1.00  0.00      PEPT
ATOM   1186 HA2  CHH    35      31.203  39.831  31.209  1.00  0.00      PEPT
ATOM   1187 HB3  CHH    35      33.239  40.417  32.553  1.00  0.00      PEPT
ATOM   1188 HB4  CHH    35      33.536  38.706  32.994  1.00  0.00      PEPT
ATOM   1189 HD4  CHH    35      33.053  38.601  35.621  1.00  0.00      PEPT
ATOM   1190 HE2  CHH    35      29.894  41.141  36.087  1.00  0.00      PEPT
ATOM   1225 O2   CHH    37      26.223  35.733  21.684  1.00  0.00      PEPT
ATOM   1226 O1   CHH    37      27.921  40.082  24.241  1.00  0.00      PEPT
ATOM   1227 N1   CHH    37      25.932  37.210  23.357  1.00  0.00      PEPT
ATOM   1228 ND1  CHH    37      25.181  40.835  21.408  1.00  0.00      PEPT
ATOM   1229 NE1  CHH    37      24.135  39.530  19.913  1.00  0.00      PEPT
ATOM   1230 N2   CHH    37      28.072  38.728  22.514  1.00  0.00      PEPT
ATOM   1231 ND2  CHH    37      30.050  37.863  19.778  1.00  0.00      PEPT
ATOM   1232 NE2  CHH    37      32.122  38.364  20.555  1.00  0.00      PEPT
ATOM   1233 CA   CHH    37      26.065  38.600  23.841  1.00  0.00      PEPT
ATOM   1234 C1   CHH    37      27.409  39.235  23.566  1.00  0.00      PEPT
ATOM   1235 CB   CHH    37      24.799  39.507  23.525  1.00  0.00      PEPT
ATOM   1236 CG   CHH    37      24.666  39.709  22.081  1.00  0.00      PEPT
ATOM   1237 CD1  CHH    37      24.058  38.936  21.192  1.00  0.00      PEPT
ATOM   1238 CE1  CHH    37      24.782  40.640  20.102  1.00  0.00      PEPT
ATOM   1239 CA2  CHH    37      27.698  37.577  21.788  1.00  0.00      PEPT
ATOM   1240 C2   CHH    37      26.502  36.785  22.248  1.00  0.00      PEPT
ATOM   1241 CB2  CHH    37      28.922  36.641  21.663  1.00  0.00      PEPT
ATOM   1242 CG2  CHH    37      30.105  37.427  21.058  1.00  0.00      PEPT
ATOM   1243 CD2  CHH    37      31.373  37.704  21.532  1.00  0.00      PEPT
ATOM   1244 CE2  CHH    37      31.271  38.374  19.493  1.00  0.00      PEPT
ATOM   1245 H1   CHH    37      25.102  36.704  23.575  1.00  0.00      PEPT
ATOM   1246 HD1  CHH    37      25.925  41.380  21.820  1.00  0.00      PEPT
ATOM   1247 H2   CHH    37      29.004  39.057  22.388  1.00  0.00      PEPT
ATOM   1248 HD2  CHH    37      29.253  37.762  19.165  1.00  0.00      PEPT
ATOM   1249 HA1  CHH    37      26.100  38.691  24.948  1.00  0.00      PEPT
ATOM   1250 HB1  CHH    37      24.931  40.526  23.949  1.00  0.00      PEPT
ATOM   1251 HB2  CHH    37      23.837  39.078  23.879  1.00  0.00      PEPT
ATOM   1252 HD3  CHH    37      23.547  38.002  21.388  1.00  0.00      PEPT
ATOM   1253 HE1  CHH    37      25.054  41.340  19.313  1.00  0.00      PEPT
ATOM   1254 HA2  CHH    37      27.511  37.950  20.758  1.00  0.00      PEPT
ATOM   1255 HB3  CHH    37      28.708  35.810  20.958  1.00  0.00      PEPT
ATOM   1256 HB4  CHH    37      29.289  36.282  22.648  1.00  0.00      PEPT
ATOM   1257 HD4  CHH    37      31.778  37.335  22.466  1.00  0.00      PEPT
ATOM   1258 HE2  CHH    37      31.591  38.745  18.520  1.00  0.00      PEPT
ATOM   1259 O2   CHH    38      26.999  45.210   4.320  1.00  0.00      PEPT
ATOM   1260 O1   CHH    38      27.410  48.390   0.013  1.00  0.00      PEPT
ATOM   1261 N1   CHH    38      27.024  45.582   2.148  1.00  0.00      PEPT
ATOM   1262 ND1  CHH    38      29.482  44.806  -1.345  1.00  0.00      PEPT
ATOM   1263 NE1  CHH    38      30.951  44.831   0.331  1.00  0.00      PEPT
ATOM   1264 N2   CHH    38      27.593  48.272   2.337  1.00  0.00      PEPT
ATOM   1265 ND2  CHH    38      27.950  50.236   5.102  1.00  0.00      PEPT
ATOM   1266 NE2  CHH    38      27.138  51.818   3.780  1.00  0.00      PEPT
ATOM   1267 CA   CHH    38      26.759  46.408   0.967  1.00  0.00      PEPT
ATOM   1268 C1   CHH    38      27.312  47.839   1.087  1.00  0.00      PEPT
ATOM   1269 CB   CHH    38      27.321  45.658  -0.234  1.00  0.00      PEPT
ATOM   1270 CG   CHH    38      28.806  45.265  -0.236  1.00  0.00      PEPT
ATOM   1271 CD1  CHH    38      29.691  45.249   0.802  1.00  0.00      PEPT
ATOM   1272 CE1  CHH    38      30.708  44.555  -0.927  1.00  0.00      PEPT
ATOM   1273 CA2  CHH    38      27.432  47.508   3.623  1.00  0.00      PEPT
ATOM   1274 C2   CHH    38      27.087  46.004   3.406  1.00  0.00      PEPT
ATOM   1275 CB2  CHH    38      26.496  48.207   4.586  1.00  0.00      PEPT
ATOM   1276 CG2  CHH    38      26.849  49.724   4.608  1.00  0.00      PEPT
ATOM   1277 CD2  CHH    38      26.253  50.702   3.921  1.00  0.00      PEPT
ATOM   1278 CE2  CHH    38      28.111  51.496   4.597  1.00  0.00      PEPT
ATOM   1279 H1   CHH    38      26.944  44.607   1.955  1.00  0.00      PEPT
ATOM   1280 HD1  CHH    38      29.088  44.657  -2.263  1.00  0.00      PEPT
ATOM   1281 H2   CHH    38      28.032  49.168   2.340  1.00  0.00      PEPT
ATOM   1282 HD2  CHH    38      28.703  49.762   5.580  1.00  0.00      PEPT
ATOM   1283 HA1  CHH    38      25.660  46.558   0.901  1.00  0.00      PEPT
ATOM   1284 HB1  CHH    38      27.056  46.134  -1.202  1.00  0.00      PEPT
ATOM   1285 HB2  CHH    38      26.781  44.686  -0.241  1.00  0.00      PEPT
ATOM   1286 HD3  CHH    38      29.589  45.497   1.851  1.00  0.00      PEPT
ATOM   1287 HE1  CHH    38      31.440  44.270  -1.683  1.00  0.00      PEPT
ATOM   1288 HA2  CHH    38      28.458  47.467   4.048  1.00  0.00      PEPT
ATOM   1289 HB3  CHH    38      26.564  47.789   5.614  1.00  0.00      PEPT
ATOM   1290 HB4  CHH    38      25.445  48.127   4.235  1.00  0.00      PEPT
ATOM   1291 HD4  CHH    38      25.364  50.614   3.309  1.00  0.00      PEPT
ATOM   1292 HE2  CHH    38      29.015  52.059   4.830  1.00  0.00      PEPT
ATOM   1293 O2   CHH    39      47.899  41.510  43.252  1.00  0.00      PEPT
ATOM   1294 O1   CHH    39      42.888  40.122  43.012  1.00  0.00      PEPT
ATOM   1295 N1   CHH    39      46.333  40.108  43.986  1.00  0.00      PEPT
ATOM   1296 ND1  CHH    39      45.150  37.039  46.345  1.00  0.00      PEPT
ATOM   1297 NE1  CHH    39      47.284  36.360  46.313  1.00  0.00      PEPT
ATOM   1298 N2   CHH    39      44.654  40.804  41.840  1.00  0.00      PEPT
ATOM   1299 ND2  CHH    39      44.773  42.892  39.136  1.00  0.00      PEPT
ATOM   1300 NE2  CHH    39      46.269  43.061  37.478  1.00  0.00      PEPT
ATOM   1301 CA   CHH    39      44.955  39.614  43.984  1.00  0.00      PEPT
ATOM   1302 C1   CHH    39      44.104  40.179  42.910  1.00  0.00      PEPT
ATOM   1303 CB   CHH    39      44.957  38.078  43.945  1.00  0.00      PEPT
ATOM   1304 CG   CHH    39      45.727  37.508  45.183  1.00  0.00      PEPT
ATOM   1305 CD1  CHH    39      47.003  37.063  45.179  1.00  0.00      PEPT
ATOM   1306 CE1  CHH    39      46.155  36.373  46.985  1.00  0.00      PEPT
ATOM   1307 CA2  CHH    39      46.047  41.187  41.810  1.00  0.00      PEPT
ATOM   1308 C2   CHH    39      46.817  40.937  43.113  1.00  0.00      PEPT
ATOM   1309 CB2  CHH    39      46.203  42.571  41.186  1.00  0.00      PEPT
ATOM   1310 CG2  CHH    39      45.993  42.836  39.718  1.00  0.00      PEPT
ATOM   1311 CD2  CHH    39      46.903  42.914  38.700  1.00  0.00      PEPT
ATOM   1312 CE2  CHH    39      44.988  43.011  37.766  1.00  0.00      PEPT
ATOM   1313 H1   CHH    39      46.914  39.957  44.782  1.00  0.00      PEPT
ATOM   1314 HD1  CHH    39      44.164  37.108  46.549  1.00  0.00      PEPT
ATOM   1315 H2   CHH    39      44.008  40.973  41.099  1.00  0.00      PEPT
ATOM   1316 HD2  CHH    39      43.934  42.761  39.683  1.00  0.00      PEPT
ATOM   1317 HA1  CHH    39      44.568  40.010  44.947  1.00  0.00      PEPT
ATOM   1318 HB1  CHH    39      45.247  37.583  42.994  1.00  0.00      PEPT
ATOM   1319 HB2  CHH    39      43.914  37.745  44.135  1.00  0.00      PEPT
ATOM   1320 HD3  CHH    39      47.756  37.302  44.437  1.00  0.00      PEPT
ATOM   1321 HE1  CHH    39      46.147  35.999  48.009  1.00  0.00      PEPT
ATOM   1322 HA2  CHH    39      46.374  40.469  41.028  1.00  0.00      PEPT
ATOM   1323 HB3  CHH    39      47.235  42.866  41.473  1.00  0.00      PEPT
ATOM   1324 HB4  CHH    39      45.460  43.211  41.709  1.00  0.00      PEPT
ATOM   1325 HD4  CHH    39      47.958  42.696  38.802  1.00  0.00      PEPT
ATOM   1326 HE2  CHH    39      44.177  43.132  37.048  1.00  0.00      PEPT
ATOM   1429 O2   CHH    43      36.889  43.911  19.353  1.00  0.00      PEPT
ATOM   1430 O1   CHH    43      41.293  41.187  19.480  1.00  0.00      PEPT
ATOM   1431 N1   CHH    43      38.782  43.276  18.325  1.00  0.00      PEPT
ATOM   1432 ND1  CHH    43      37.637  42.007  15.035  1.00  0.00      PEPT
ATOM   1433 NE1  CHH    43      39.031  43.016  13.633  1.00  0.00      PEPT
ATOM   1434 N2   CHH    43      39.130  41.102  20.077  1.00  0.00      PEPT
ATOM   1435 ND2  CHH    43      36.795  39.601  22.439  1.00  0.00      PEPT
ATOM   1436 NE2  CHH    43      37.994  39.569  24.293  1.00  0.00      PEPT
ATOM   1437 CA   CHH    43      39.732  42.202  17.997  1.00  0.00      PEPT
ATOM   1438 C1   CHH    43      40.126  41.451  19.249  1.00  0.00      PEPT
ATOM   1439 CB   CHH    43      39.172  41.239  16.892  1.00  0.00      PEPT
ATOM   1440 CG   CHH    43      38.933  41.912  15.561  1.00  0.00      PEPT
ATOM   1441 CD1  CHH    43      39.761  42.548  14.673  1.00  0.00      PEPT
ATOM   1442 CE1  CHH    43      37.744  42.760  13.864  1.00  0.00      PEPT
ATOM   1443 CA2  CHH    43      37.790  41.821  20.104  1.00  0.00      PEPT
ATOM   1444 C2   CHH    43      37.798  43.093  19.242  1.00  0.00      PEPT
ATOM   1445 CB2  CHH    43      37.292  42.075  21.607  1.00  0.00      PEPT
ATOM   1446 CG2  CHH    43      37.347  40.822  22.594  1.00  0.00      PEPT
ATOM   1447 CD2  CHH    43      38.084  40.763  23.707  1.00  0.00      PEPT
ATOM   1448 CE2  CHH    43      37.191  38.844  23.532  1.00  0.00      PEPT
ATOM   1449 H1   CHH    43      38.589  43.922  17.591  1.00  0.00      PEPT
ATOM   1450 HD1  CHH    43      36.760  41.742  15.461  1.00  0.00      PEPT
ATOM   1451 H2   CHH    43      39.435  40.593  20.879  1.00  0.00      PEPT
ATOM   1452 HD2  CHH    43      36.023  39.373  21.829  1.00  0.00      PEPT
ATOM   1453 HA1  CHH    43      40.674  42.697  17.677  1.00  0.00      PEPT
ATOM   1454 HB1  CHH    43      38.211  40.783  17.213  1.00  0.00      PEPT
ATOM   1455 HB2  CHH    43      39.836  40.392  16.615  1.00  0.00      PEPT
ATOM   1456 HD3  CHH    43      40.836  42.680  14.706  1.00  0.00      PEPT
ATOM   1457 HE1  CHH    43      36.919  43.057  13.218  1.00  0.00      PEPT
ATOM   1458 HA2  CHH    43      37.163  41.061  19.590  1.00  0.00      PEPT
ATOM   1459 HB3  CHH    43      36.262  42.482  21.521  1.00  0.00      PEPT
ATOM   1460 HB4  CHH    43      38.005  42.872  21.910  1.00  0.00      PEPT
ATOM   1461 HD4  CHH    43      38.657  41.594  24.101  1.00  0.00      PEPT
ATOM   1462 HE2  CHH    43      36.945  37.785  23.607  1.00  0.00      PEPT
ATOM   1645 F1   FLU     2      49.748  39.035  45.495  1.00  0.00      DRUG
ATOM   1646 O1   FLU     2      51.210  40.004  43.218  1.00  0.00      DRUG
ATOM   1647 O2   FLU     2      52.537  35.792  42.275  1.00  0.00      DRUG
ATOM   1648 N1   FLU     2      52.047  37.921  42.975  1.00  0.00      DRUG
ATOM   1649 N2   FLU     2      51.211  36.048  44.132  1.00  0.00      DRUG
ATOM   1650 C1   FLU     2      51.370  38.890  43.696  1.00  0.00      DRUG
ATOM   1651 C2   FLU     2      51.961  36.505  43.062  1.00  0.00      DRUG
ATOM   1652 C3   FLU     2      50.645  38.271  44.780  1.00  0.00      DRUG
ATOM   1653 C4   FLU     2      50.574  36.885  44.976  1.00  0.00      DRUG
ATOM   1654 H1   FLU     2      52.734  38.196  42.287  1.00  0.00      DRUG
ATOM   1655 H2   FLU     2      51.019  35.057  44.091  1.00  0.00      DRUG
ATOM   1656 H3   FLU     2      49.988  36.412  45.764  1.00  0.00      DRUG
ATOM   1765 F1   FLU    12      16.873  51.201   9.673  1.00  0.00      DRUG
ATOM   1766 O1   FLU    12      17.812  49.689  12.136  1.00  0.00      DRUG
ATOM   1767 O2   FLU    12      16.337  45.857  10.268  1.00  0.00      DRUG
ATOM   1768 N1   FLU    12      17.097  47.834  11.199  1.00  0.00      DRUG
ATOM   1769 N2   FLU    12      15.601  47.807   9.314  1.00  0.00      DRUG
ATOM   1770 C1   FLU    12      17.172  49.228  11.190  1.00  0.00      DRUG
ATOM   1771 C2   FLU    12      16.305  47.097  10.324  1.00  0.00      DRUG
ATOM   1772 C3   FLU    12      16.554  49.955  10.125  1.00  0.00      DRUG
ATOM   1773 C4   FLU    12      15.712  49.197   9.221  1.00  0.00      DRUG
ATOM   1774 H1   FLU    12      17.454  47.324  11.995  1.00  0.00      DRUG
ATOM   1775 H2   FLU    12      15.047  47.266   8.665  1.00  0.00      DRUG
ATOM   1776 H3   FLU    12      15.140  49.709   8.448  1.00  0.00      DRUG
ATOM   1778 ZN   ZN2     2      29.873  34.635   6.749  1.00  0.00      ZN2T
ATOM   1782 ZN   ZN2     6      53.100  30.952  41.821  1.00  0.00      ZN2T
ATOM   1784 ZN   ZN2     8      44.922  46.337   7.263  1.00  0.00      ZN2T
ATOM   1785 ZN   ZN2     9      41.657  42.614  32.728  1.00  0.00      ZN2T
ATOM   1787 ZN   ZN2    11      57.527  41.570  45.028  1.00  0.00      ZN2T
ATOM   1791 ZN   ZN2    15      35.078  28.707   8.189  1.00  0.00      ZN2T
ATOM   1793 ZN   ZN2    17      46.855  44.389  12.492  1.00  0.00      ZN2T
ATOM   1798 ZN   ZN2    22      38.923  39.236  28.526  1.00  0.00      ZN2T
ATOM   1812 ZN   ZN2    36      20.730  41.087   5.884  1.00  0.00      ZN2T
ATOM   1815 ZN   ZN2    39      32.460  40.545  40.525  1.00  0.00      ZN2T
ATOM   1820 ZN   ZN2    44      48.002  44.395  21.380  1.00  0.00      ZN2T
ATOM   1821 ZN   ZN2    45      47.848  43.774  33.536  1.00  0.00      ZN2T
ATOM   1823 ZN   ZN2    47      51.971  41.661  42.353  1.00  0.00      ZN2T
ATOM   1837 O1   NO3     4      59.452  40.823  45.387  1.00  0.00      NO3T
ATOM   1838 O2   NO3     4      60.809  39.332  44.777  1.00  0.00      NO3T
ATOM   1839 O3   NO3     4      61.298  40.656  46.328  1.00  0.00      NO3T
ATOM   1840 N4   NO3     4      60.589  40.389  45.383  1.00  0.00      NO3T
ATOM   1857 O1   NO3     9      51.595  45.665  34.537  1.00  0.00      NO3T
ATOM   1858 O2   NO3     9      50.543  46.500  32.954  1.00  0.00      NO3T
ATOM   1859 O3   NO3     9      49.656  44.877  33.916  1.00  0.00      NO3T
ATOM   1860 N4   NO3     9      50.487  45.825  33.967  1.00  0.00      NO3T
ATOM   1861 O1   NO3    10      51.016  31.539  42.720  1.00  0.00      NO3T
ATOM   1862 O2   NO3    10      51.168  31.400  44.771  1.00  0.00      NO3T
ATOM   1863 O3   NO3    10      50.609  33.197  43.876  1.00  0.00      NO3T
ATOM   1864 N4   NO3    10      50.689  31.957  43.806  1.00  0.00      NO3T
ATOM   1917 O1   NO3    24      53.635  40.309  41.608  1.00  0.00      NO3T
ATOM   1918 O2   NO3    24      53.976  38.411  40.888  1.00  0.00      NO3T
ATOM   1919 O3   NO3    24      55.608  39.605  41.407  1.00  0.00      NO3T
ATOM   1920 N4   NO3    24      54.413  39.535  41.079  1.00  0.00      NO3T
ATOM   1925 O1   NO3    26      36.200  39.154  40.475  1.00  0.00      NO3T
ATOM   1926 O2   NO3    26      35.865  39.401  42.537  1.00  0.00      NO3T
ATOM   1927 O3   NO3    26      34.278  39.534  41.248  1.00  0.00      NO3T
ATOM   1928 N4   NO3    26      35.413  39.178  41.428  1.00  0.00      NO3T
ATOM   1933 O1   NO3    28      43.358  49.778   5.314  1.00  0.00      NO3T
ATOM   1934 O2   NO3    28      44.145  47.969   5.982  1.00  0.00      NO3T
ATOM   1935 O3   NO3    28      45.254  49.127   4.659  1.00  0.00      NO3T
ATOM   1936 N4   NO3    28      44.229  48.954   5.281  1.00  0.00      NO3T
ATOM   1937 O1   NO3    29      19.833  39.766   4.324  1.00  0.00      NO3T
ATOM   1938 O2   NO3    29      19.283  37.740   4.522  1.00  0.00      NO3T
ATOM   1939 O3   NO3    29      18.394  38.903   2.969  1.00  0.00      NO3T
ATOM   1940 N4   NO3    29      19.367  38.717   3.831  1.00  0.00      NO3T
ATOM   1941 O1   NO3    30      30.830  32.847   7.437  1.00  0.00      NO3T
ATOM   1942 O2   NO3    30      31.605  31.251   8.455  1.00  0.00      NO3T
ATOM   1943 O3   NO3    30      31.971  31.401   6.406  1.00  0.00      NO3T
ATOM   1944 N4   NO3    30      31.256  31.688   7.367  1.00  0.00      NO3T
ATOM   1949 O1   NO3    32      44.703  47.408  11.499  1.00  0.00      NO3T
ATOM   1950 O2   NO3    32      46.275  46.447  12.341  1.00  0.00      NO3T
ATOM   1951 O3   NO3    32      46.609  47.646  10.803  1.00  0.00      NO3T
ATOM   1952 N4   NO3    32      45.909  47.390  11.763  1.00  0.00      NO3T
ATOM   1969 O1   NO3    37      50.012  41.582  38.649  1.00  0.00      NO3T
ATOM   1970 O2   NO3    37      50.872  41.257  40.597  1.00  0.00      NO3T
ATOM   1971 O3   NO3    37      49.241  40.168  40.000  1.00  0.00      NO3T
ATOM   1972 N4   NO3    37      50.151  40.915  39.660  1.00  0.00      NO3T
ATOM   1977 O1   NO3    39      37.123  36.410  26.911  1.00  0.00      NO3T
ATOM   1978 O2   NO3    39      37.063  38.343  27.774  1.00  0.00      NO3T
ATOM   1979 O3   NO3    39      35.326  37.129  27.687  1.00  0.00      NO3T
ATOM   1980 N4   NO3    39      36.481  37.337  27.393  1.00  0.00      NO3T
ATOM   1981 O1   NO3    40      38.749  28.773   6.332  1.00  0.00      NO3T
ATOM   1982 O2   NO3    40      38.484  26.830   6.974  1.00  0.00      NO3T
ATOM   1983 O3   NO3    40      37.056  28.243   7.374  1.00  0.00      NO3T
ATOM   1984 N4   NO3    40      38.164  28.016   7.014  1.00  0.00      NO3T
ATOM   1997 O1   NO3    44      41.608  41.116  31.006  1.00  0.00      NO3T
ATOM   1998 O2   NO3    44      42.463  39.426  30.117  1.00  0.00      NO3T
ATOM   1999 O3   NO3    44      40.651  40.066  29.474  1.00  0.00      NO3T
ATOM   2000 N4   NO3    44      41.655  40.298  30.061  1.00  0.00      NO3T
ATOM   2009 O1   NO3    47      49.153  41.716  24.101  1.00  0.00      NO3T
ATOM   2010 O2   NO3    47      47.879  42.900  22.864  1.00  0.00      NO3T
ATOM   2011 O3   NO3    47      47.258  41.061  23.689  1.00  0.00      NO3T
ATOM   2012 N4   NO3    47      48.041  41.996  23.713  1.00  0.00      NO3T
ATOM   2037 O1   NO3    54      55.355  42.006  44.538  1.00  0.00      NO3T
ATOM   2038 O2   NO3    54      54.191  40.524  45.177  1.00  0.00      NO3T
ATOM   2039 O3   NO3    54      53.233  42.043  44.162  1.00  0.00      NO3T
ATOM   2040 N4   NO3    54      54.211  41.681  44.760  1.00  0.00      NO3T
ATOM   2049 O1   NO3    57      45.448  41.300  31.957  1.00  0.00      NO3T
ATOM   2050 O2   NO3    57      45.823  43.007  33.079  1.00  0.00      NO3T
ATOM   2051 O3   NO3    57      43.782  42.420  32.475  1.00  0.00      NO3T
ATOM   2052 N4   NO3    57      45.031  42.271  32.471  1.00  0.00      NO3T
ATOM   2065 O1   NO3    61      39.532  42.774  32.979  1.00  0.00      NO3T
ATOM   2066 O2   NO3    61      38.344  40.995  33.146  1.00  0.00      NO3T
ATOM   2067 O3   NO3    61      38.060  42.309  31.596  1.00  0.00      NO3T
ATOM   2068 N4   NO3    61      38.472  42.143  32.735  1.00  0.00      NO3T
ATOM   2069 O1   NO3    62      20.580  44.937   4.011  1.00  0.00      NO3T
ATOM   2070 O2   NO3    62      18.721  44.610   4.976  1.00  0.00      NO3T
ATOM   2071 O3   NO3    62      20.187  43.072   4.900  1.00  0.00      NO3T
ATOM   2072 N4   NO3    62      19.882  44.294   4.730  1.00  0.00      NO3T
ATOM   2097 O1   NO3    69      45.428  44.800   8.680  1.00  0.00      NO3T
ATOM   2098 O2   NO3    69      45.277  42.801   9.202  1.00  0.00      NO3T
ATOM   2099 O3   NO3    69      46.433  44.042  10.349  1.00  0.00      NO3T
ATOM   2100 N4   NO3    69      45.834  43.867   9.334  1.00  0.00      NO3T
ATOM   2109 O1   NO3    72      36.338  31.871  10.653  1.00  0.00      NO3T
ATOM   2110 O2   NO3    72      37.177  30.068  11.266  1.00  0.00      NO3T
ATOM   2111 O3   NO3    72      35.905  30.057   9.683  1.00  0.00      NO3T
ATOM   2112 N4   NO3    72      36.286  30.637  10.687  1.00  0.00      NO3T
ATOM   2117 O1   NO3    74      58.943  45.387  44.891  1.00  0.00      NO3T
ATOM   2118 O2   NO3    74      57.895  43.674  44.416  1.00  0.00      NO3T
ATOM   2119 O3   NO3    74      58.024  45.292  43.009  1.00  0.00      NO3T
ATOM   2120 N4   NO3    74      58.135  44.850  44.167  1.00  0.00      NO3T
ATOM   2125 O1   NO3    76      47.854  44.940  16.676  1.00  0.00      NO3T
ATOM   2126 O2   NO3    76      47.565  44.476  14.534  1.00  0.00      NO3T
ATOM   2127 O3   NO3    76      48.444  46.324  15.198  1.00  0.00      NO3T
ATOM   2128 N4   NO3    76      48.003  45.205  15.465  1.00  0.00      NO3T
ATOM   2165 O1   NO3    86      46.117  47.160  23.963  1.00  0.00      NO3T
ATOM   2166 O2   NO3    86      46.751  45.603  22.692  1.00  0.00      NO3T
ATOM   2167 O3   NO3    86      45.285  45.261  24.257  1.00  0.00      NO3T
ATOM   2168 N4   NO3    86      45.993  46.034  23.567  1.00  0.00      NO3T
ATOM   2169 O1   NO3    87      28.898  37.333   4.104  1.00  0.00      NO3T
ATOM   2170 O2   NO3    87      28.802  36.360   5.911  1.00  0.00      NO3T
ATOM   2171 O3   NO3    87      28.169  38.359   5.802  1.00  0.00      NO3T
ATOM   2172 N4   NO3    87      28.455  37.308   5.223  1.00  0.00      NO3T
ATOM   2173 O1   NO3    88      30.640  41.586  39.944  1.00  0.00      NO3T
ATOM   2174 O2   NO3    88      28.931  40.927  38.931  1.00  0.00      NO3T
ATOM   2175 O3   NO3    88      28.860  41.450  40.981  1.00  0.00      NO3T
ATOM   2176 N4   NO3    88      29.400  41.603  39.880  1.00  0.00      NO3T
ATOM   2193 O1   NO3    93      41.912  43.983  34.420  1.00  0.00      NO3T
ATOM   2194 O2   NO3    93      40.473  44.880  35.512  1.00  0.00      NO3T
ATOM   2195 O3   NO3    93      42.031  43.904  36.424  1.00  0.00      NO3T
ATOM   2196 N4   NO3    93      41.602  44.434  35.492  1.00  0.00      NO3T
ATOM   2197 O1   NO3    94      52.160  29.514  40.495  1.00  0.00      NO3T
ATOM   2198 O2   NO3    94      52.336  27.437  40.299  1.00  0.00      NO3T
ATOM   2199 O3   NO3    94      51.215  28.491  39.042  1.00  0.00      NO3T
ATOM   2200 N4   NO3    94      51.701  28.460  40.099  1.00  0.00      NO3T
ATOM    817 O2   CHH    25      18.529  41.093  -0.924  1.00  0.00      PEPT
ATOM    818 O1   CHH    25      22.154  44.565   1.130  1.00  0.00      PEPT
ATOM    819 N1   CHH    25      20.391  42.395  -1.314  1.00  0.00      PEPT
ATOM    820 ND1  CHH    25      23.464  41.026  -2.277  1.00  0.00      PEPT
ATOM    821 NE1  CHH    25      24.976  40.675  -0.664  1.00  0.00      PEPT
ATOM    822 N2   CHH    25      20.572  43.062   1.429  1.00  0.00      PEPT
ATOM    823 ND2  CHH    25      18.421  45.431   1.829  1.00  0.00      PEPT
ATOM    824 NE2  CHH    25      17.487  46.548   0.099  1.00  0.00      PEPT
ATOM    825 CA   CHH    25      21.296  43.456  -0.898  1.00  0.00      PEPT
ATOM    826 C1   CHH    25      21.391  43.734   0.620  1.00  0.00      PEPT
ATOM    827 CB   CHH    25      22.691  43.334  -1.671  1.00  0.00      PEPT
ATOM    828 CG   CHH    25      23.549  42.175  -1.484  1.00  0.00      PEPT
ATOM    829 CD1  CHH    25      24.461  41.933  -0.491  1.00  0.00      PEPT
ATOM    830 CE1  CHH    25      24.415  40.193  -1.814  1.00  0.00      PEPT
ATOM    831 CA2  CHH    25      19.372  42.355   0.927  1.00  0.00      PEPT
ATOM    832 C2   CHH    25      19.376  41.896  -0.532  1.00  0.00      PEPT
ATOM    833 CB2  CHH    25      17.989  42.949   1.299  1.00  0.00      PEPT
ATOM    834 CG2  CHH    25      17.819  44.440   1.055  1.00  0.00      PEPT
ATOM    835 CD2  CHH    25      17.276  45.179   0.024  1.00  0.00      PEPT
ATOM    836 CE2  CHH    25      18.189  46.637   1.198  1.00  0.00      PEPT
ATOM    837 H1   CHH    25      20.443  42.212  -2.293  1.00  0.00      PEPT
ATOM    838 HD1  CHH    25      22.733  40.854  -2.952  1.00  0.00      PEPT
ATOM    839 H2   CHH    25      20.614  43.287   2.399  1.00  0.00      PEPT
ATOM    840 HD2  CHH    25      18.902  45.272   2.702  1.00  0.00      PEPT
ATOM    841 HA1  CHH    25      20.841  44.403  -1.258  1.00  0.00      PEPT
ATOM    842 HB1  CHH    25      23.284  44.255  -1.483  1.00  0.00      PEPT
ATOM    843 HB2  CHH    25      22.462  43.405  -2.756  1.00  0.00      PEPT
ATOM    844 HD3  CHH    25      24.778  42.533   0.353  1.00  0.00      PEPT
ATOM    845 HE1  CHH    25      24.707  39.216  -2.200  1.00  0.00      PEPT
ATOM    846 HA2  CHH    25      19.427  41.415   1.517  1.00  0.00      PEPT
ATOM    847 HB3  CHH    25      17.918  42.876   2.405  1.00  0.00      PEPT
ATOM    848 HB4  CHH    25      17.138  42.346   0.916  1.00  0.00      PEPT
ATOM    849 HD4  CHH    25      16.801  44.814  -0.879  1.00  0.00      PEPT
ATOM    850 HE2  CHH    25      18.460  47.534   1.755  1.00  0.00      PEPT
ATOM   1669 F1   FLU     4      41.513  51.646  -6.375  1.00  0.00      DRUG
ATOM   1670 O1   FLU     4      43.682  50.445  -7.909  1.00  0.00      DRUG
ATOM   1671 O2   FLU     4      45.658  49.066  -3.915  1.00  0.00      DRUG
ATOM   1672 N1   FLU     4      44.636  49.761  -5.995  1.00  0.00      DRUG
ATOM   1673 N2   FLU     4      43.596  50.202  -3.861  1.00  0.00      DRUG
ATOM   1674 C1   FLU     4      43.588  50.348  -6.705  1.00  0.00      DRUG
ATOM   1675 C2   FLU     4      44.737  49.573  -4.507  1.00  0.00      DRUG
ATOM   1676 C3   FLU     4      42.538  50.897  -5.819  1.00  0.00      DRUG
ATOM   1677 C4   FLU     4      42.574  50.772  -4.455  1.00  0.00      DRUG
ATOM   1678 H1   FLU     4      45.348  49.313  -6.554  1.00  0.00      DRUG
ATOM   1679 H2   FLU     4      43.539  49.912  -2.895  1.00  0.00      DRUG
ATOM   1680 H3   FLU     4      41.924  51.412  -3.859  1.00  0.00      DRUG
END
