# Supplementary material for: Co-Assembly of Cancer Drugs with Cyclo-HH Peptides: Insights from Simulations and Experiments
Source: ACS Appl Bio Mater. 2024 Mar 13;7(4):2309–24. doi: 10.1021/acsabm.3c01304 (PMC11022239; doi:10.1021/acsabm.3c01304)
Supplement: Supplementary file 2 — mt3c01304_si_002.zip [file mt3c01304_si_002.zip › cluster_mit.pdb]

ATOM     43 O1   MIT     2      49.101  23.349  42.400  1.00  0.00      DRUG
ATOM     44 O2   MIT     2      48.726  20.925  44.895  1.00  0.00      DRUG
ATOM     45 O3   MIT     2      47.832  20.505  38.130  1.00  0.00      DRUG
ATOM     46 O4   MIT     2      44.771  20.030  42.572  1.00  0.00      DRUG
ATOM     47 O5   MIT     2      48.660  18.722  45.504  1.00  0.00      DRUG
ATOM     48 N    MIT     2      50.976  20.162  41.469  1.00  0.00      DRUG
ATOM     49 N1   MIT     2      48.602  21.829  40.521  1.00  0.00      DRUG
ATOM     50 N2   MIT     2      43.733  18.966  40.253  1.00  0.00      DRUG
ATOM     51 N3   MIT     2      50.275  20.117  46.283  1.00  0.00      DRUG
ATOM     52 C    MIT     2      50.156  21.163  42.347  1.00  0.00      DRUG
ATOM     53 C1   MIT     2      48.903  21.950  41.960  1.00  0.00      DRUG
ATOM     54 C2   MIT     2      50.959  21.552  40.945  1.00  0.00      DRUG
ATOM     55 C3   MIT     2      49.917  21.877  39.798  1.00  0.00      DRUG
ATOM     56 C4   MIT     2      47.587  21.470  42.676  1.00  0.00      DRUG
ATOM     57 C5   MIT     2      47.419  21.080  40.351  1.00  0.00      DRUG
ATOM     58 C6   MIT     2      46.735  20.938  41.515  1.00  0.00      DRUG
ATOM     59 C7   MIT     2      47.908  20.426  43.739  1.00  0.00      DRUG
ATOM     60 C8   MIT     2      47.101  20.355  39.070  1.00  0.00      DRUG
ATOM     61 C9   MIT     2      45.444  20.235  41.541  1.00  0.00      DRUG
ATOM     62 C10  MIT     2      48.418  24.330  41.712  1.00  0.00      DRUG
ATOM     63 C11  MIT     2      45.734  19.629  39.050  1.00  0.00      DRUG
ATOM     64 C12  MIT     2      44.961  19.675  40.156  1.00  0.00      DRUG
ATOM     65 C13  MIT     2      45.138  19.157  37.752  1.00  0.00      DRUG
ATOM     66 C14  MIT     2      49.141  19.846  45.541  1.00  0.00      DRUG
ATOM     67 H    MIT     2      50.780  21.553  43.180  1.00  0.00      DRUG
ATOM     68 H1   MIT     2      51.841  22.170  41.216  1.00  0.00      DRUG
ATOM     69 H2   MIT     2      51.846  19.885  41.922  1.00  0.00      DRUG
ATOM     70 H3   MIT     2      50.203  22.812  39.295  1.00  0.00      DRUG
ATOM     71 H4   MIT     2      49.939  20.999  39.136  1.00  0.00      DRUG
ATOM     72 H5   MIT     2      47.107  22.291  43.230  1.00  0.00      DRUG
ATOM     73 H6   MIT     2      46.981  19.951  44.126  1.00  0.00      DRUG
ATOM     74 H7   MIT     2      48.392  19.579  43.206  1.00  0.00      DRUG
ATOM     75 H8   MIT     2      47.439  24.008  41.296  1.00  0.00      DRUG
ATOM     76 H9   MIT     2      49.088  24.887  41.021  1.00  0.00      DRUG
ATOM     77 H10  MIT     2      48.166  25.112  42.460  1.00  0.00      DRUG
ATOM     78 H11  MIT     2      45.762  18.381  37.259  1.00  0.00      DRUG
ATOM     79 H12  MIT     2      45.038  20.037  37.081  1.00  0.00      DRUG
ATOM     80 H13  MIT     2      44.112  18.735  37.815  1.00  0.00      DRUG
ATOM     81 H14  MIT     2      43.049  19.206  40.962  1.00  0.00      DRUG
ATOM     82 H15  MIT     2      43.289  18.815  39.353  1.00  0.00      DRUG
ATOM     83 H16  MIT     2      50.329  21.022  46.705  1.00  0.00      DRUG
ATOM     84 H17  MIT     2      50.738  19.314  46.659  1.00  0.00      DRUG
ATOM     85 O1   MIT     3      59.852  21.428  27.902  1.00  0.00      DRUG
ATOM     86 O2   MIT     3      60.797  22.945  30.690  1.00  0.00      DRUG
ATOM     87 O3   MIT     3      57.144  24.937  25.022  1.00  0.00      DRUG
ATOM     88 O4   MIT     3      60.950  26.765  28.430  1.00  0.00      DRUG
ATOM     89 O5   MIT     3      62.825  24.026  30.175  1.00  0.00      DRUG
ATOM     90 N    MIT     3      56.390  22.542  29.018  1.00  0.00      DRUG
ATOM     91 N1   MIT     3      58.454  23.288  27.065  1.00  0.00      DRUG
ATOM     92 N2   MIT     3      59.545  28.828  26.804  1.00  0.00      DRUG
ATOM     93 N3   MIT     3      62.804  22.044  31.276  1.00  0.00      DRUG
ATOM     94 C    MIT     3      57.916  22.373  29.132  1.00  0.00      DRUG
ATOM     95 C1   MIT     3      59.128  22.675  28.226  1.00  0.00      DRUG
ATOM     96 C2   MIT     3      56.923  21.671  28.015  1.00  0.00      DRUG
ATOM     97 C3   MIT     3      57.258  22.446  26.687  1.00  0.00      DRUG
ATOM     98 C4   MIT     3      60.095  23.779  28.576  1.00  0.00      DRUG
ATOM     99 C5   MIT     3      58.620  24.670  26.886  1.00  0.00      DRUG
ATOM    100 C6   MIT     3      59.610  25.039  27.744  1.00  0.00      DRUG
ATOM    101 C7   MIT     3      60.046  24.036  30.085  1.00  0.00      DRUG
ATOM    102 C8   MIT     3      57.900  25.468  25.842  1.00  0.00      DRUG
ATOM    103 C9   MIT     3      60.029  26.431  27.759  1.00  0.00      DRUG
ATOM    104 C10  MIT     3      60.759  21.407  26.778  1.00  0.00      DRUG
ATOM    105 C11  MIT     3      58.261  26.912  25.887  1.00  0.00      DRUG
ATOM    106 C12  MIT     3      59.274  27.415  26.748  1.00  0.00      DRUG
ATOM    107 C13  MIT     3      57.454  27.809  24.952  1.00  0.00      DRUG
ATOM    108 C14  MIT     3      62.212  23.128  30.723  1.00  0.00      DRUG
ATOM    109 H    MIT     3      58.125  21.678  29.974  1.00  0.00      DRUG
ATOM    110 H1   MIT     3      56.935  20.561  28.031  1.00  0.00      DRUG
ATOM    111 H2   MIT     3      55.989  23.339  28.525  1.00  0.00      DRUG
ATOM    112 H3   MIT     3      57.645  21.673  26.007  1.00  0.00      DRUG
ATOM    113 H4   MIT     3      56.449  23.030  26.223  1.00  0.00      DRUG
ATOM    114 H5   MIT     3      61.075  23.600  28.109  1.00  0.00      DRUG
ATOM    115 H6   MIT     3      60.389  25.072  30.296  1.00  0.00      DRUG
ATOM    116 H7   MIT     3      59.009  24.013  30.482  1.00  0.00      DRUG
ATOM    117 H8   MIT     3      60.815  22.417  26.320  1.00  0.00      DRUG
ATOM    118 H9   MIT     3      60.487  20.759  25.918  1.00  0.00      DRUG
ATOM    119 H10  MIT     3      61.792  21.150  27.097  1.00  0.00      DRUG
ATOM    120 H11  MIT     3      57.664  27.585  23.884  1.00  0.00      DRUG
ATOM    121 H12  MIT     3      57.474  28.893  25.193  1.00  0.00      DRUG
ATOM    122 H13  MIT     3      56.401  27.463  25.028  1.00  0.00      DRUG
ATOM    123 H14  MIT     3      60.371  29.237  27.227  1.00  0.00      DRUG
ATOM    124 H15  MIT     3      59.181  29.414  26.061  1.00  0.00      DRUG
ATOM    125 H16  MIT     3      63.795  21.940  31.355  1.00  0.00      DRUG
ATOM    126 H17  MIT     3      62.396  21.139  31.152  1.00  0.00      DRUG
ATOM    127 O1   MIT     4      63.128  24.487  49.539  1.00  0.00      DRUG
ATOM    128 O2   MIT     4      61.867  21.420  49.858  1.00  0.00      DRUG
ATOM    129 O3   MIT     4      59.869  27.377  52.745  1.00  0.00      DRUG
ATOM    130 O4   MIT     4      61.394  22.310  54.015  1.00  0.00      DRUG
ATOM    131 O5   MIT     4      60.367  19.785  50.276  1.00  0.00      DRUG
ATOM    132 N    MIT     4      59.362  24.579  49.102  1.00  0.00      DRUG
ATOM    133 N1   MIT     4      61.416  25.536  50.855  1.00  0.00      DRUG
ATOM    134 N2   MIT     4      59.429  23.713  55.828  1.00  0.00      DRUG
ATOM    135 N3   MIT     4      61.631  19.831  48.368  1.00  0.00      DRUG
ATOM    136 C    MIT     4      60.706  23.941  49.091  1.00  0.00      DRUG
ATOM    137 C1   MIT     4      61.837  24.323  50.089  1.00  0.00      DRUG
ATOM    138 C2   MIT     4      60.433  25.551  48.745  1.00  0.00      DRUG
ATOM    139 C3   MIT     4      60.877  26.462  49.869  1.00  0.00      DRUG
ATOM    140 C4   MIT     4      62.028  23.350  51.338  1.00  0.00      DRUG
ATOM    141 C5   MIT     4      61.038  25.365  52.202  1.00  0.00      DRUG
ATOM    142 C6   MIT     4      61.431  24.118  52.538  1.00  0.00      DRUG
ATOM    143 C7   MIT     4      61.283  22.008  51.034  1.00  0.00      DRUG
ATOM    144 C8   MIT     4      60.232  26.258  53.074  1.00  0.00      DRUG
ATOM    145 C9   MIT     4      61.001  23.463  53.764  1.00  0.00      DRUG
ATOM    146 C10  MIT     4      63.753  23.405  48.889  1.00  0.00      DRUG
ATOM    147 C11  MIT     4      59.837  25.670  54.432  1.00  0.00      DRUG
ATOM    148 C12  MIT     4      59.989  24.345  54.691  1.00  0.00      DRUG
ATOM    149 C13  MIT     4      58.920  26.535  55.293  1.00  0.00      DRUG
ATOM    150 C14  MIT     4      61.225  20.307  49.560  1.00  0.00      DRUG
ATOM    151 H    MIT     4      61.019  23.541  48.104  1.00  0.00      DRUG
ATOM    152 H1   MIT     4      60.109  25.870  47.731  1.00  0.00      DRUG
ATOM    153 H2   MIT     4      58.844  24.213  48.304  1.00  0.00      DRUG
ATOM    154 H3   MIT     4      61.753  27.040  49.539  1.00  0.00      DRUG
ATOM    155 H4   MIT     4      60.005  26.995  50.276  1.00  0.00      DRUG
ATOM    156 H5   MIT     4      63.087  23.214  51.606  1.00  0.00      DRUG
ATOM    157 H6   MIT     4      61.557  21.384  51.911  1.00  0.00      DRUG
ATOM    158 H7   MIT     4      60.181  22.116  50.938  1.00  0.00      DRUG
ATOM    159 H8   MIT     4      64.240  22.767  49.657  1.00  0.00      DRUG
ATOM    160 H9   MIT     4      64.455  23.777  48.112  1.00  0.00      DRUG
ATOM    161 H10  MIT     4      63.047  22.745  48.341  1.00  0.00      DRUG
ATOM    162 H11  MIT     4      59.210  27.595  55.455  1.00  0.00      DRUG
ATOM    163 H12  MIT     4      58.889  26.249  56.366  1.00  0.00      DRUG
ATOM    164 H13  MIT     4      57.844  26.515  55.017  1.00  0.00      DRUG
ATOM    165 H14  MIT     4      59.623  22.728  55.970  1.00  0.00      DRUG
ATOM    166 H15  MIT     4      58.676  24.049  56.418  1.00  0.00      DRUG
ATOM    167 H16  MIT     4      61.708  18.854  48.169  1.00  0.00      DRUG
ATOM    168 H17  MIT     4      62.204  20.424  47.803  1.00  0.00      DRUG
ATOM    211 O1   MIT     6      57.013  22.379  68.419  1.00  0.00      DRUG
ATOM    212 O2   MIT     6      57.911  21.958  71.732  1.00  0.00      DRUG
ATOM    213 O3   MIT     6      55.510  27.514  68.720  1.00  0.00      DRUG
ATOM    214 O4   MIT     6      60.398  25.528  70.156  1.00  0.00      DRUG
ATOM    215 O5   MIT     6      59.094  21.966  73.693  1.00  0.00      DRUG
ATOM    216 N    MIT     6      54.127  23.148  70.773  1.00  0.00      DRUG
ATOM    217 N1   MIT     6      56.030  24.610  68.980  1.00  0.00      DRUG
ATOM    218 N2   MIT     6      60.351  28.250  69.115  1.00  0.00      DRUG
ATOM    219 N3   MIT     6      58.636  20.094  72.492  1.00  0.00      DRUG
ATOM    220 C    MIT     6      55.510  22.677  70.414  1.00  0.00      DRUG
ATOM    221 C1   MIT     6      56.611  23.341  69.468  1.00  0.00      DRUG
ATOM    222 C2   MIT     6      54.296  23.038  69.338  1.00  0.00      DRUG
ATOM    223 C3   MIT     6      54.672  24.307  68.535  1.00  0.00      DRUG
ATOM    224 C4   MIT     6      57.945  23.764  70.098  1.00  0.00      DRUG
ATOM    225 C5   MIT     6      56.939  25.737  69.261  1.00  0.00      DRUG
ATOM    226 C6   MIT     6      58.027  25.249  69.918  1.00  0.00      DRUG
ATOM    227 C7   MIT     6      57.846  23.415  71.631  1.00  0.00      DRUG
ATOM    228 C8   MIT     6      56.658  27.142  69.089  1.00  0.00      DRUG
ATOM    229 C9   MIT     6      59.264  26.007  69.828  1.00  0.00      DRUG
ATOM    230 C10  MIT     6      57.478  22.962  67.198  1.00  0.00      DRUG
ATOM    231 C11  MIT     6      57.870  28.028  69.045  1.00  0.00      DRUG
ATOM    232 C12  MIT     6      59.131  27.525  69.308  1.00  0.00      DRUG
ATOM    233 C13  MIT     6      57.707  29.478  68.528  1.00  0.00      DRUG
ATOM    234 C14  MIT     6      58.598  21.425  72.734  1.00  0.00      DRUG
ATOM    235 H    MIT     6      55.513  21.577  70.261  1.00  0.00      DRUG
ATOM    236 H1   MIT     6      53.788  22.180  68.851  1.00  0.00      DRUG
ATOM    237 H2   MIT     6      53.493  22.466  71.186  1.00  0.00      DRUG
ATOM    238 H3   MIT     6      54.808  24.076  67.468  1.00  0.00      DRUG
ATOM    239 H4   MIT     6      54.017  25.178  68.686  1.00  0.00      DRUG
ATOM    240 H5   MIT     6      58.758  23.185  69.635  1.00  0.00      DRUG
ATOM    241 H6   MIT     6      58.646  23.877  72.248  1.00  0.00      DRUG
ATOM    242 H7   MIT     6      56.910  23.914  71.961  1.00  0.00      DRUG
ATOM    243 H8   MIT     6      58.037  23.914  67.325  1.00  0.00      DRUG
ATOM    244 H9   MIT     6      56.688  23.212  66.457  1.00  0.00      DRUG
ATOM    245 H10  MIT     6      58.175  22.289  66.654  1.00  0.00      DRUG
ATOM    246 H11  MIT     6      58.493  29.733  67.785  1.00  0.00      DRUG
ATOM    247 H12  MIT     6      57.748  30.222  69.352  1.00  0.00      DRUG
ATOM    248 H13  MIT     6      56.795  29.625  67.910  1.00  0.00      DRUG
ATOM    249 H14  MIT     6      61.203  27.963  69.585  1.00  0.00      DRUG
ATOM    250 H15  MIT     6      60.317  29.261  69.045  1.00  0.00      DRUG
ATOM    251 H16  MIT     6      57.998  19.701  71.830  1.00  0.00      DRUG
ATOM    252 H17  MIT     6      58.957  19.511  73.238  1.00  0.00      DRUG
ATOM    505 O2   CHH     1      51.657  13.019  42.694  1.00  0.00      PEPT
ATOM    506 O1   CHH     1      55.230  15.628  45.575  1.00  0.00      PEPT
ATOM    507 N1   CHH     1      52.341  14.961  43.711  1.00  0.00      PEPT
ATOM    508 ND1  CHH     1      55.161  17.224  41.964  1.00  0.00      PEPT
ATOM    509 NE1  CHH     1      53.944  17.376  40.168  1.00  0.00      PEPT
ATOM    510 N2   CHH     1      54.782  13.940  44.326  1.00  0.00      PEPT
ATOM    511 ND2  CHH     1      54.817  10.905  45.440  1.00  0.00      PEPT
ATOM    512 NE2  CHH     1      53.148   9.437  45.671  1.00  0.00      PEPT
ATOM    513 CA   CHH     1      53.232  15.809  44.469  1.00  0.00      PEPT
ATOM    514 C1   CHH     1      54.503  15.146  44.794  1.00  0.00      PEPT
ATOM    515 CB   CHH     1      53.366  17.278  43.785  1.00  0.00      PEPT
ATOM    516 CG   CHH     1      53.856  17.241  42.385  1.00  0.00      PEPT
ATOM    517 CD1  CHH     1      53.109  17.343  41.215  1.00  0.00      PEPT
ATOM    518 CE1  CHH     1      55.140  17.280  40.631  1.00  0.00      PEPT
ATOM    519 CA2  CHH     1      54.025  13.375  43.234  1.00  0.00      PEPT
ATOM    520 C2   CHH     1      52.551  13.758  43.150  1.00  0.00      PEPT
ATOM    521 CB2  CHH     1      54.353  11.806  43.097  1.00  0.00      PEPT
ATOM    522 CG2  CHH     1      54.013  11.012  44.342  1.00  0.00      PEPT
ATOM    523 CD2  CHH     1      52.986  10.147  44.531  1.00  0.00      PEPT
ATOM    524 CE2  CHH     1      54.300   9.894  46.180  1.00  0.00      PEPT
ATOM    525 H1   CHH     1      51.374  15.195  43.657  1.00  0.00      PEPT
ATOM    526 HD1  CHH     1      55.984  17.096  42.536  1.00  0.00      PEPT
ATOM    527 H2   CHH     1      55.549  13.504  44.789  1.00  0.00      PEPT
ATOM    528 HD2  CHH     1      55.706  11.342  45.637  1.00  0.00      PEPT
ATOM    529 HA1  CHH     1      52.616  15.921  45.387  1.00  0.00      PEPT
ATOM    530 HB1  CHH     1      54.087  17.820  44.434  1.00  0.00      PEPT
ATOM    531 HB2  CHH     1      52.412  17.847  43.817  1.00  0.00      PEPT
ATOM    532 HD3  CHH     1      52.026  17.381  41.227  1.00  0.00      PEPT
ATOM    533 HE1  CHH     1      55.982  16.978  40.009  1.00  0.00      PEPT
ATOM    534 HA2  CHH     1      54.370  13.882  42.308  1.00  0.00      PEPT
ATOM    535 HB3  CHH     1      55.452  11.715  42.958  1.00  0.00      PEPT
ATOM    536 HB4  CHH     1      53.863  11.385  42.193  1.00  0.00      PEPT
ATOM    537 HD4  CHH     1      52.156   9.889  43.885  1.00  0.00      PEPT
ATOM    538 HE2  CHH     1      54.867   9.688  47.088  1.00  0.00      PEPT
ATOM    539 O2   CHH     2      62.005  25.065  78.384  1.00  0.00      PEPT
ATOM    540 O1   CHH     2      57.525  23.701  76.024  1.00  0.00      PEPT
ATOM    541 N1   CHH     2      59.751  24.849  78.541  1.00  0.00      PEPT
ATOM    542 ND1  CHH     2      56.413  24.469  80.758  1.00  0.00      PEPT
ATOM    543 NE1  CHH     2      57.389  24.053  82.679  1.00  0.00      PEPT
ATOM    544 N2   CHH     2      59.733  23.404  76.149  1.00  0.00      PEPT
ATOM    545 ND2  CHH     2      61.619  24.792  73.732  1.00  0.00      PEPT
ATOM    546 NE2  CHH     2      62.017  26.996  74.202  1.00  0.00      PEPT
ATOM    547 CA   CHH     2      58.462  24.217  78.127  1.00  0.00      PEPT
ATOM    548 C1   CHH     2      58.517  23.761  76.744  1.00  0.00      PEPT
ATOM    549 CB   CHH     2      57.923  23.176  79.211  1.00  0.00      PEPT
ATOM    550 CG   CHH     2      57.545  23.801  80.491  1.00  0.00      PEPT
ATOM    551 CD1  CHH     2      58.080  23.476  81.675  1.00  0.00      PEPT
ATOM    552 CE1  CHH     2      56.375  24.634  82.126  1.00  0.00      PEPT
ATOM    553 CA2  CHH     2      60.981  23.471  76.913  1.00  0.00      PEPT
ATOM    554 C2   CHH     2      60.945  24.575  78.007  1.00  0.00      PEPT
ATOM    555 CB2  CHH     2      62.154  23.616  75.871  1.00  0.00      PEPT
ATOM    556 CG2  CHH     2      62.068  24.842  74.995  1.00  0.00      PEPT
ATOM    557 CD2  CHH     2      62.283  26.201  75.322  1.00  0.00      PEPT
ATOM    558 CE2  CHH     2      61.660  26.108  73.317  1.00  0.00      PEPT
ATOM    559 H1   CHH     2      59.670  25.528  79.267  1.00  0.00      PEPT
ATOM    560 HD1  CHH     2      55.734  24.753  80.066  1.00  0.00      PEPT
ATOM    561 H2   CHH     2      59.687  23.129  75.191  1.00  0.00      PEPT
ATOM    562 HD2  CHH     2      61.293  23.989  73.214  1.00  0.00      PEPT
ATOM    563 HA1  CHH     2      57.803  25.111  78.099  1.00  0.00      PEPT
ATOM    564 HB1  CHH     2      58.695  22.392  79.367  1.00  0.00      PEPT
ATOM    565 HB2  CHH     2      57.087  22.599  78.760  1.00  0.00      PEPT
ATOM    566 HD3  CHH     2      59.013  22.946  81.820  1.00  0.00      PEPT
ATOM    567 HE1  CHH     2      55.649  25.257  82.648  1.00  0.00      PEPT
ATOM    568 HA2  CHH     2      61.047  22.476  77.402  1.00  0.00      PEPT
ATOM    569 HB3  CHH     2      62.137  22.716  75.220  1.00  0.00      PEPT
ATOM    570 HB4  CHH     2      63.161  23.572  76.338  1.00  0.00      PEPT
ATOM    571 HD4  CHH     2      62.568  26.603  76.286  1.00  0.00      PEPT
ATOM    572 HE2  CHH     2      61.462  26.378  72.280  1.00  0.00      PEPT
ATOM    641 O2   CHH     5      52.351  18.183  63.267  1.00  0.00      PEPT
ATOM    642 O1   CHH     5      52.966  13.143  62.410  1.00  0.00      PEPT
ATOM    643 N1   CHH     5      53.685  16.476  63.768  1.00  0.00      PEPT
ATOM    644 ND1  CHH     5      55.832  16.555  61.163  1.00  0.00      PEPT
ATOM    645 NE1  CHH     5      55.887  15.440  59.255  1.00  0.00      PEPT
ATOM    646 N2   CHH     5      51.650  14.780  62.828  1.00  0.00      PEPT
ATOM    647 ND2  CHH     5      51.459  15.276  66.977  1.00  0.00      PEPT
ATOM    648 NE2  CHH     5      51.316  13.066  66.926  1.00  0.00      PEPT
ATOM    649 CA   CHH     5      53.938  15.045  63.576  1.00  0.00      PEPT
ATOM    650 C1   CHH     5      52.826  14.236  62.909  1.00  0.00      PEPT
ATOM    651 CB   CHH     5      55.404  14.856  62.906  1.00  0.00      PEPT
ATOM    652 CG   CHH     5      55.496  15.245  61.488  1.00  0.00      PEPT
ATOM    653 CD1  CHH     5      55.572  14.582  60.319  1.00  0.00      PEPT
ATOM    654 CE1  CHH     5      56.003  16.649  59.850  1.00  0.00      PEPT
ATOM    655 CA2  CHH     5      51.315  16.073  63.376  1.00  0.00      PEPT
ATOM    656 C2   CHH     5      52.470  16.995  63.540  1.00  0.00      PEPT
ATOM    657 CB2  CHH     5      50.430  15.986  64.746  1.00  0.00      PEPT
ATOM    658 CG2  CHH     5      50.938  15.008  65.767  1.00  0.00      PEPT
ATOM    659 CD2  CHH     5      50.826  13.623  65.711  1.00  0.00      PEPT
ATOM    660 CE2  CHH     5      51.698  14.116  67.617  1.00  0.00      PEPT
ATOM    661 H1   CHH     5      54.397  17.149  63.954  1.00  0.00      PEPT
ATOM    662 HD1  CHH     5      55.717  17.345  61.783  1.00  0.00      PEPT
ATOM    663 H2   CHH     5      50.979  14.308  62.261  1.00  0.00      PEPT
ATOM    664 HD2  CHH     5      51.754  16.181  67.316  1.00  0.00      PEPT
ATOM    665 HA1  CHH     5      53.992  14.577  64.582  1.00  0.00      PEPT
ATOM    666 HB1  CHH     5      55.677  13.789  63.048  1.00  0.00      PEPT
ATOM    667 HB2  CHH     5      56.133  15.407  63.538  1.00  0.00      PEPT
ATOM    668 HD3  CHH     5      55.503  13.516  60.139  1.00  0.00      PEPT
ATOM    669 HE1  CHH     5      56.362  17.556  59.364  1.00  0.00      PEPT
ATOM    670 HA2  CHH     5      50.572  16.552  62.703  1.00  0.00      PEPT
ATOM    671 HB3  CHH     5      49.420  15.612  64.473  1.00  0.00      PEPT
ATOM    672 HB4  CHH     5      50.218  17.019  65.096  1.00  0.00      PEPT
ATOM    673 HD4  CHH     5      50.251  13.083  64.969  1.00  0.00      PEPT
ATOM    674 HE2  CHH     5      52.273  14.006  68.536  1.00  0.00      PEPT
ATOM    675 O2   CHH     6      36.270  18.548  71.596  1.00  0.00      PEPT
ATOM    676 O1   CHH     6      34.108  23.232  70.431  1.00  0.00      PEPT
ATOM    677 N1   CHH     6      36.203  20.744  72.065  1.00  0.00      PEPT
ATOM    678 ND1  CHH     6      36.739  22.324  74.997  1.00  0.00      PEPT
ATOM    679 NE1  CHH     6      37.922  24.154  75.377  1.00  0.00      PEPT
ATOM    680 N2   CHH     6      34.708  21.279  69.788  1.00  0.00      PEPT
ATOM    681 ND2  CHH     6      34.316  19.134  67.094  1.00  0.00      PEPT
ATOM    682 NE2  CHH     6      35.152  19.865  65.224  1.00  0.00      PEPT
ATOM    683 CA   CHH     6      35.929  22.060  71.683  1.00  0.00      PEPT
ATOM    684 C1   CHH     6      34.811  22.278  70.588  1.00  0.00      PEPT
ATOM    685 CB   CHH     6      35.504  22.974  72.829  1.00  0.00      PEPT
ATOM    686 CG   CHH     6      36.494  23.169  73.933  1.00  0.00      PEPT
ATOM    687 CD1  CHH     6      37.337  24.243  74.147  1.00  0.00      PEPT
ATOM    688 CE1  CHH     6      37.576  22.973  75.823  1.00  0.00      PEPT
ATOM    689 CA2  CHH     6      35.233  19.990  69.978  1.00  0.00      PEPT
ATOM    690 C2   CHH     6      35.947  19.696  71.263  1.00  0.00      PEPT
ATOM    691 CB2  CHH     6      36.220  19.588  68.775  1.00  0.00      PEPT
ATOM    692 CG2  CHH     6      35.598  19.495  67.392  1.00  0.00      PEPT
ATOM    693 CD2  CHH     6      36.142  19.949  66.183  1.00  0.00      PEPT
ATOM    694 CE2  CHH     6      34.122  19.303  65.768  1.00  0.00      PEPT
ATOM    695 H1   CHH     6      36.690  20.591  72.921  1.00  0.00      PEPT
ATOM    696 HD1  CHH     6      36.158  21.557  75.302  1.00  0.00      PEPT
ATOM    697 H2   CHH     6      34.066  21.212  69.028  1.00  0.00      PEPT
ATOM    698 HD2  CHH     6      33.633  18.659  67.667  1.00  0.00      PEPT
ATOM    699 HA1  CHH     6      36.881  22.384  71.210  1.00  0.00      PEPT
ATOM    700 HB1  CHH     6      34.648  22.538  73.385  1.00  0.00      PEPT
ATOM    701 HB2  CHH     6      35.161  23.998  72.569  1.00  0.00      PEPT
ATOM    702 HD3  CHH     6      37.439  25.071  73.457  1.00  0.00      PEPT
ATOM    703 HE1  CHH     6      37.920  22.666  76.811  1.00  0.00      PEPT
ATOM    704 HA2  CHH     6      34.335  19.338  69.935  1.00  0.00      PEPT
ATOM    705 HB3  CHH     6      36.617  18.570  68.978  1.00  0.00      PEPT
ATOM    706 HB4  CHH     6      37.100  20.265  68.802  1.00  0.00      PEPT
ATOM    707 HD4  CHH     6      37.201  20.154  66.084  1.00  0.00      PEPT
ATOM    708 HE2  CHH     6      33.189  18.998  65.294  1.00  0.00      PEPT
ATOM    947 O2   CHH    14      39.967  18.811  72.116  1.00  0.00      PEPT
ATOM    948 O1   CHH    14      44.188  22.051  73.131  1.00  0.00      PEPT
ATOM    949 N1   CHH    14      42.162  19.183  71.906  1.00  0.00      PEPT
ATOM    950 ND1  CHH    14      44.185  18.353  75.003  1.00  0.00      PEPT
ATOM    951 NE1  CHH    14      43.691  16.190  74.930  1.00  0.00      PEPT
ATOM    952 N2   CHH    14      42.114  21.401  73.588  1.00  0.00      PEPT
ATOM    953 ND2  CHH    14      39.664  22.032  70.592  1.00  0.00      PEPT
ATOM    954 NE2  CHH    14      40.232  24.139  70.481  1.00  0.00      PEPT
ATOM    955 CA   CHH    14      43.373  19.912  72.133  1.00  0.00      PEPT
ATOM    956 C1   CHH    14      43.271  21.231  72.986  1.00  0.00      PEPT
ATOM    957 CB   CHH    14      44.548  19.052  72.568  1.00  0.00      PEPT
ATOM    958 CG   CHH    14      44.373  18.041  73.657  1.00  0.00      PEPT
ATOM    959 CD1  CHH    14      44.102  16.646  73.656  1.00  0.00      PEPT
ATOM    960 CE1  CHH    14      43.806  17.265  75.686  1.00  0.00      PEPT
ATOM    961 CA2  CHH    14      40.915  20.629  73.418  1.00  0.00      PEPT
ATOM    962 C2   CHH    14      40.940  19.472  72.430  1.00  0.00      PEPT
ATOM    963 CB2  CHH    14      39.638  21.515  73.084  1.00  0.00      PEPT
ATOM    964 CG2  CHH    14      39.839  22.471  71.897  1.00  0.00      PEPT
ATOM    965 CD2  CHH    14      40.199  23.759  71.807  1.00  0.00      PEPT
ATOM    966 CE2  CHH    14      39.881  23.116  69.810  1.00  0.00      PEPT
ATOM    967 H1   CHH    14      42.349  18.266  71.563  1.00  0.00      PEPT
ATOM    968 HD1  CHH    14      44.079  19.278  75.393  1.00  0.00      PEPT
ATOM    969 H2   CHH    14      42.058  22.257  74.097  1.00  0.00      PEPT
ATOM    970 HD2  CHH    14      39.487  21.099  70.250  1.00  0.00      PEPT
ATOM    971 HA1  CHH    14      43.685  20.403  71.187  1.00  0.00      PEPT
ATOM    972 HB1  CHH    14      45.376  19.741  72.841  1.00  0.00      PEPT
ATOM    973 HB2  CHH    14      44.758  18.463  71.649  1.00  0.00      PEPT
ATOM    974 HD3  CHH    14      44.113  15.972  72.808  1.00  0.00      PEPT
ATOM    975 HE1  CHH    14      43.659  17.215  76.765  1.00  0.00      PEPT
ATOM    976 HA2  CHH    14      40.669  20.176  74.402  1.00  0.00      PEPT
ATOM    977 HB3  CHH    14      39.338  22.166  73.932  1.00  0.00      PEPT
ATOM    978 HB4  CHH    14      38.708  20.940  72.887  1.00  0.00      PEPT
ATOM    979 HD4  CHH    14      40.445  24.406  72.640  1.00  0.00      PEPT
ATOM    980 HE2  CHH    14      40.049  22.961  68.744  1.00  0.00      PEPT
ATOM   1015 O2   CHH    16      37.260  15.286  61.275  1.00  0.00      PEPT
ATOM   1016 O1   CHH    16      34.348  19.756  61.727  1.00  0.00      PEPT
ATOM   1017 N1   CHH    16      36.285  17.000  60.284  1.00  0.00      PEPT
ATOM   1018 ND1  CHH    16      35.893  18.231  57.042  1.00  0.00      PEPT
ATOM   1019 NE1  CHH    16      37.523  18.926  55.700  1.00  0.00      PEPT
ATOM   1020 N2   CHH    16      35.914  18.294  62.598  1.00  0.00      PEPT
ATOM   1021 ND2  CHH    16      39.051  14.801  63.512  1.00  0.00      PEPT
ATOM   1022 NE2  CHH    16      40.144  14.826  65.465  1.00  0.00      PEPT
ATOM   1023 CA   CHH    16      35.593  18.289  60.165  1.00  0.00      PEPT
ATOM   1024 C1   CHH    16      35.198  18.889  61.582  1.00  0.00      PEPT
ATOM   1025 CB   CHH    16      36.378  19.323  59.301  1.00  0.00      PEPT
ATOM   1026 CG   CHH    16      36.750  18.903  57.874  1.00  0.00      PEPT
ATOM   1027 CD1  CHH    16      37.758  19.370  57.055  1.00  0.00      PEPT
ATOM   1028 CE1  CHH    16      36.412  18.262  55.773  1.00  0.00      PEPT
ATOM   1029 CA2  CHH    16      37.001  17.345  62.593  1.00  0.00      PEPT
ATOM   1030 C2   CHH    16      36.925  16.482  61.362  1.00  0.00      PEPT
ATOM   1031 CB2  CHH    16      37.151  16.475  63.878  1.00  0.00      PEPT
ATOM   1032 CG2  CHH    16      38.481  15.754  64.280  1.00  0.00      PEPT
ATOM   1033 CD2  CHH    16      39.145  15.791  65.467  1.00  0.00      PEPT
ATOM   1034 CE2  CHH    16      40.027  14.183  64.274  1.00  0.00      PEPT
ATOM   1035 H1   CHH    16      36.318  16.323  59.553  1.00  0.00      PEPT
ATOM   1036 HD1  CHH    16      35.026  17.791  57.315  1.00  0.00      PEPT
ATOM   1037 H2   CHH    16      35.638  18.709  63.461  1.00  0.00      PEPT
ATOM   1038 HD2  CHH    16      38.812  14.573  62.557  1.00  0.00      PEPT
ATOM   1039 HA1  CHH    16      34.574  18.080  59.775  1.00  0.00      PEPT
ATOM   1040 HB1  CHH    16      37.350  19.540  59.793  1.00  0.00      PEPT
ATOM   1041 HB2  CHH    16      35.750  20.239  59.275  1.00  0.00      PEPT
ATOM   1042 HD3  CHH    16      38.513  20.108  57.295  1.00  0.00      PEPT
ATOM   1043 HE1  CHH    16      35.910  17.772  54.940  1.00  0.00      PEPT
ATOM   1044 HA2  CHH    16      37.855  18.055  62.573  1.00  0.00      PEPT
ATOM   1045 HB3  CHH    16      36.262  15.813  63.952  1.00  0.00      PEPT
ATOM   1046 HB4  CHH    16      36.873  17.195  64.678  1.00  0.00      PEPT
ATOM   1047 HD4  CHH    16      39.061  16.360  66.384  1.00  0.00      PEPT
ATOM   1048 HE2  CHH    16      40.707  13.450  63.839  1.00  0.00      PEPT
ATOM   1253 O2   CHH    23      52.141  22.934  73.765  1.00  0.00      PEPT
ATOM   1254 O1   CHH    23      54.806  24.839  77.973  1.00  0.00      PEPT
ATOM   1255 N1   CHH    23      52.133  23.449  75.955  1.00  0.00      PEPT
ATOM   1256 ND1  CHH    23      51.725  24.052  80.203  1.00  0.00      PEPT
ATOM   1257 NE1  CHH    23      52.949  25.541  81.394  1.00  0.00      PEPT
ATOM   1258 N2   CHH    23      54.871  23.921  75.981  1.00  0.00      PEPT
ATOM   1259 ND2  CHH    23      55.196  20.580  73.080  1.00  0.00      PEPT
ATOM   1260 NE2  CHH    23      53.633  18.991  72.862  1.00  0.00      PEPT
ATOM   1261 CA   CHH    23      52.800  23.882  77.164  1.00  0.00      PEPT
ATOM   1262 C1   CHH    23      54.233  24.315  77.046  1.00  0.00      PEPT
ATOM   1263 CB   CHH    23      51.935  24.968  77.831  1.00  0.00      PEPT
ATOM   1264 CG   CHH    23      52.021  25.116  79.360  1.00  0.00      PEPT
ATOM   1265 CD1  CHH    23      52.769  25.968  80.081  1.00  0.00      PEPT
ATOM   1266 CE1  CHH    23      52.279  24.372  81.411  1.00  0.00      PEPT
ATOM   1267 CA2  CHH    23      54.254  22.978  75.022  1.00  0.00      PEPT
ATOM   1268 C2   CHH    23      52.758  23.102  74.829  1.00  0.00      PEPT
ATOM   1269 CB2  CHH    23      54.783  21.512  75.339  1.00  0.00      PEPT
ATOM   1270 CG2  CHH    23      54.535  20.585  74.252  1.00  0.00      PEPT
ATOM   1271 CD2  CHH    23      53.491  19.669  74.100  1.00  0.00      PEPT
ATOM   1272 CE2  CHH    23      54.649  19.614  72.300  1.00  0.00      PEPT
ATOM   1273 H1   CHH    23      51.148  23.559  75.855  1.00  0.00      PEPT
ATOM   1274 HD1  CHH    23      51.313  23.176  79.915  1.00  0.00      PEPT
ATOM   1275 H2   CHH    23      55.862  24.024  75.963  1.00  0.00      PEPT
ATOM   1276 HD2  CHH    23      55.831  21.293  72.751  1.00  0.00      PEPT
ATOM   1277 HA1  CHH    23      52.708  23.023  77.864  1.00  0.00      PEPT
ATOM   1278 HB1  CHH    23      50.852  24.785  77.663  1.00  0.00      PEPT
ATOM   1279 HB2  CHH    23      52.131  25.906  77.268  1.00  0.00      PEPT
ATOM   1280 HD3  CHH    23      53.161  26.946  79.831  1.00  0.00      PEPT
ATOM   1281 HE1  CHH    23      52.216  23.767  82.316  1.00  0.00      PEPT
ATOM   1282 HA2  CHH    23      54.607  23.290  74.016  1.00  0.00      PEPT
ATOM   1283 HB3  CHH    23      54.385  21.060  76.272  1.00  0.00      PEPT
ATOM   1284 HB4  CHH    23      55.892  21.508  75.404  1.00  0.00      PEPT
ATOM   1285 HD4  CHH    23      52.839  19.329  74.895  1.00  0.00      PEPT
ATOM   1286 HE2  CHH    23      55.046  19.455  71.297  1.00  0.00      PEPT
ATOM   1287 O2   CHH    24      44.361  17.272  58.606  1.00  0.00      PEPT
ATOM   1288 O1   CHH    24      47.954  13.978  56.496  1.00  0.00      PEPT
ATOM   1289 N1   CHH    24      45.260  15.224  58.534  1.00  0.00      PEPT
ATOM   1290 ND1  CHH    24      46.934  14.017  61.285  1.00  0.00      PEPT
ATOM   1291 NE1  CHH    24      48.983  14.942  61.376  1.00  0.00      PEPT
ATOM   1292 N2   CHH    24      46.574  15.844  56.270  1.00  0.00      PEPT
ATOM   1293 ND2  CHH    24      44.102  14.894  53.324  1.00  0.00      PEPT
ATOM   1294 NE2  CHH    24      44.816  16.529  51.963  1.00  0.00      PEPT
ATOM   1295 CA   CHH    24      45.965  14.100  57.824  1.00  0.00      PEPT
ATOM   1296 C1   CHH    24      46.944  14.621  56.756  1.00  0.00      PEPT
ATOM   1297 CB   CHH    24      46.671  13.231  58.891  1.00  0.00      PEPT
ATOM   1298 CG   CHH    24      47.445  13.916  60.022  1.00  0.00      PEPT
ATOM   1299 CD1  CHH    24      48.682  14.519  60.088  1.00  0.00      PEPT
ATOM   1300 CE1  CHH    24      47.910  14.576  62.040  1.00  0.00      PEPT
ATOM   1301 CA2  CHH    24      45.320  16.551  56.545  1.00  0.00      PEPT
ATOM   1302 C2   CHH    24      44.898  16.368  57.947  1.00  0.00      PEPT
ATOM   1303 CB2  CHH    24      44.099  16.025  55.628  1.00  0.00      PEPT
ATOM   1304 CG2  CHH    24      44.369  15.961  54.125  1.00  0.00      PEPT
ATOM   1305 CD2  CHH    24      44.748  16.958  53.276  1.00  0.00      PEPT
ATOM   1306 CE2  CHH    24      44.362  15.300  52.028  1.00  0.00      PEPT
ATOM   1307 H1   CHH    24      45.261  15.203  59.531  1.00  0.00      PEPT
ATOM   1308 HD1  CHH    24      46.103  13.633  61.711  1.00  0.00      PEPT
ATOM   1309 H2   CHH    24      47.127  16.205  55.523  1.00  0.00      PEPT
ATOM   1310 HD2  CHH    24      43.949  13.976  53.715  1.00  0.00      PEPT
ATOM   1311 HA1  CHH    24      45.281  13.425  57.266  1.00  0.00      PEPT
ATOM   1312 HB1  CHH    24      47.451  12.609  58.401  1.00  0.00      PEPT
ATOM   1313 HB2  CHH    24      45.919  12.511  59.279  1.00  0.00      PEPT
ATOM   1314 HD3  CHH    24      49.416  14.692  59.310  1.00  0.00      PEPT
ATOM   1315 HE1  CHH    24      47.749  14.572  63.118  1.00  0.00      PEPT
ATOM   1316 HA2  CHH    24      45.488  17.647  56.473  1.00  0.00      PEPT
ATOM   1317 HB3  CHH    24      43.160  16.606  55.746  1.00  0.00      PEPT
ATOM   1318 HB4  CHH    24      43.910  14.977  55.944  1.00  0.00      PEPT
ATOM   1319 HD4  CHH    24      44.915  17.978  53.597  1.00  0.00      PEPT
ATOM   1320 HE2  CHH    24      44.285  14.593  51.203  1.00  0.00      PEPT
ATOM   1661 O2   CHH    35      57.843  17.128  42.943  1.00  0.00      PEPT
ATOM   1662 O1   CHH    35      61.303  17.353  47.036  1.00  0.00      PEPT
ATOM   1663 N1   CHH    35      58.336  16.543  45.026  1.00  0.00      PEPT
ATOM   1664 ND1  CHH    35      58.229  18.925  48.285  1.00  0.00      PEPT
ATOM   1665 NE1  CHH    35      56.121  19.469  47.713  1.00  0.00      PEPT
ATOM   1666 N2   CHH    35      60.959  17.565  44.844  1.00  0.00      PEPT
ATOM   1667 ND2  CHH    35      62.580  15.545  43.423  1.00  0.00      PEPT
ATOM   1668 NE2  CHH    35      62.290  13.546  42.396  1.00  0.00      PEPT
ATOM   1669 CA   CHH    35      59.218  16.310  46.124  1.00  0.00      PEPT
ATOM   1670 C1   CHH    35      60.574  17.140  46.063  1.00  0.00      PEPT
ATOM   1671 CB   CHH    35      58.438  16.542  47.438  1.00  0.00      PEPT
ATOM   1672 CG   CHH    35      57.722  17.910  47.461  1.00  0.00      PEPT
ATOM   1673 CD1  CHH    35      56.412  18.249  47.158  1.00  0.00      PEPT
ATOM   1674 CE1  CHH    35      57.191  19.814  48.397  1.00  0.00      PEPT
ATOM   1675 CA2  CHH    35      60.115  17.506  43.646  1.00  0.00      PEPT
ATOM   1676 C2   CHH    35      58.694  17.037  43.843  1.00  0.00      PEPT
ATOM   1677 CB2  CHH    35      60.796  16.892  42.453  1.00  0.00      PEPT
ATOM   1678 CG2  CHH    35      61.502  15.618  42.664  1.00  0.00      PEPT
ATOM   1679 CD2  CHH    35      61.258  14.385  42.117  1.00  0.00      PEPT
ATOM   1680 CE2  CHH    35      63.039  14.242  43.298  1.00  0.00      PEPT
ATOM   1681 H1   CHH    35      57.353  16.375  45.011  1.00  0.00      PEPT
ATOM   1682 HD1  CHH    35      59.125  19.169  48.683  1.00  0.00      PEPT
ATOM   1683 H2   CHH    35      61.904  17.885  44.825  1.00  0.00      PEPT
ATOM   1684 HD2  CHH    35      63.113  16.327  43.777  1.00  0.00      PEPT
ATOM   1685 HA1  CHH    35      59.576  15.259  46.093  1.00  0.00      PEPT
ATOM   1686 HB1  CHH    35      59.065  16.446  48.350  1.00  0.00      PEPT
ATOM   1687 HB2  CHH    35      57.699  15.731  47.614  1.00  0.00      PEPT
ATOM   1688 HD3  CHH    35      55.582  17.784  46.640  1.00  0.00      PEPT
ATOM   1689 HE1  CHH    35      57.135  20.721  48.999  1.00  0.00      PEPT
ATOM   1690 HA2  CHH    35      59.988  18.601  43.504  1.00  0.00      PEPT
ATOM   1691 HB3  CHH    35      61.618  17.554  42.105  1.00  0.00      PEPT
ATOM   1692 HB4  CHH    35      60.207  16.834  41.513  1.00  0.00      PEPT
ATOM   1693 HD4  CHH    35      60.568  14.056  41.350  1.00  0.00      PEPT
ATOM   1694 HE2  CHH    35      63.903  13.798  43.793  1.00  0.00      PEPT
ATOM   1797 O2   CHH    39      56.124   4.607  47.865  1.00  0.00      PEPT
ATOM   1798 O1   CHH    39      51.746   7.117  49.542  1.00  0.00      PEPT
ATOM   1799 N1   CHH    39      55.049   6.474  48.217  1.00  0.00      PEPT
ATOM   1800 ND1  CHH    39      54.246   9.807  52.076  1.00  0.00      PEPT
ATOM   1801 NE1  CHH    39      52.363  10.700  51.411  1.00  0.00      PEPT
ATOM   1802 N2   CHH    39      52.991   5.282  49.631  1.00  0.00      PEPT
ATOM   1803 ND2  CHH    39      54.251   1.940  51.510  1.00  0.00      PEPT
ATOM   1804 NE2  CHH    39      52.305   0.875  51.724  1.00  0.00      PEPT
ATOM   1805 CA   CHH    39      54.051   7.383  48.865  1.00  0.00      PEPT
ATOM   1806 C1   CHH    39      52.819   6.624  49.371  1.00  0.00      PEPT
ATOM   1807 CB   CHH    39      54.739   8.220  49.993  1.00  0.00      PEPT
ATOM   1808 CG   CHH    39      53.997   9.299  50.817  1.00  0.00      PEPT
ATOM   1809 CD1  CHH    39      52.838   9.870  50.407  1.00  0.00      PEPT
ATOM   1810 CE1  CHH    39      53.293  10.738  52.365  1.00  0.00      PEPT
ATOM   1811 CA2  CHH    39      54.268   4.566  49.456  1.00  0.00      PEPT
ATOM   1812 C2   CHH    39      55.233   5.189  48.440  1.00  0.00      PEPT
ATOM   1813 CB2  CHH    39      54.153   3.015  49.179  1.00  0.00      PEPT
ATOM   1814 CG2  CHH    39      53.621   2.099  50.298  1.00  0.00      PEPT
ATOM   1815 CD2  CHH    39      52.428   1.459  50.485  1.00  0.00      PEPT
ATOM   1816 CE2  CHH    39      53.465   1.135  52.277  1.00  0.00      PEPT
ATOM   1817 H1   CHH    39      55.569   6.855  47.456  1.00  0.00      PEPT
ATOM   1818 HD1  CHH    39      54.999   9.538  52.693  1.00  0.00      PEPT
ATOM   1819 H2   CHH    39      52.269   4.798  50.119  1.00  0.00      PEPT
ATOM   1820 HD2  CHH    39      55.049   2.461  51.847  1.00  0.00      PEPT
ATOM   1821 HA1  CHH    39      53.627   8.043  48.079  1.00  0.00      PEPT
ATOM   1822 HB1  CHH    39      55.711   8.555  49.571  1.00  0.00      PEPT
ATOM   1823 HB2  CHH    39      54.993   7.467  50.769  1.00  0.00      PEPT
ATOM   1824 HD3  CHH    39      52.204   9.830  49.530  1.00  0.00      PEPT
ATOM   1825 HE1  CHH    39      53.258  11.254  53.324  1.00  0.00      PEPT
ATOM   1826 HA2  CHH    39      54.764   4.748  50.434  1.00  0.00      PEPT
ATOM   1827 HB3  CHH    39      55.130   2.582  48.879  1.00  0.00      PEPT
ATOM   1828 HB4  CHH    39      53.555   2.974  48.244  1.00  0.00      PEPT
ATOM   1829 HD4  CHH    39      51.621   1.546  49.768  1.00  0.00      PEPT
ATOM   1830 HE2  CHH    39      53.724   0.762  53.268  1.00  0.00      PEPT
ATOM   1899 O2   CHH    42      59.894  32.307  33.875  1.00  0.00      PEPT
ATOM   1900 O1   CHH    42      63.662  31.508  30.125  1.00  0.00      PEPT
ATOM   1901 N1   CHH    42      60.568  32.421  31.731  1.00  0.00      PEPT
ATOM   1902 ND1  CHH    42      59.221  32.668  28.558  1.00  0.00      PEPT
ATOM   1903 NE1  CHH    42      57.341  31.614  28.085  1.00  0.00      PEPT
ATOM   1904 N2   CHH    42      62.859  30.880  32.054  1.00  0.00      PEPT
ATOM   1905 ND2  CHH    42      64.376  32.528  34.357  1.00  0.00      PEPT
ATOM   1906 NE2  CHH    42      63.952  34.210  35.754  1.00  0.00      PEPT
ATOM   1907 CA   CHH    42      61.357  31.947  30.585  1.00  0.00      PEPT
ATOM   1908 C1   CHH    42      62.719  31.416  30.920  1.00  0.00      PEPT
ATOM   1909 CB   CHH    42      60.601  30.991  29.595  1.00  0.00      PEPT
ATOM   1910 CG   CHH    42      59.318  31.399  29.053  1.00  0.00      PEPT
ATOM   1911 CD1  CHH    42      58.127  30.759  28.810  1.00  0.00      PEPT
ATOM   1912 CE1  CHH    42      58.016  32.765  28.038  1.00  0.00      PEPT
ATOM   1913 CA2  CHH    42      61.819  30.894  33.215  1.00  0.00      PEPT
ATOM   1914 C2   CHH    42      60.653  31.888  32.983  1.00  0.00      PEPT
ATOM   1915 CB2  CHH    42      62.390  31.008  34.682  1.00  0.00      PEPT
ATOM   1916 CG2  CHH    42      63.134  32.270  34.911  1.00  0.00      PEPT
ATOM   1917 CD2  CHH    42      62.896  33.316  35.774  1.00  0.00      PEPT
ATOM   1918 CE2  CHH    42      64.786  33.679  34.873  1.00  0.00      PEPT
ATOM   1919 H1   CHH    42      59.856  33.108  31.604  1.00  0.00      PEPT
ATOM   1920 HD1  CHH    42      60.021  33.279  28.471  1.00  0.00      PEPT
ATOM   1921 H2   CHH    42      63.818  30.665  32.225  1.00  0.00      PEPT
ATOM   1922 HD2  CHH    42      64.999  31.929  33.834  1.00  0.00      PEPT
ATOM   1923 HA1  CHH    42      61.614  32.854  29.998  1.00  0.00      PEPT
ATOM   1924 HB1  CHH    42      60.484  30.070  30.205  1.00  0.00      PEPT
ATOM   1925 HB2  CHH    42      61.214  30.660  28.729  1.00  0.00      PEPT
ATOM   1926 HD3  CHH    42      57.803  29.727  28.871  1.00  0.00      PEPT
ATOM   1927 HE1  CHH    42      57.783  33.667  27.471  1.00  0.00      PEPT
ATOM   1928 HA2  CHH    42      61.369  29.893  33.038  1.00  0.00      PEPT
ATOM   1929 HB3  CHH    42      63.088  30.172  34.899  1.00  0.00      PEPT
ATOM   1930 HB4  CHH    42      61.609  30.910  35.467  1.00  0.00      PEPT
ATOM   1931 HD4  CHH    42      62.053  33.605  36.389  1.00  0.00      PEPT
ATOM   1932 HE2  CHH    42      65.779  34.040  34.605  1.00  0.00      PEPT
ATOM   1933 O2   CHH    43      65.144  22.218  68.063  1.00  0.00      PEPT
ATOM   1934 O1   CHH    43      61.517  22.906  71.905  1.00  0.00      PEPT
ATOM   1935 N1   CHH    43      64.493  21.870  70.105  1.00  0.00      PEPT
ATOM   1936 ND1  CHH    43      62.750  18.320  72.903  1.00  0.00      PEPT
ATOM   1937 NE1  CHH    43      61.666  19.127  74.634  1.00  0.00      PEPT
ATOM   1938 N2   CHH    43      62.011  23.198  69.733  1.00  0.00      PEPT
ATOM   1939 ND2  CHH    43      61.199  23.707  66.051  1.00  0.00      PEPT
ATOM   1940 NE2  CHH    43      59.927  25.506  65.984  1.00  0.00      PEPT
ATOM   1941 CA   CHH    43      63.403  21.679  71.060  1.00  0.00      PEPT
ATOM   1942 C1   CHH    43      62.200  22.679  70.919  1.00  0.00      PEPT
ATOM   1943 CB   CHH    43      62.915  20.171  71.161  1.00  0.00      PEPT
ATOM   1944 CG   CHH    43      62.492  19.580  72.547  1.00  0.00      PEPT
ATOM   1945 CD1  CHH    43      61.854  20.131  73.636  1.00  0.00      PEPT
ATOM   1946 CE1  CHH    43      62.292  18.075  74.122  1.00  0.00      PEPT
ATOM   1947 CA2  CHH    43      62.915  22.930  68.583  1.00  0.00      PEPT
ATOM   1948 C2   CHH    43      64.257  22.236  68.882  1.00  0.00      PEPT
ATOM   1949 CB2  CHH    43      63.042  24.209  67.698  1.00  0.00      PEPT
ATOM   1950 CG2  CHH    43      61.807  24.608  66.921  1.00  0.00      PEPT
ATOM   1951 CD2  CHH    43      60.985  25.711  66.856  1.00  0.00      PEPT
ATOM   1952 CE2  CHH    43      60.095  24.289  65.548  1.00  0.00      PEPT
ATOM   1953 H1   CHH    43      65.408  21.603  70.394  1.00  0.00      PEPT
ATOM   1954 HD1  CHH    43      63.410  17.661  72.517  1.00  0.00      PEPT
ATOM   1955 H2   CHH    43      61.258  23.846  69.642  1.00  0.00      PEPT
ATOM   1956 HD2  CHH    43      61.576  22.796  65.832  1.00  0.00      PEPT
ATOM   1957 HA1  CHH    43      63.838  21.964  72.041  1.00  0.00      PEPT
ATOM   1958 HB1  CHH    43      63.826  19.677  70.761  1.00  0.00      PEPT
ATOM   1959 HB2  CHH    43      62.110  19.844  70.469  1.00  0.00      PEPT
ATOM   1960 HD3  CHH    43      61.259  21.021  73.799  1.00  0.00      PEPT
ATOM   1961 HE1  CHH    43      62.291  17.107  74.623  1.00  0.00      PEPT
ATOM   1962 HA2  CHH    43      62.460  22.130  67.960  1.00  0.00      PEPT
ATOM   1963 HB3  CHH    43      63.876  24.071  66.978  1.00  0.00      PEPT
ATOM   1964 HB4  CHH    43      63.395  25.039  68.347  1.00  0.00      PEPT
ATOM   1965 HD4  CHH    43      61.166  26.663  67.339  1.00  0.00      PEPT
ATOM   1966 HE2  CHH    43      59.442  23.739  64.869  1.00  0.00      PEPT
ATOM   2001 O2   CHH    45      56.955  16.001  51.618  1.00  0.00      PEPT
ATOM   2002 O1   CHH    45      55.804  12.244  48.073  1.00  0.00      PEPT
ATOM   2003 N1   CHH    45      56.599  13.845  51.257  1.00  0.00      PEPT
ATOM   2004 ND1  CHH    45      59.391  12.629  50.246  1.00  0.00      PEPT
ATOM   2005 NE1  CHH    45      60.047  12.129  48.172  1.00  0.00      PEPT
ATOM   2006 N2   CHH    45      55.398  14.380  48.746  1.00  0.00      PEPT
ATOM   2007 ND2  CHH    45      52.175  15.825  48.361  1.00  0.00      PEPT
ATOM   2008 NE2  CHH    45      51.891  17.716  47.472  1.00  0.00      PEPT
ATOM   2009 CA   CHH    45      56.103  12.650  50.500  1.00  0.00      PEPT
ATOM   2010 C1   CHH    45      55.746  13.061  48.990  1.00  0.00      PEPT
ATOM   2011 CB   CHH    45      57.123  11.552  50.507  1.00  0.00      PEPT
ATOM   2012 CG   CHH    45      58.413  11.877  49.623  1.00  0.00      PEPT
ATOM   2013 CD1  CHH    45      58.775  11.640  48.326  1.00  0.00      PEPT
ATOM   2014 CE1  CHH    45      60.363  12.692  49.360  1.00  0.00      PEPT
ATOM   2015 CA2  CHH    45      55.522  15.499  49.696  1.00  0.00      PEPT
ATOM   2016 C2   CHH    45      56.403  15.160  50.904  1.00  0.00      PEPT
ATOM   2017 CB2  CHH    45      54.166  16.156  50.051  1.00  0.00      PEPT
ATOM   2018 CG2  CHH    45      53.185  16.634  48.895  1.00  0.00      PEPT
ATOM   2019 CD2  CHH    45      53.004  17.817  48.300  1.00  0.00      PEPT
ATOM   2020 CE2  CHH    45      51.414  16.579  47.556  1.00  0.00      PEPT
ATOM   2021 H1   CHH    45      57.262  13.677  51.983  1.00  0.00      PEPT
ATOM   2022 HD1  CHH    45      59.356  13.032  51.172  1.00  0.00      PEPT
ATOM   2023 H2   CHH    45      54.885  14.606  47.921  1.00  0.00      PEPT
ATOM   2024 HD2  CHH    45      52.144  14.818  48.430  1.00  0.00      PEPT
ATOM   2025 HA1  CHH    45      55.205  12.281  51.040  1.00  0.00      PEPT
ATOM   2026 HB1  CHH    45      56.666  10.624  50.101  1.00  0.00      PEPT
ATOM   2027 HB2  CHH    45      57.407  11.344  51.560  1.00  0.00      PEPT
ATOM   2028 HD3  CHH    45      58.333  10.980  47.591  1.00  0.00      PEPT
ATOM   2029 HE1  CHH    45      61.374  12.985  49.643  1.00  0.00      PEPT
ATOM   2030 HA2  CHH    45      56.167  16.285  49.249  1.00  0.00      PEPT
ATOM   2031 HB3  CHH    45      54.250  16.960  50.813  1.00  0.00      PEPT
ATOM   2032 HB4  CHH    45      53.552  15.358  50.521  1.00  0.00      PEPT
ATOM   2033 HD4  CHH    45      53.620  18.704  48.384  1.00  0.00      PEPT
ATOM   2034 HE2  CHH    45      50.682  16.218  46.833  1.00  0.00      PEPT
ATOM   2103 O2   CHH    48      57.107  24.976  35.627  1.00  0.00      PEPT
ATOM   2104 O1   CHH    48      58.748  20.344  33.386  1.00  0.00      PEPT
ATOM   2105 N1   CHH    48      58.746  23.465  35.212  1.00  0.00      PEPT
ATOM   2106 ND1  CHH    48      62.000  24.519  34.762  1.00  0.00      PEPT
ATOM   2107 NE1  CHH    48      62.478  24.152  36.903  1.00  0.00      PEPT
ATOM   2108 N2   CHH    48      57.116  21.830  33.729  1.00  0.00      PEPT
ATOM   2109 ND2  CHH    48      55.100  20.844  36.824  1.00  0.00      PEPT
ATOM   2110 NE2  CHH    48      55.270  21.976  38.757  1.00  0.00      PEPT
ATOM   2111 CA   CHH    48      59.279  22.182  34.728  1.00  0.00      PEPT
ATOM   2112 C1   CHH    48      58.362  21.407  33.867  1.00  0.00      PEPT
ATOM   2113 CB   CHH    48      60.676  22.397  34.182  1.00  0.00      PEPT
ATOM   2114 CG   CHH    48      61.583  23.253  35.024  1.00  0.00      PEPT
ATOM   2115 CD1  CHH    48      61.925  23.008  36.334  1.00  0.00      PEPT
ATOM   2116 CE1  CHH    48      62.504  25.071  35.935  1.00  0.00      PEPT
ATOM   2117 CA2  CHH    48      56.493  23.008  34.360  1.00  0.00      PEPT
ATOM   2118 C2   CHH    48      57.483  23.880  35.141  1.00  0.00      PEPT
ATOM   2119 CB2  CHH    48      55.265  22.745  35.222  1.00  0.00      PEPT
ATOM   2120 CG2  CHH    48      55.311  22.146  36.528  1.00  0.00      PEPT
ATOM   2121 CD2  CHH    48      55.450  22.784  37.685  1.00  0.00      PEPT
ATOM   2122 CE2  CHH    48      54.945  20.797  38.209  1.00  0.00      PEPT
ATOM   2123 H1   CHH    48      59.379  24.052  35.709  1.00  0.00      PEPT
ATOM   2124 HD1  CHH    48      61.832  25.031  33.907  1.00  0.00      PEPT
ATOM   2125 H2   CHH    48      56.614  21.347  33.015  1.00  0.00      PEPT
ATOM   2126 HD2  CHH    48      54.816  20.180  36.119  1.00  0.00      PEPT
ATOM   2127 HA1  CHH    48      59.422  21.528  35.615  1.00  0.00      PEPT
ATOM   2128 HB1  CHH    48      60.625  22.878  33.182  1.00  0.00      PEPT
ATOM   2129 HB2  CHH    48      61.135  21.399  34.018  1.00  0.00      PEPT
ATOM   2130 HD3  CHH    48      61.811  22.128  36.955  1.00  0.00      PEPT
ATOM   2131 HE1  CHH    48      62.922  26.070  36.054  1.00  0.00      PEPT
ATOM   2132 HA2  CHH    48      56.133  23.568  33.470  1.00  0.00      PEPT
ATOM   2133 HB3  CHH    48      54.542  22.138  34.637  1.00  0.00      PEPT
ATOM   2134 HB4  CHH    48      54.640  23.653  35.361  1.00  0.00      PEPT
ATOM   2135 HD4  CHH    48      55.630  23.829  37.906  1.00  0.00      PEPT
ATOM   2136 HE2  CHH    48      54.675  19.930  38.811  1.00  0.00      PEPT
ATOM   2137 ZN   ZN2     1      64.799  27.286  29.902  1.00  0.00      ZN2T
ATOM   2138 ZN   ZN2     2      52.464  17.353  72.421  1.00  0.00      ZN2T
ATOM   2144 ZN   ZN2     8      59.923   5.607  47.152  1.00  0.00      ZN2T
ATOM   2146 ZN   ZN2    10      41.326  14.092  67.103  1.00  0.00      ZN2T
ATOM   2147 ZN   ZN2    11      57.969  17.032  55.504  1.00  0.00      ZN2T
ATOM   2148 ZN   ZN2    12      69.517  29.032  30.872  1.00  0.00      ZN2T
ATOM   2150 ZN   ZN2    14      60.332  10.437  44.645  1.00  0.00      ZN2T
ATOM   2151 ZN   ZN2    15      69.863  24.378  42.792  1.00  0.00      ZN2T
ATOM   2164 ZN   ZN2    28      36.171  16.752  72.858  1.00  0.00      ZN2T
ATOM   2167 ZN   ZN2    31      50.874  11.026  67.828  1.00  0.00      ZN2T
ATOM   2183 ZN   ZN2    47      64.106  24.287  42.967  1.00  0.00      ZN2T
ATOM   2184 ZN   ZN2    48      48.310   6.937  63.880  1.00  0.00      ZN2T
ATOM   2189 O1   NO3     2      50.898  13.669  70.709  1.00  0.00      NO3T
ATOM   2190 O2   NO3     2      51.533  15.482  71.692  1.00  0.00      NO3T
ATOM   2191 O3   NO3     2      49.687  15.372  70.615  1.00  0.00      NO3T
ATOM   2192 N4   NO3     2      50.714  14.867  70.997  1.00  0.00      NO3T
ATOM   2205 O1   NO3     6      73.425  29.756  29.826  1.00  0.00      NO3T
ATOM   2206 O2   NO3     6      73.286  29.571  31.916  1.00  0.00      NO3T
ATOM   2207 O3   NO3     6      71.728  28.873  30.759  1.00  0.00      NO3T
ATOM   2208 N4   NO3     6      72.945  29.170  30.824  1.00  0.00      NO3T
ATOM   2209 O1   NO3     7      35.810  19.747  75.537  1.00  0.00      NO3T
ATOM   2210 O2   NO3     7      36.295  17.853  74.672  1.00  0.00      NO3T
ATOM   2211 O3   NO3     7      37.703  19.322  74.677  1.00  0.00      NO3T
ATOM   2212 N4   NO3     7      36.650  18.934  75.169  1.00  0.00      NO3T
ATOM   2213 O1   NO3     8      62.380  22.350  45.872  1.00  0.00      NO3T
ATOM   2214 O2   NO3     8      63.880  22.644  44.388  1.00  0.00      NO3T
ATOM   2215 O3   NO3     8      64.181  21.264  45.897  1.00  0.00      NO3T
ATOM   2216 N4   NO3     8      63.375  21.933  45.256  1.00  0.00      NO3T
ATOM   2225 O1   NO3    11      67.977  28.112  43.413  1.00  0.00      NO3T
ATOM   2226 O2   NO3    11      68.619  26.196  42.778  1.00  0.00      NO3T
ATOM   2227 O3   NO3    11      66.856  27.008  41.959  1.00  0.00      NO3T
ATOM   2228 N4   NO3    11      67.786  27.075  42.777  1.00  0.00      NO3T
ATOM   2233 O1   NO3    13      59.201  14.061  52.934  1.00  0.00      NO3T
ATOM   2234 O2   NO3    13      58.029  13.221  54.449  1.00  0.00      NO3T
ATOM   2235 O3   NO3    13      58.343  15.275  54.354  1.00  0.00      NO3T
ATOM   2236 N4   NO3    13      58.729  14.161  54.032  1.00  0.00      NO3T
ATOM   2241 O1   NO3    15      32.154  17.589  68.382  1.00  0.00      NO3T
ATOM   2242 O2   NO3    15      32.547  17.263  70.389  1.00  0.00      NO3T
ATOM   2243 O3   NO3    15      33.157  15.961  68.974  1.00  0.00      NO3T
ATOM   2244 N4   NO3    15      32.436  16.887  69.287  1.00  0.00      NO3T
ATOM   2249 O1   NO3    17      68.768  27.911  29.218  1.00  0.00      NO3T
ATOM   2250 O2   NO3    17      67.776  28.161  27.301  1.00  0.00      NO3T
ATOM   2251 O3   NO3    17      66.789  27.221  28.848  1.00  0.00      NO3T
ATOM   2252 N4   NO3    17      67.839  27.641  28.398  1.00  0.00      NO3T
ATOM   2285 O1   NO3    26      44.717  13.296  62.959  1.00  0.00      NO3T
ATOM   2286 O2   NO3    26      42.902  14.105  63.289  1.00  0.00      NO3T
ATOM   2287 O3   NO3    26      43.821  14.476  61.461  1.00  0.00      NO3T
ATOM   2288 N4   NO3    26      43.679  13.809  62.464  1.00  0.00      NO3T
ATOM   2313 O1   NO3    33      49.892   7.178  68.915  1.00  0.00      NO3T
ATOM   2314 O2   NO3    33      50.462   9.108  68.691  1.00  0.00      NO3T
ATOM   2315 O3   NO3    33      51.166   7.774  67.425  1.00  0.00      NO3T
ATOM   2316 N4   NO3    33      50.704   7.948  68.526  1.00  0.00      NO3T
ATOM   2329 O1   NO3    37      68.131  23.209  42.247  1.00  0.00      NO3T
ATOM   2330 O2   NO3    37      66.016  23.238  42.437  1.00  0.00      NO3T
ATOM   2331 O3   NO3    37      67.044  21.600  41.589  1.00  0.00      NO3T
ATOM   2332 N4   NO3    37      67.067  22.639  42.153  1.00  0.00      NO3T
ATOM   2337 O1   NO3    39      62.742  27.492  30.697  1.00  0.00      NO3T
ATOM   2338 O2   NO3    39      60.675  27.744  31.328  1.00  0.00      NO3T
ATOM   2339 O3   NO3    39      61.935  26.487  32.411  1.00  0.00      NO3T
ATOM   2340 N4   NO3    39      61.759  27.175  31.410  1.00  0.00      NO3T
ATOM   2369 O1   NO3    47      58.815   7.454  47.602  1.00  0.00      NO3T
ATOM   2370 O2   NO3    47      57.280   8.661  46.860  1.00  0.00      NO3T
ATOM   2371 O3   NO3    47      59.281   9.287  46.438  1.00  0.00      NO3T
ATOM   2372 N4   NO3    47      58.463   8.524  47.082  1.00  0.00      NO3T
ATOM   2373 O1   NO3    48      35.654  14.906  73.784  1.00  0.00      NO3T
ATOM   2374 O2   NO3    48      36.440  14.509  75.710  1.00  0.00      NO3T
ATOM   2375 O3   NO3    48      34.401  14.471  75.456  1.00  0.00      NO3T
ATOM   2376 N4   NO3    48      35.499  14.447  74.960  1.00  0.00      NO3T
ATOM   2377 O1   NO3    49      52.734  15.668  76.217  1.00  0.00      NO3T
ATOM   2378 O2   NO3    49      52.443  16.421  74.378  1.00  0.00      NO3T
ATOM   2379 O3   NO3    49      51.709  17.471  76.056  1.00  0.00      NO3T
ATOM   2380 N4   NO3    49      52.076  16.412  75.563  1.00  0.00      NO3T
ATOM   2381 O1   NO3    50      58.432  19.965  57.999  1.00  0.00      NO3T
ATOM   2382 O2   NO3    50      57.664  18.738  56.775  1.00  0.00      NO3T
ATOM   2383 O3   NO3    50      56.379  19.506  58.190  1.00  0.00      NO3T
ATOM   2384 N4   NO3    50      57.412  19.538  57.575  1.00  0.00      NO3T
ATOM   2389 O1   NO3    52      40.734  15.767  68.252  1.00  0.00      NO3T
ATOM   2390 O2   NO3    52      40.137  17.786  68.586  1.00  0.00      NO3T
ATOM   2391 O3   NO3    52      42.123  17.159  69.185  1.00  0.00      NO3T
ATOM   2392 N4   NO3    52      40.928  16.879  68.876  1.00  0.00      NO3T
ATOM   2429 O1   NO3    62      52.806  17.831  68.365  1.00  0.00      NO3T
ATOM   2430 O2   NO3    62      52.113  18.071  70.352  1.00  0.00      NO3T
ATOM   2431 O3   NO3    62      52.467  19.777  69.127  1.00  0.00      NO3T
ATOM   2432 N4   NO3    62      52.540  18.566  69.279  1.00  0.00      NO3T
ATOM   2437 O1   NO3    64      65.832  30.276  32.141  1.00  0.00      NO3T
ATOM   2438 O2   NO3    64      65.672  28.335  31.433  1.00  0.00      NO3T
ATOM   2439 O3   NO3    64      67.590  29.162  31.727  1.00  0.00      NO3T
ATOM   2440 N4   NO3    64      66.376  29.176  31.998  1.00  0.00      NO3T
ATOM   2441 O1   NO3    65      61.299   8.460  44.576  1.00  0.00      NO3T
ATOM   2442 O2   NO3    65      62.770   7.099  44.923  1.00  0.00      NO3T
ATOM   2443 O3   NO3    65      60.853   6.542  45.400  1.00  0.00      NO3T
ATOM   2444 N4   NO3    65      61.635   7.289  44.697  1.00  0.00      NO3T
ATOM   2445 O1   NO3    66      50.260   7.222  63.009  1.00  0.00      NO3T
ATOM   2446 O2   NO3    66      51.837   6.559  61.790  1.00  0.00      NO3T
ATOM   2447 O3   NO3    66      49.992   7.082  61.035  1.00  0.00      NO3T
ATOM   2448 N4   NO3    66      50.786   7.151  61.881  1.00  0.00      NO3T
ATOM   2457 O1   NO3    69      47.710   5.263  62.667  1.00  0.00      NO3T
ATOM   2458 O2   NO3    69      47.317   4.076  61.028  1.00  0.00      NO3T
ATOM   2459 O3   NO3    69      45.773   4.871  62.149  1.00  0.00      NO3T
ATOM   2460 N4   NO3    69      46.948   4.582  62.091  1.00  0.00      NO3T
ATOM   2473 O1   NO3    73      48.880   9.050  64.842  1.00  0.00      NO3T
ATOM   2474 O2   NO3    73      49.630  10.671  66.034  1.00  0.00      NO3T
ATOM   2475 O3   NO3    73      49.329  10.923  64.006  1.00  0.00      NO3T
ATOM   2476 N4   NO3    73      49.161  10.235  64.965  1.00  0.00      NO3T
ATOM   2493 O1   NO3    78      39.709  10.894  68.852  1.00  0.00      NO3T
ATOM   2494 O2   NO3    78      39.827  12.619  69.940  1.00  0.00      NO3T
ATOM   2495 O3   NO3    78      39.825  12.659  67.869  1.00  0.00      NO3T
ATOM   2496 N4   NO3    78      39.604  12.078  68.870  1.00  0.00      NO3T
ATOM   2509 O1   NO3    82      59.703   3.827  50.934  1.00  0.00      NO3T
ATOM   2510 O2   NO3    82      59.062   4.559  49.000  1.00  0.00      NO3T
ATOM   2511 O3   NO3    82      57.714   4.478  50.662  1.00  0.00      NO3T
ATOM   2512 N4   NO3    82      58.836   4.252  50.231  1.00  0.00      NO3T
ATOM   2549 O1   NO3    92      59.320  12.242  44.748  1.00  0.00      NO3T
ATOM   2550 O2   NO3    92      58.410  13.107  43.078  1.00  0.00      NO3T
ATOM   2551 O3   NO3    92      57.389  12.564  44.779  1.00  0.00      NO3T
ATOM   2552 N4   NO3    92      58.368  12.808  44.233  1.00  0.00      NO3T
ATOM    169 O1   MIT     5      46.734   6.904  84.111  1.00  0.00      DRUG
ATOM    170 O2   MIT     5      44.172   8.929  86.192  1.00  0.00      DRUG
ATOM    171 O3   MIT     5      46.483   9.540  80.008  1.00  0.00      DRUG
ATOM    172 O4   MIT     5      47.469  12.017  84.791  1.00  0.00      DRUG
ATOM    173 O5   MIT     5      44.767  10.269  87.862  1.00  0.00      DRUG
ATOM    174 N    MIT     5      43.153   7.316  82.821  1.00  0.00      DRUG
ATOM    175 N1   MIT     5      45.914   8.359  82.528  1.00  0.00      DRUG
ATOM    176 N2   MIT     5      47.736  13.597  82.579  1.00  0.00      DRUG
ATOM    177 N3   MIT     5      44.354   8.100  88.206  1.00  0.00      DRUG
ATOM    178 C    MIT     5      44.263   7.248  83.859  1.00  0.00      DRUG
ATOM    179 C1   MIT     5      45.727   7.876  83.827  1.00  0.00      DRUG
ATOM    180 C2   MIT     5      44.328   6.605  82.304  1.00  0.00      DRUG
ATOM    181 C3   MIT     5      45.368   7.374  81.505  1.00  0.00      DRUG
ATOM    182 C4   MIT     5      46.002   9.184  84.611  1.00  0.00      DRUG
ATOM    183 C5   MIT     5      46.509   9.620  82.379  1.00  0.00      DRUG
ATOM    184 C6   MIT     5      46.728  10.136  83.580  1.00  0.00      DRUG
ATOM    185 C7   MIT     5      44.654   9.812  85.105  1.00  0.00      DRUG
ATOM    186 C8   MIT     5      46.705  10.150  81.068  1.00  0.00      DRUG
ATOM    187 C9   MIT     5      47.329  11.456  83.677  1.00  0.00      DRUG
ATOM    188 C10  MIT     5      46.925   6.449  85.505  1.00  0.00      DRUG
ATOM    189 C11  MIT     5      47.244  11.624  81.160  1.00  0.00      DRUG
ATOM    190 C12  MIT     5      47.481  12.239  82.414  1.00  0.00      DRUG
ATOM    191 C13  MIT     5      47.478  12.352  79.836  1.00  0.00      DRUG
ATOM    192 C14  MIT     5      44.459   9.199  87.422  1.00  0.00      DRUG
ATOM    193 H    MIT     5      44.010   6.473  84.614  1.00  0.00      DRUG
ATOM    194 H1   MIT     5      44.383   5.496  82.332  1.00  0.00      DRUG
ATOM    195 H2   MIT     5      43.237   8.275  82.486  1.00  0.00      DRUG
ATOM    196 H3   MIT     5      46.228   6.785  81.153  1.00  0.00      DRUG
ATOM    197 H4   MIT     5      44.931   7.962  80.684  1.00  0.00      DRUG
ATOM    198 H5   MIT     5      46.751   9.083  85.410  1.00  0.00      DRUG
ATOM    199 H6   MIT     5      44.720  10.852  85.490  1.00  0.00      DRUG
ATOM    200 H7   MIT     5      43.906   9.873  84.286  1.00  0.00      DRUG
ATOM    201 H8   MIT     5      48.031   6.419  85.615  1.00  0.00      DRUG
ATOM    202 H9   MIT     5      46.562   5.409  85.646  1.00  0.00      DRUG
ATOM    203 H10  MIT     5      46.511   7.110  86.296  1.00  0.00      DRUG
ATOM    204 H11  MIT     5      48.294  11.915  79.221  1.00  0.00      DRUG
ATOM    205 H12  MIT     5      47.647  13.449  79.872  1.00  0.00      DRUG
ATOM    206 H13  MIT     5      46.586  12.165  79.201  1.00  0.00      DRUG
ATOM    207 H14  MIT     5      47.717  13.964  83.524  1.00  0.00      DRUG
ATOM    208 H15  MIT     5      47.496  14.365  81.962  1.00  0.00      DRUG
ATOM    209 H16  MIT     5      45.133   7.900  88.801  1.00  0.00      DRUG
ATOM    210 H17  MIT     5      43.863   7.279  87.917  1.00  0.00      DRUG
ATOM   1185 O2   CHH    21      65.918  22.997  86.202  1.00  0.00      PEPT
ATOM   1186 O1   CHH    21      64.533  28.090  85.654  1.00  0.00      PEPT
ATOM   1187 N1   CHH    21      64.699  24.737  87.005  1.00  0.00      PEPT
ATOM   1188 ND1  CHH    21      61.534  26.289  89.162  1.00  0.00      PEPT
ATOM   1189 NE1  CHH    21      60.667  24.231  89.290  1.00  0.00      PEPT
ATOM   1190 N2   CHH    21      66.218  26.634  85.501  1.00  0.00      PEPT
ATOM   1191 ND2  CHH    21      67.940  26.409  88.321  1.00  0.00      PEPT
ATOM   1192 NE2  CHH    21      69.363  25.238  89.674  1.00  0.00      PEPT
ATOM   1193 CA   CHH    21      64.325  26.114  87.112  1.00  0.00      PEPT
ATOM   1194 C1   CHH    21      65.064  27.015  86.090  1.00  0.00      PEPT
ATOM   1195 CB   CHH    21      62.752  26.313  87.007  1.00  0.00      PEPT
ATOM   1196 CG   CHH    21      61.970  25.608  88.049  1.00  0.00      PEPT
ATOM   1197 CD1  CHH    21      61.438  24.370  88.118  1.00  0.00      PEPT
ATOM   1198 CE1  CHH    21      60.669  25.397  89.855  1.00  0.00      PEPT
ATOM   1199 CA2  CHH    21      66.718  25.289  85.606  1.00  0.00      PEPT
ATOM   1200 C2   CHH    21      65.737  24.245  86.259  1.00  0.00      PEPT
ATOM   1201 CB2  CHH    21      68.136  25.165  86.161  1.00  0.00      PEPT
ATOM   1202 CG2  CHH    21      68.347  25.303  87.623  1.00  0.00      PEPT
ATOM   1203 CD2  CHH    21      69.196  24.590  88.479  1.00  0.00      PEPT
ATOM   1204 CE2  CHH    21      68.570  26.335  89.535  1.00  0.00      PEPT
ATOM   1205 H1   CHH    21      64.040  24.099  87.396  1.00  0.00      PEPT
ATOM   1206 HD1  CHH    21      61.796  27.222  89.445  1.00  0.00      PEPT
ATOM   1207 H2   CHH    21      66.649  27.255  84.851  1.00  0.00      PEPT
ATOM   1208 HD2  CHH    21      67.441  27.177  87.894  1.00  0.00      PEPT
ATOM   1209 HA1  CHH    21      64.589  26.525  88.109  1.00  0.00      PEPT
ATOM   1210 HB1  CHH    21      62.498  25.810  86.049  1.00  0.00      PEPT
ATOM   1211 HB2  CHH    21      62.464  27.384  86.954  1.00  0.00      PEPT
ATOM   1212 HD3  CHH    21      61.732  23.515  87.522  1.00  0.00      PEPT
ATOM   1213 HE1  CHH    21      60.243  25.572  90.843  1.00  0.00      PEPT
ATOM   1214 HA2  CHH    21      66.706  25.079  84.515  1.00  0.00      PEPT
ATOM   1215 HB3  CHH    21      68.755  25.908  85.614  1.00  0.00      PEPT
ATOM   1216 HB4  CHH    21      68.604  24.195  85.887  1.00  0.00      PEPT
ATOM   1217 HD4  CHH    21      69.657  23.610  88.470  1.00  0.00      PEPT
ATOM   1218 HE2  CHH    21      68.454  27.040  90.358  1.00  0.00      PEPT
ATOM   1321 O2   CHH    25      61.757  28.729  96.406  1.00  0.00      PEPT
ATOM   1322 O1   CHH    25      64.937  32.801  95.153  1.00  0.00      PEPT
ATOM   1323 N1   CHH    25      62.346  30.293  94.847  1.00  0.00      PEPT
ATOM   1324 ND1  CHH    25      62.118  31.121  91.114  1.00  0.00      PEPT
ATOM   1325 NE1  CHH    25      62.179  28.962  90.419  1.00  0.00      PEPT
ATOM   1326 N2   CHH    25      63.828  31.733  96.716  1.00  0.00      PEPT
ATOM   1327 ND2  CHH    25      62.654  31.194 100.472  1.00  0.00      PEPT
ATOM   1328 NE2  CHH    25      63.302  33.298 100.930  1.00  0.00      PEPT
ATOM   1329 CA   CHH    25      63.108  31.505  94.373  1.00  0.00      PEPT
ATOM   1330 C1   CHH    25      64.084  31.999  95.400  1.00  0.00      PEPT
ATOM   1331 CB   CHH    25      63.883  31.059  93.123  1.00  0.00      PEPT
ATOM   1332 CG   CHH    25      63.016  30.445  91.924  1.00  0.00      PEPT
ATOM   1333 CD1  CHH    25      63.027  29.149  91.459  1.00  0.00      PEPT
ATOM   1334 CE1  CHH    25      61.600  30.090  90.291  1.00  0.00      PEPT
ATOM   1335 CA2  CHH    25      62.769  30.754  97.233  1.00  0.00      PEPT
ATOM   1336 C2   CHH    25      62.236  29.864  96.131  1.00  0.00      PEPT
ATOM   1337 CB2  CHH    25      61.628  31.396  98.091  1.00  0.00      PEPT
ATOM   1338 CG2  CHH    25      62.201  31.991  99.424  1.00  0.00      PEPT
ATOM   1339 CD2  CHH    25      62.553  33.279  99.730  1.00  0.00      PEPT
ATOM   1340 CE2  CHH    25      63.320  32.023 101.309  1.00  0.00      PEPT
ATOM   1341 H1   CHH    25      62.026  29.588  94.219  1.00  0.00      PEPT
ATOM   1342 HD1  CHH    25      61.901  32.106  91.179  1.00  0.00      PEPT
ATOM   1343 H2   CHH    25      64.424  32.243  97.332  1.00  0.00      PEPT
ATOM   1344 HD2  CHH    25      62.537  30.207 100.647  1.00  0.00      PEPT
ATOM   1345 HA1  CHH    25      62.309  32.241  94.140  1.00  0.00      PEPT
ATOM   1346 HB1  CHH    25      64.667  30.356  93.476  1.00  0.00      PEPT
ATOM   1347 HB2  CHH    25      64.546  31.857  92.725  1.00  0.00      PEPT
ATOM   1348 HD3  CHH    25      63.671  28.356  91.819  1.00  0.00      PEPT
ATOM   1349 HE1  CHH    25      60.761  30.192  89.603  1.00  0.00      PEPT
ATOM   1350 HA2  CHH    25      63.270  30.102  97.981  1.00  0.00      PEPT
ATOM   1351 HB3  CHH    25      60.901  30.620  98.411  1.00  0.00      PEPT
ATOM   1352 HB4  CHH    25      61.040  32.137  97.508  1.00  0.00      PEPT
ATOM   1353 HD4  CHH    25      62.586  34.097  99.020  1.00  0.00      PEPT
ATOM   1354 HE2  CHH    25      63.922  31.642 102.134  1.00  0.00      PEPT
ATOM   1355 O2   CHH    26      53.935  15.952  81.993  1.00  0.00      PEPT
ATOM   1356 O1   CHH    26      49.626  17.209  79.214  1.00  0.00      PEPT
ATOM   1357 N1   CHH    26      52.018  17.118  81.896  1.00  0.00      PEPT
ATOM   1358 ND1  CHH    26      50.313  18.769  84.386  1.00  0.00      PEPT
ATOM   1359 NE1  CHH    26      49.866  20.937  84.361  1.00  0.00      PEPT
ATOM   1360 N2   CHH    26      51.818  16.700  79.166  1.00  0.00      PEPT
ATOM   1361 ND2  CHH    26      54.505  19.778  80.131  1.00  0.00      PEPT
ATOM   1362 NE2  CHH    26      53.347  20.895  78.602  1.00  0.00      PEPT
ATOM   1363 CA   CHH    26      50.963  17.824  81.139  1.00  0.00      PEPT
ATOM   1364 C1   CHH    26      50.697  17.137  79.801  1.00  0.00      PEPT
ATOM   1365 CB   CHH    26      49.658  18.050  81.974  1.00  0.00      PEPT
ATOM   1366 CG   CHH    26      49.920  19.123  83.089  1.00  0.00      PEPT
ATOM   1367 CD1  CHH    26      49.629  20.436  83.101  1.00  0.00      PEPT
ATOM   1368 CE1  CHH    26      50.313  19.885  85.087  1.00  0.00      PEPT
ATOM   1369 CA2  CHH    26      53.135  16.389  79.756  1.00  0.00      PEPT
ATOM   1370 C2   CHH    26      53.110  16.522  81.267  1.00  0.00      PEPT
ATOM   1371 CB2  CHH    26      54.238  17.366  79.254  1.00  0.00      PEPT
ATOM   1372 CG2  CHH    26      53.933  18.827  79.287  1.00  0.00      PEPT
ATOM   1373 CD2  CHH    26      53.272  19.528  78.366  1.00  0.00      PEPT
ATOM   1374 CE2  CHH    26      54.051  21.017  79.674  1.00  0.00      PEPT
ATOM   1375 H1   CHH    26      51.965  16.979  82.881  1.00  0.00      PEPT
ATOM   1376 HD1  CHH    26      50.588  17.893  84.807  1.00  0.00      PEPT
ATOM   1377 H2   CHH    26      51.649  16.716  78.184  1.00  0.00      PEPT
ATOM   1378 HD2  CHH    26      55.185  19.615  80.860  1.00  0.00      PEPT
ATOM   1379 HA1  CHH    26      51.437  18.795  80.879  1.00  0.00      PEPT
ATOM   1380 HB1  CHH    26      49.251  17.138  82.462  1.00  0.00      PEPT
ATOM   1381 HB2  CHH    26      48.868  18.509  81.341  1.00  0.00      PEPT
ATOM   1382 HD3  CHH    26      49.129  20.954  82.292  1.00  0.00      PEPT
ATOM   1383 HE1  CHH    26      50.626  19.924  86.131  1.00  0.00      PEPT
ATOM   1384 HA2  CHH    26      53.464  15.386  79.409  1.00  0.00      PEPT
ATOM   1385 HB3  CHH    26      54.269  17.066  78.185  1.00  0.00      PEPT
ATOM   1386 HB4  CHH    26      55.207  17.026  79.678  1.00  0.00      PEPT
ATOM   1387 HD4  CHH    26      52.703  19.173  77.516  1.00  0.00      PEPT
ATOM   1388 HE2  CHH    26      54.423  22.014  79.913  1.00  0.00      PEPT
ATOM   1457 O2   CHH    29      41.880  11.910  86.108  1.00  0.00      PEPT
ATOM   1458 O1   CHH    29      38.575   8.901  83.163  1.00  0.00      PEPT
ATOM   1459 N1   CHH    29      41.082   9.919  85.686  1.00  0.00      PEPT
ATOM   1460 ND1  CHH    29      40.143   6.743  87.315  1.00  0.00      PEPT
ATOM   1461 NE1  CHH    29      41.798   5.308  87.607  1.00  0.00      PEPT
ATOM   1462 N2   CHH    29      39.061  10.930  83.982  1.00  0.00      PEPT
ATOM   1463 ND2  CHH    29      38.052  12.157  88.220  1.00  0.00      PEPT
ATOM   1464 NE2  CHH    29      36.736  10.451  88.071  1.00  0.00      PEPT
ATOM   1465 CA   CHH    29      40.012   9.018  85.253  1.00  0.00      PEPT
ATOM   1466 C1   CHH    29      39.137   9.597  84.019  1.00  0.00      PEPT
ATOM   1467 CB   CHH    29      40.372   7.547  84.928  1.00  0.00      PEPT
ATOM   1468 CG   CHH    29      40.823   6.752  86.141  1.00  0.00      PEPT
ATOM   1469 CD1  CHH    29      41.826   5.858  86.340  1.00  0.00      PEPT
ATOM   1470 CE1  CHH    29      40.722   5.829  88.149  1.00  0.00      PEPT
ATOM   1471 CA2  CHH    29      39.799  11.815  84.861  1.00  0.00      PEPT
ATOM   1472 C2   CHH    29      40.977  11.210  85.653  1.00  0.00      PEPT
ATOM   1473 CB2  CHH    29      38.753  12.615  85.798  1.00  0.00      PEPT
ATOM   1474 CG2  CHH    29      37.942  11.892  86.912  1.00  0.00      PEPT
ATOM   1475 CD2  CHH    29      37.145  10.799  86.791  1.00  0.00      PEPT
ATOM   1476 CE2  CHH    29      37.332  11.270  88.898  1.00  0.00      PEPT
ATOM   1477 H1   CHH    29      42.000   9.577  85.872  1.00  0.00      PEPT
ATOM   1478 HD1  CHH    29      39.283   7.220  87.548  1.00  0.00      PEPT
ATOM   1479 H2   CHH    29      38.595  11.198  83.142  1.00  0.00      PEPT
ATOM   1480 HD2  CHH    29      38.448  13.018  88.568  1.00  0.00      PEPT
ATOM   1481 HA1  CHH    29      39.256   9.008  86.068  1.00  0.00      PEPT
ATOM   1482 HB1  CHH    29      41.034   7.447  84.042  1.00  0.00      PEPT
ATOM   1483 HB2  CHH    29      39.398   7.095  84.643  1.00  0.00      PEPT
ATOM   1484 HD3  CHH    29      42.520   5.516  85.582  1.00  0.00      PEPT
ATOM   1485 HE1  CHH    29      40.406   5.567  89.159  1.00  0.00      PEPT
ATOM   1486 HA2  CHH    29      40.202  12.595  84.180  1.00  0.00      PEPT
ATOM   1487 HB3  CHH    29      38.077  13.180  85.120  1.00  0.00      PEPT
ATOM   1488 HB4  CHH    29      39.247  13.504  86.245  1.00  0.00      PEPT
ATOM   1489 HD4  CHH    29      36.752  10.258  85.939  1.00  0.00      PEPT
ATOM   1490 HE2  CHH    29      37.131  11.315  89.968  1.00  0.00      PEPT
ATOM   1865 O2   CHH    41      63.778  22.574  88.440  1.00  0.00      PEPT
ATOM   1866 O1   CHH    41      63.968  17.366  89.328  1.00  0.00      PEPT
ATOM   1867 N1   CHH    41      65.080  20.832  88.917  1.00  0.00      PEPT
ATOM   1868 ND1  CHH    41      68.787  19.501  88.948  1.00  0.00      PEPT
ATOM   1869 NE1  CHH    41      69.181  21.033  87.336  1.00  0.00      PEPT
ATOM   1870 N2   CHH    41      62.768  19.182  89.096  1.00  0.00      PEPT
ATOM   1871 ND2  CHH    41      59.408  21.374  89.888  1.00  0.00      PEPT
ATOM   1872 NE2  CHH    41      58.498  19.564  90.881  1.00  0.00      PEPT
ATOM   1873 CA   CHH    41      65.260  19.418  89.369  1.00  0.00      PEPT
ATOM   1874 C1   CHH    41      63.976  18.551  89.345  1.00  0.00      PEPT
ATOM   1875 CB   CHH    41      66.382  18.838  88.541  1.00  0.00      PEPT
ATOM   1876 CG   CHH    41      67.591  19.667  88.256  1.00  0.00      PEPT
ATOM   1877 CD1  CHH    41      67.843  20.635  87.333  1.00  0.00      PEPT
ATOM   1878 CE1  CHH    41      69.729  20.296  88.340  1.00  0.00      PEPT
ATOM   1879 CA2  CHH    41      62.558  20.635  89.097  1.00  0.00      PEPT
ATOM   1880 C2   CHH    41      63.841  21.420  88.808  1.00  0.00      PEPT
ATOM   1881 CB2  CHH    41      61.852  21.092  90.400  1.00  0.00      PEPT
ATOM   1882 CG2  CHH    41      60.396  20.727  90.577  1.00  0.00      PEPT
ATOM   1883 CD2  CHH    41      59.828  19.671  91.177  1.00  0.00      PEPT
ATOM   1884 CE2  CHH    41      58.241  20.654  90.209  1.00  0.00      PEPT
ATOM   1885 H1   CHH    41      65.903  21.387  88.827  1.00  0.00      PEPT
ATOM   1886 HD1  CHH    41      68.830  18.949  89.792  1.00  0.00      PEPT
ATOM   1887 H2   CHH    41      61.966  18.656  88.824  1.00  0.00      PEPT
ATOM   1888 HD2  CHH    41      59.624  22.103  89.222  1.00  0.00      PEPT
ATOM   1889 HA1  CHH    41      65.647  19.404  90.410  1.00  0.00      PEPT
ATOM   1890 HB1  CHH    41      65.880  18.660  87.566  1.00  0.00      PEPT
ATOM   1891 HB2  CHH    41      66.615  17.846  88.984  1.00  0.00      PEPT
ATOM   1892 HD3  CHH    41      67.121  20.992  86.608  1.00  0.00      PEPT
ATOM   1893 HE1  CHH    41      70.789  20.283  88.592  1.00  0.00      PEPT
ATOM   1894 HA2  CHH    41      61.847  20.923  88.293  1.00  0.00      PEPT
ATOM   1895 HB3  CHH    41      61.913  22.201  90.415  1.00  0.00      PEPT
ATOM   1896 HB4  CHH    41      62.355  20.758  91.333  1.00  0.00      PEPT
ATOM   1897 HD4  CHH    41      60.219  18.989  91.922  1.00  0.00      PEPT
ATOM   1898 HE2  CHH    41      57.237  20.857  89.838  1.00  0.00      PEPT
ATOM   2035 O2   CHH    46      55.471  20.361  88.728  1.00  0.00      PEPT
ATOM   2036 O1   CHH    46      52.521  16.278  86.912  1.00  0.00      PEPT
ATOM   2037 N1   CHH    46      54.991  18.916  87.108  1.00  0.00      PEPT
ATOM   2038 ND1  CHH    46      54.942  20.447  84.082  1.00  0.00      PEPT
ATOM   2039 NE1  CHH    46      56.263  19.327  82.758  1.00  0.00      PEPT
ATOM   2040 N2   CHH    46      53.015  17.596  88.615  1.00  0.00      PEPT
ATOM   2041 ND2  CHH    46      56.119  17.738  91.086  1.00  0.00      PEPT
ATOM   2042 NE2  CHH    46      55.595  15.602  91.607  1.00  0.00      PEPT
ATOM   2043 CA   CHH    46      54.166  17.953  86.450  1.00  0.00      PEPT
ATOM   2044 C1   CHH    46      53.167  17.184  87.367  1.00  0.00      PEPT
ATOM   2045 CB   CHH    46      53.528  18.697  85.217  1.00  0.00      PEPT
ATOM   2046 CG   CHH    46      54.568  19.131  84.236  1.00  0.00      PEPT
ATOM   2047 CD1  CHH    46      55.367  18.493  83.389  1.00  0.00      PEPT
ATOM   2048 CE1  CHH    46      55.995  20.543  83.256  1.00  0.00      PEPT
ATOM   2049 CA2  CHH    46      53.618  18.767  89.131  1.00  0.00      PEPT
ATOM   2050 C2   CHH    46      54.781  19.388  88.440  1.00  0.00      PEPT
ATOM   2051 CB2  CHH    46      53.796  18.654  90.671  1.00  0.00      PEPT
ATOM   2052 CG2  CHH    46      54.766  17.669  91.040  1.00  0.00      PEPT
ATOM   2053 CD2  CHH    46      54.486  16.363  91.322  1.00  0.00      PEPT
ATOM   2054 CE2  CHH    46      56.571  16.491  91.457  1.00  0.00      PEPT
ATOM   2055 H1   CHH    46      55.722  19.421  86.656  1.00  0.00      PEPT
ATOM   2056 HD1  CHH    46      54.455  21.236  84.481  1.00  0.00      PEPT
ATOM   2057 H2   CHH    46      52.150  17.337  89.038  1.00  0.00      PEPT
ATOM   2058 HD2  CHH    46      56.730  18.521  90.898  1.00  0.00      PEPT
ATOM   2059 HA1  CHH    46      54.799  17.230  85.892  1.00  0.00      PEPT
ATOM   2060 HB1  CHH    46      53.113  19.643  85.625  1.00  0.00      PEPT
ATOM   2061 HB2  CHH    46      52.742  18.185  84.621  1.00  0.00      PEPT
ATOM   2062 HD3  CHH    46      55.461  17.446  83.132  1.00  0.00      PEPT
ATOM   2063 HE1  CHH    46      56.363  21.545  83.039  1.00  0.00      PEPT
ATOM   2064 HA2  CHH    46      52.845  19.565  89.093  1.00  0.00      PEPT
ATOM   2065 HB3  CHH    46      52.831  18.440  91.176  1.00  0.00      PEPT
ATOM   2066 HB4  CHH    46      54.075  19.641  91.097  1.00  0.00      PEPT
ATOM   2067 HD4  CHH    46      53.444  16.097  91.186  1.00  0.00      PEPT
ATOM   2068 HE2  CHH    46      57.622  16.339  91.704  1.00  0.00      PEPT
ATOM   2139 ZN   ZN2     3      49.037   5.566  91.601  1.00  0.00      ZN2T
ATOM   2163 ZN   ZN2    27      43.746  14.091  89.263  1.00  0.00      ZN2T
ATOM   2174 ZN   ZN2    38      46.439  20.072  88.698  1.00  0.00      ZN2T
ATOM   2179 ZN   ZN2    43      34.942  13.873  79.667  1.00  0.00      ZN2T
ATOM   2197 O1   NO3     4      40.056  14.317  89.105  1.00  0.00      NO3T
ATOM   2198 O2   NO3     4      41.945  15.232  89.633  1.00  0.00      NO3T
ATOM   2199 O3   NO3     4      40.203  15.555  90.764  1.00  0.00      NO3T
ATOM   2200 N4   NO3     4      40.712  15.197  89.686  1.00  0.00      NO3T
ATOM   2229 O1   NO3    12      50.017   3.672  92.241  1.00  0.00      NO3T
ATOM   2230 O2   NO3    12      49.641   2.014  93.281  1.00  0.00      NO3T
ATOM   2231 O3   NO3    12      50.339   1.831  91.345  1.00  0.00      NO3T
ATOM   2232 N4   NO3    12      50.188   2.476  92.371  1.00  0.00      NO3T
ATOM   2245 O1   NO3    16      38.287  13.508  81.828  1.00  0.00      NO3T
ATOM   2246 O2   NO3    16      36.458  14.206  81.220  1.00  0.00      NO3T
ATOM   2247 O3   NO3    16      37.686  15.348  82.388  1.00  0.00      NO3T
ATOM   2248 N4   NO3    16      37.561  14.407  81.684  1.00  0.00      NO3T
ATOM   2281 O1   NO3    25      48.088   7.510  91.301  1.00  0.00      NO3T
ATOM   2282 O2   NO3    25      47.260   8.322  89.559  1.00  0.00      NO3T
ATOM   2283 O3   NO3    25      46.126   8.218  91.383  1.00  0.00      NO3T
ATOM   2284 N4   NO3    25      47.217   8.193  90.789  1.00  0.00      NO3T
ATOM   2353 O1   NO3    43      45.856  17.910  89.126  1.00  0.00      NO3T
ATOM   2354 O2   NO3    43      46.059  16.718  87.375  1.00  0.00      NO3T
ATOM   2355 O3   NO3    43      44.914  16.003  89.048  1.00  0.00      NO3T
ATOM   2356 N4   NO3    43      45.645  16.835  88.514  1.00  0.00      NO3T
ATOM   2497 O1   NO3    79      50.566  20.126  88.519  1.00  0.00      NO3T
ATOM   2498 O2   NO3    79      50.026  18.482  89.565  1.00  0.00      NO3T
ATOM   2499 O3   NO3    79      48.603  19.614  88.541  1.00  0.00      NO3T
ATOM   2500 N4   NO3    79      49.761  19.324  88.797  1.00  0.00      NO3T
ATOM   2537 O1   NO3    89      32.336  16.858  80.539  1.00  0.00      NO3T
ATOM   2538 O2   NO3    89      33.315  15.054  80.580  1.00  0.00      NO3T
ATOM   2539 O3   NO3    89      31.711  15.314  81.818  1.00  0.00      NO3T
ATOM   2540 N4   NO3    89      32.333  15.679  80.882  1.00  0.00      NO3T
END
