# Supplementary material for: Co-Assembly of Cancer Drugs with Cyclo-HH Peptides: Insights from Simulations and Experiments
Source: ACS Appl Bio Mater. 2024 Mar 13;7(4):2309–24. doi: 10.1021/acsabm.3c01304 (PMC11022239; doi:10.1021/acsabm.3c01304)
Supplement: Supplementary file 2 — mt3c01304_si_002.zip [file mt3c01304_si_002.zip › cluster_mtx.pdb]

ATOM      1 O1   MTX     1      10.982  41.789  79.224  1.00  0.00      DRUG
ATOM      2 O2   MTX     1       9.438  43.687  75.407  1.00  0.00      DRUG
ATOM      3 OXT  MTX     1       8.982  42.265  80.165  1.00  0.00      DRUG
ATOM      4 OE1  MTX     1      12.405  45.546  78.132  1.00  0.00      DRUG
ATOM      5 OE2  MTX     1      12.805  44.086  79.693  1.00  0.00      DRUG
ATOM      6 N    MTX     1       3.982  41.193  73.174  1.00  0.00      DRUG
ATOM      7 N1   MTX     1       8.466  43.375  77.410  1.00  0.00      DRUG
ATOM      8 N2   MTX     1       5.819  38.269  72.306  1.00  0.00      DRUG
ATOM      9 N3   MTX     1       3.510  36.677  72.859  1.00  0.00      DRUG
ATOM     10 N4   MTX     1       4.797  34.724  72.875  1.00  0.00      DRUG
ATOM     11 N5   MTX     1       7.202  34.928  72.781  1.00  0.00      DRUG
ATOM     12 N6   MTX     1       8.172  36.819  71.928  1.00  0.00      DRUG
ATOM     13 N7   MTX     1       6.157  32.838  72.975  1.00  0.00      DRUG
ATOM     14 CA   MTX     1       9.654  43.489  78.207  1.00  0.00      DRUG
ATOM     15 CB   MTX     1       9.563  44.885  78.888  1.00  0.00      DRUG
ATOM     16 C    MTX     1       5.043  41.752  74.075  1.00  0.00      DRUG
ATOM     17 CG   MTX     1      10.768  45.248  79.821  1.00  0.00      DRUG
ATOM     18 C1   MTX     1       4.277  40.309  72.012  1.00  0.00      DRUG
ATOM     19 C2   MTX     1       7.209  42.919  75.402  1.00  0.00      DRUG
ATOM     20 C3   MTX     1       8.424  43.385  76.062  1.00  0.00      DRUG
ATOM     21 C4   MTX     1       6.272  41.925  73.342  1.00  0.00      DRUG
ATOM     22 C5   MTX     1       4.830  42.170  75.375  1.00  0.00      DRUG
ATOM     23 C6   MTX     1       9.898  42.445  79.281  1.00  0.00      DRUG
ATOM     24 C7   MTX     1       7.318  42.518  74.046  1.00  0.00      DRUG
ATOM     25 C8   MTX     1       5.950  42.743  76.054  1.00  0.00      DRUG
ATOM     26 C9   MTX     1       4.608  38.867  72.440  1.00  0.00      DRUG
ATOM     27 C10  MTX     1       2.541  41.556  73.440  1.00  0.00      DRUG
ATOM     28 CD   MTX     1      12.133  44.992  79.184  1.00  0.00      DRUG
ATOM     29 C11  MTX     1       3.441  37.995  72.610  1.00  0.00      DRUG
ATOM     30 C12  MTX     1       5.920  36.982  72.488  1.00  0.00      DRUG
ATOM     31 C13  MTX     1       4.740  36.062  72.746  1.00  0.00      DRUG
ATOM     32 C14  MTX     1       7.084  36.200  72.386  1.00  0.00      DRUG
ATOM     33 C15  MTX     1       6.055  34.227  72.941  1.00  0.00      DRUG
ATOM     34 HA   MTX     1      10.601  43.539  77.628  1.00  0.00      DRUG
ATOM     35 HB1  MTX     1       8.598  44.953  79.433  1.00  0.00      DRUG
ATOM     36 HB2  MTX     1       9.529  45.500  77.964  1.00  0.00      DRUG
ATOM     37 HG1  MTX     1      10.663  44.549  80.678  1.00  0.00      DRUG
ATOM     38 HG2  MTX     1      10.658  46.264  80.258  1.00  0.00      DRUG
ATOM     39 H    MTX     1       7.685  43.198  78.005  1.00  0.00      DRUG
ATOM     40 H1   MTX     1       5.001  40.691  71.262  1.00  0.00      DRUG
ATOM     41 H2   MTX     1       3.354  40.202  71.403  1.00  0.00      DRUG
ATOM     42 H3   MTX     1       6.464  41.631  72.321  1.00  0.00      DRUG
ATOM     43 H4   MTX     1       3.939  42.068  75.977  1.00  0.00      DRUG
ATOM     44 H5   MTX     1       8.282  42.481  73.560  1.00  0.00      DRUG
ATOM     45 H6   MTX     1       5.821  43.083  77.071  1.00  0.00      DRUG
ATOM     46 H7   MTX     1       1.892  41.083  72.672  1.00  0.00      DRUG
ATOM     47 H8   MTX     1       2.464  42.650  73.617  1.00  0.00      DRUG
ATOM     48 H9   MTX     1       2.221  41.121  74.412  1.00  0.00      DRUG
ATOM     49 H10  MTX     1       2.500  38.519  72.686  1.00  0.00      DRUG
ATOM     50 H11  MTX     1       8.973  36.346  71.561  1.00  0.00      DRUG
ATOM     51 H12  MTX     1       8.150  37.818  71.965  1.00  0.00      DRUG
ATOM     52 H13  MTX     1       7.039  32.377  72.874  1.00  0.00      DRUG
ATOM     53 H14  MTX     1       5.344  32.262  73.053  1.00  0.00      DRUG
ATOM    107 O1   MTX     3      38.222  33.360  48.993  1.00  0.00      DRUG
ATOM    108 O2   MTX     3      38.842  31.098  45.099  1.00  0.00      DRUG
ATOM    109 OXT  MTX     3      37.736  34.783  47.346  1.00  0.00      DRUG
ATOM    110 OE1  MTX     3      37.282  30.851  49.790  1.00  0.00      DRUG
ATOM    111 OE2  MTX     3      36.042  32.391  50.546  1.00  0.00      DRUG
ATOM    112 N    MTX     3      40.800  25.359  47.109  1.00  0.00      DRUG
ATOM    113 N1   MTX     3      37.895  31.320  47.082  1.00  0.00      DRUG
ATOM    114 N2   MTX     3      39.914  22.248  45.266  1.00  0.00      DRUG
ATOM    115 N3   MTX     3      37.423  22.917  46.734  1.00  0.00      DRUG
ATOM    116 N4   MTX     3      36.375  21.013  45.986  1.00  0.00      DRUG
ATOM    117 N5   MTX     3      37.659  19.328  44.903  1.00  0.00      DRUG
ATOM    118 N6   MTX     3      39.997  19.405  44.764  1.00  0.00      DRUG
ATOM    119 N7   MTX     3      35.458  19.079  45.335  1.00  0.00      DRUG
ATOM    120 CA   MTX     3      37.094  32.571  46.945  1.00  0.00      DRUG
ATOM    121 CB   MTX     3      35.531  32.492  47.351  1.00  0.00      DRUG
ATOM    122 C    MTX     3      40.290  26.693  46.927  1.00  0.00      DRUG
ATOM    123 CG   MTX     3      35.308  31.404  48.499  1.00  0.00      DRUG
ATOM    124 C1   MTX     3      40.885  24.454  45.938  1.00  0.00      DRUG
ATOM    125 C2   MTX     3      39.158  29.253  46.580  1.00  0.00      DRUG
ATOM    126 C3   MTX     3      38.673  30.619  46.212  1.00  0.00      DRUG
ATOM    127 C4   MTX     3      39.420  26.908  45.816  1.00  0.00      DRUG
ATOM    128 C5   MTX     3      40.563  27.723  47.897  1.00  0.00      DRUG
ATOM    129 C6   MTX     3      37.746  33.687  47.871  1.00  0.00      DRUG
ATOM    130 C7   MTX     3      38.930  28.260  45.589  1.00  0.00      DRUG
ATOM    131 C8   MTX     3      39.910  28.995  47.695  1.00  0.00      DRUG
ATOM    132 C9   MTX     3      39.700  23.398  45.841  1.00  0.00      DRUG
ATOM    133 C10  MTX     3      41.216  24.764  48.399  1.00  0.00      DRUG
ATOM    134 CD   MTX     3      36.205  31.504  49.735  1.00  0.00      DRUG
ATOM    135 C11  MTX     3      38.505  23.768  46.551  1.00  0.00      DRUG
ATOM    136 C12  MTX     3      38.838  21.397  45.407  1.00  0.00      DRUG
ATOM    137 C13  MTX     3      37.525  21.757  46.112  1.00  0.00      DRUG
ATOM    138 C14  MTX     3      38.814  20.034  45.027  1.00  0.00      DRUG
ATOM    139 C15  MTX     3      36.544  19.812  45.473  1.00  0.00      DRUG
ATOM    140 HA   MTX     3      37.174  32.916  45.892  1.00  0.00      DRUG
ATOM    141 HB1  MTX     3      34.994  32.031  46.494  1.00  0.00      DRUG
ATOM    142 HB2  MTX     3      35.124  33.470  47.684  1.00  0.00      DRUG
ATOM    143 HG1  MTX     3      35.365  30.388  48.052  1.00  0.00      DRUG
ATOM    144 HG2  MTX     3      34.250  31.555  48.802  1.00  0.00      DRUG
ATOM    145 H    MTX     3      37.710  30.998  48.008  1.00  0.00      DRUG
ATOM    146 H1   MTX     3      41.835  23.900  46.093  1.00  0.00      DRUG
ATOM    147 H2   MTX     3      41.035  24.934  44.947  1.00  0.00      DRUG
ATOM    148 H3   MTX     3      39.183  26.187  45.047  1.00  0.00      DRUG
ATOM    149 H4   MTX     3      41.143  27.564  48.793  1.00  0.00      DRUG
ATOM    150 H5   MTX     3      38.407  28.592  44.705  1.00  0.00      DRUG
ATOM    151 H6   MTX     3      40.037  29.692  48.509  1.00  0.00      DRUG
ATOM    152 H7   MTX     3      42.190  25.173  48.743  1.00  0.00      DRUG
ATOM    153 H8   MTX     3      41.201  23.665  48.237  1.00  0.00      DRUG
ATOM    154 H9   MTX     3      40.405  24.914  49.143  1.00  0.00      DRUG
ATOM    155 H10  MTX     3      38.476  24.710  47.079  1.00  0.00      DRUG
ATOM    156 H11  MTX     3      40.113  18.421  44.631  1.00  0.00      DRUG
ATOM    157 H12  MTX     3      40.830  19.957  44.801  1.00  0.00      DRUG
ATOM    158 H13  MTX     3      35.491  18.174  44.912  1.00  0.00      DRUG
ATOM    159 H14  MTX     3      34.551  19.427  45.571  1.00  0.00      DRUG
ATOM    160 O1   MTX     4      21.446  48.865  52.105  1.00  0.00      DRUG
ATOM    161 O2   MTX     4      19.045  49.831  49.179  1.00  0.00      DRUG
ATOM    162 OXT  MTX     4      20.502  50.796  52.348  1.00  0.00      DRUG
ATOM    163 OE1  MTX     4      19.291  45.814  51.898  1.00  0.00      DRUG
ATOM    164 OE2  MTX     4      21.161  46.398  52.936  1.00  0.00      DRUG
ATOM    165 N    MTX     4      20.746  44.459  45.706  1.00  0.00      DRUG
ATOM    166 N1   MTX     4      19.158  48.189  50.636  1.00  0.00      DRUG
ATOM    167 N2   MTX     4      18.660  41.669  47.003  1.00  0.00      DRUG
ATOM    168 N3   MTX     4      16.939  42.535  44.857  1.00  0.00      DRUG
ATOM    169 N4   MTX     4      15.104  41.392  45.736  1.00  0.00      DRUG
ATOM    170 N5   MTX     4      15.350  40.112  47.779  1.00  0.00      DRUG
ATOM    171 N6   MTX     4      17.392  40.095  48.859  1.00  0.00      DRUG
ATOM    172 N7   MTX     4      13.542  39.961  46.350  1.00  0.00      DRUG
ATOM    173 CA   MTX     4      19.073  49.004  51.757  1.00  0.00      DRUG
ATOM    174 CB   MTX     4      18.313  48.264  52.917  1.00  0.00      DRUG
ATOM    175 C    MTX     4      20.130  45.472  46.502  1.00  0.00      DRUG
ATOM    176 CG   MTX     4      19.057  47.237  53.794  1.00  0.00      DRUG
ATOM    177 C1   MTX     4      20.530  42.998  46.075  1.00  0.00      DRUG
ATOM    178 C2   MTX     4      19.341  47.623  48.326  1.00  0.00      DRUG
ATOM    179 C3   MTX     4      19.171  48.657  49.385  1.00  0.00      DRUG
ATOM    180 C4   MTX     4      19.601  45.253  47.761  1.00  0.00      DRUG
ATOM    181 C5   MTX     4      20.197  46.912  46.209  1.00  0.00      DRUG
ATOM    182 C6   MTX     4      20.491  49.578  52.082  1.00  0.00      DRUG
ATOM    183 C7   MTX     4      19.151  46.317  48.605  1.00  0.00      DRUG
ATOM    184 C8   MTX     4      19.849  47.973  47.086  1.00  0.00      DRUG
ATOM    185 C9   MTX     4      19.086  42.474  46.057  1.00  0.00      DRUG
ATOM    186 C10  MTX     4      21.171  44.724  44.355  1.00  0.00      DRUG
ATOM    187 CD   MTX     4      19.904  46.387  52.869  1.00  0.00      DRUG
ATOM    188 C11  MTX     4      18.223  42.867  44.997  1.00  0.00      DRUG
ATOM    189 C12  MTX     4      17.336  41.292  46.996  1.00  0.00      DRUG
ATOM    190 C13  MTX     4      16.423  41.736  45.834  1.00  0.00      DRUG
ATOM    191 C14  MTX     4      16.659  40.427  47.825  1.00  0.00      DRUG
ATOM    192 C15  MTX     4      14.656  40.571  46.729  1.00  0.00      DRUG
ATOM    193 HA   MTX     4      18.344  49.789  51.465  1.00  0.00      DRUG
ATOM    194 HB1  MTX     4      17.361  47.900  52.474  1.00  0.00      DRUG
ATOM    195 HB2  MTX     4      17.979  49.064  53.611  1.00  0.00      DRUG
ATOM    196 HG1  MTX     4      18.274  46.608  54.269  1.00  0.00      DRUG
ATOM    197 HG2  MTX     4      19.649  47.766  54.572  1.00  0.00      DRUG
ATOM    198 H    MTX     4      19.214  47.241  50.940  1.00  0.00      DRUG
ATOM    199 H1   MTX     4      20.821  42.983  47.147  1.00  0.00      DRUG
ATOM    200 H2   MTX     4      21.113  42.243  45.506  1.00  0.00      DRUG
ATOM    201 H3   MTX     4      19.219  44.279  48.031  1.00  0.00      DRUG
ATOM    202 H4   MTX     4      20.575  47.219  45.245  1.00  0.00      DRUG
ATOM    203 H5   MTX     4      18.751  46.020  49.563  1.00  0.00      DRUG
ATOM    204 H6   MTX     4      20.085  48.998  46.841  1.00  0.00      DRUG
ATOM    205 H7   MTX     4      20.293  45.044  43.753  1.00  0.00      DRUG
ATOM    206 H8   MTX     4      21.577  43.831  43.834  1.00  0.00      DRUG
ATOM    207 H9   MTX     4      21.985  45.478  44.401  1.00  0.00      DRUG
ATOM    208 H10  MTX     4      18.679  43.482  44.235  1.00  0.00      DRUG
ATOM    209 H11  MTX     4      16.965  39.370  49.399  1.00  0.00      DRUG
ATOM    210 H12  MTX     4      18.373  40.285  48.902  1.00  0.00      DRUG
ATOM    211 H13  MTX     4      13.122  40.187  45.470  1.00  0.00      DRUG
ATOM    212 H14  MTX     4      13.167  39.322  47.021  1.00  0.00      DRUG
ATOM    319 O1   MTX     7      45.058  57.752  70.782  1.00  0.00      DRUG
ATOM    320 O2   MTX     7      43.844  56.118  75.136  1.00  0.00      DRUG
ATOM    321 OXT  MTX     7      46.048  59.008  72.254  1.00  0.00      DRUG
ATOM    322 OE1  MTX     7      41.060  61.983  73.127  1.00  0.00      DRUG
ATOM    323 OE2  MTX     7      41.107  61.198  71.134  1.00  0.00      DRUG
ATOM    324 N    MTX     7      45.255  59.099  80.674  1.00  0.00      DRUG
ATOM    325 N1   MTX     7      44.235  58.219  74.341  1.00  0.00      DRUG
ATOM    326 N2   MTX     7      48.428  57.670  82.122  1.00  0.00      DRUG
ATOM    327 N3   MTX     7      49.427  58.866  79.653  1.00  0.00      DRUG
ATOM    328 N4   MTX     7      51.655  58.157  80.190  1.00  0.00      DRUG
ATOM    329 N5   MTX     7      52.063  57.285  82.329  1.00  0.00      DRUG
ATOM    330 N6   MTX     7      50.502  56.826  83.844  1.00  0.00      DRUG
ATOM    331 N7   MTX     7      53.786  58.098  80.920  1.00  0.00      DRUG
ATOM    332 CA   MTX     7      43.871  58.078  72.927  1.00  0.00      DRUG
ATOM    333 CB   MTX     7      42.652  59.001  72.595  1.00  0.00      DRUG
ATOM    334 C    MTX     7      44.911  58.625  79.383  1.00  0.00      DRUG
ATOM    335 CG   MTX     7      42.803  60.510  72.662  1.00  0.00      DRUG
ATOM    336 C1   MTX     7      46.164  58.363  81.601  1.00  0.00      DRUG
ATOM    337 C2   MTX     7      44.372  57.818  76.719  1.00  0.00      DRUG
ATOM    338 C3   MTX     7      44.129  57.317  75.342  1.00  0.00      DRUG
ATOM    339 C4   MTX     7      44.717  57.294  79.114  1.00  0.00      DRUG
ATOM    340 C5   MTX     7      44.652  59.561  78.372  1.00  0.00      DRUG
ATOM    341 C6   MTX     7      45.034  58.312  71.930  1.00  0.00      DRUG
ATOM    342 C7   MTX     7      44.536  56.888  77.768  1.00  0.00      DRUG
ATOM    343 C8   MTX     7      44.320  59.172  77.048  1.00  0.00      DRUG
ATOM    344 C9   MTX     7      47.644  58.392  81.296  1.00  0.00      DRUG
ATOM    345 C10  MTX     7      45.312  60.501  80.880  1.00  0.00      DRUG
ATOM    346 CD   MTX     7      41.618  61.248  72.281  1.00  0.00      DRUG
ATOM    347 C11  MTX     7      48.160  58.888  80.089  1.00  0.00      DRUG
ATOM    348 C12  MTX     7      49.804  57.671  81.812  1.00  0.00      DRUG
ATOM    349 C13  MTX     7      50.300  58.182  80.469  1.00  0.00      DRUG
ATOM    350 C14  MTX     7      50.809  57.290  82.662  1.00  0.00      DRUG
ATOM    351 C15  MTX     7      52.492  57.888  81.184  1.00  0.00      DRUG
ATOM    352 HA   MTX     7      43.537  57.029  72.777  1.00  0.00      DRUG
ATOM    353 HB1  MTX     7      41.891  58.601  73.299  1.00  0.00      DRUG
ATOM    354 HB2  MTX     7      42.316  58.646  71.597  1.00  0.00      DRUG
ATOM    355 HG1  MTX     7      43.572  60.862  71.941  1.00  0.00      DRUG
ATOM    356 HG2  MTX     7      43.165  60.878  73.645  1.00  0.00      DRUG
ATOM    357 H    MTX     7      44.680  59.097  74.495  1.00  0.00      DRUG
ATOM    358 H1   MTX     7      45.826  57.321  81.787  1.00  0.00      DRUG
ATOM    359 H2   MTX     7      46.035  58.821  82.605  1.00  0.00      DRUG
ATOM    360 H3   MTX     7      45.001  56.659  79.941  1.00  0.00      DRUG
ATOM    361 H4   MTX     7      44.763  60.632  78.458  1.00  0.00      DRUG
ATOM    362 H5   MTX     7      44.730  55.850  77.539  1.00  0.00      DRUG
ATOM    363 H6   MTX     7      44.112  59.918  76.295  1.00  0.00      DRUG
ATOM    364 H7   MTX     7      46.020  61.051  80.223  1.00  0.00      DRUG
ATOM    365 H8   MTX     7      45.758  60.821  81.846  1.00  0.00      DRUG
ATOM    366 H9   MTX     7      44.270  60.875  80.789  1.00  0.00      DRUG
ATOM    367 H10  MTX     7      47.395  59.393  79.518  1.00  0.00      DRUG
ATOM    368 H11  MTX     7      51.147  56.446  84.508  1.00  0.00      DRUG
ATOM    369 H12  MTX     7      49.550  56.673  84.106  1.00  0.00      DRUG
ATOM    370 H13  MTX     7      54.269  58.202  81.790  1.00  0.00      DRUG
ATOM    371 H14  MTX     7      54.022  58.604  80.091  1.00  0.00      DRUG
ATOM    372 O1   MTX     8      53.432  50.857  53.659  1.00  0.00      DRUG
ATOM    373 O2   MTX     8      49.356  52.905  55.605  1.00  0.00      DRUG
ATOM    374 OXT  MTX     8      53.218  52.725  52.460  1.00  0.00      DRUG
ATOM    375 OE1  MTX     8      51.185  48.218  53.054  1.00  0.00      DRUG
ATOM    376 OE2  MTX     8      49.596  49.152  54.076  1.00  0.00      DRUG
ATOM    377 N    MTX     8      50.182  59.102  57.546  1.00  0.00      DRUG
ATOM    378 N1   MTX     8      50.966  53.373  54.110  1.00  0.00      DRUG
ATOM    379 N2   MTX     8      46.829  60.671  58.276  1.00  0.00      DRUG
ATOM    380 N3   MTX     8      47.153  61.180  55.429  1.00  0.00      DRUG
ATOM    381 N4   MTX     8      45.312  62.490  55.465  1.00  0.00      DRUG
ATOM    382 N5   MTX     8      43.701  62.223  57.273  1.00  0.00      DRUG
ATOM    383 N6   MTX     8      44.197  61.027  59.126  1.00  0.00      DRUG
ATOM    384 N7   MTX     8      43.201  63.373  55.315  1.00  0.00      DRUG
ATOM    385 CA   MTX     8      51.330  51.965  53.773  1.00  0.00      DRUG
ATOM    386 CB   MTX     8      50.175  51.570  52.708  1.00  0.00      DRUG
ATOM    387 C    MTX     8      50.071  57.853  56.790  1.00  0.00      DRUG
ATOM    388 CG   MTX     8      50.482  50.171  52.143  1.00  0.00      DRUG
ATOM    389 C1   MTX     8      49.089  59.662  58.386  1.00  0.00      DRUG
ATOM    390 C2   MTX     8      50.096  55.202  55.690  1.00  0.00      DRUG
ATOM    391 C3   MTX     8      50.143  53.728  55.120  1.00  0.00      DRUG
ATOM    392 C4   MTX     8      51.002  57.498  55.699  1.00  0.00      DRUG
ATOM    393 C5   MTX     8      49.183  56.823  57.301  1.00  0.00      DRUG
ATOM    394 C6   MTX     8      52.787  51.887  53.265  1.00  0.00      DRUG
ATOM    395 C7   MTX     8      50.932  56.210  55.173  1.00  0.00      DRUG
ATOM    396 C8   MTX     8      49.205  55.554  56.759  1.00  0.00      DRUG
ATOM    397 C9   MTX     8      47.869  60.254  57.615  1.00  0.00      DRUG
ATOM    398 C10  MTX     8      51.239  60.122  57.325  1.00  0.00      DRUG
ATOM    399 CD   MTX     8      50.414  49.136  53.172  1.00  0.00      DRUG
ATOM    400 C11  MTX     8      48.032  60.535  56.212  1.00  0.00      DRUG
ATOM    401 C12  MTX     8      45.849  61.177  57.562  1.00  0.00      DRUG
ATOM    402 C13  MTX     8      46.023  61.607  56.107  1.00  0.00      DRUG
ATOM    403 C14  MTX     8      44.575  61.508  57.951  1.00  0.00      DRUG
ATOM    404 C15  MTX     8      44.063  62.672  55.979  1.00  0.00      DRUG
ATOM    405 HA   MTX     8      51.076  51.310  54.634  1.00  0.00      DRUG
ATOM    406 HB1  MTX     8      50.116  52.291  51.864  1.00  0.00      DRUG
ATOM    407 HB2  MTX     8      49.146  51.687  53.108  1.00  0.00      DRUG
ATOM    408 HG1  MTX     8      51.496  50.175  51.688  1.00  0.00      DRUG
ATOM    409 HG2  MTX     8      49.772  49.988  51.309  1.00  0.00      DRUG
ATOM    410 H    MTX     8      51.550  54.050  53.668  1.00  0.00      DRUG
ATOM    411 H1   MTX     8      49.477  60.546  58.936  1.00  0.00      DRUG
ATOM    412 H2   MTX     8      48.678  59.014  59.189  1.00  0.00      DRUG
ATOM    413 H3   MTX     8      51.614  58.259  55.236  1.00  0.00      DRUG
ATOM    414 H4   MTX     8      48.486  56.951  58.117  1.00  0.00      DRUG
ATOM    415 H5   MTX     8      51.632  56.031  54.370  1.00  0.00      DRUG
ATOM    416 H6   MTX     8      48.588  54.774  57.180  1.00  0.00      DRUG
ATOM    417 H7   MTX     8      52.198  59.729  56.923  1.00  0.00      DRUG
ATOM    418 H8   MTX     8      51.606  60.478  58.311  1.00  0.00      DRUG
ATOM    419 H9   MTX     8      50.908  60.984  56.707  1.00  0.00      DRUG
ATOM    420 H10  MTX     8      48.872  60.176  55.635  1.00  0.00      DRUG
ATOM    421 H11  MTX     8      43.342  61.328  59.547  1.00  0.00      DRUG
ATOM    422 H12  MTX     8      44.751  60.347  59.605  1.00  0.00      DRUG
ATOM    423 H13  MTX     8      43.419  63.843  54.460  1.00  0.00      DRUG
ATOM    424 H14  MTX     8      42.333  63.590  55.762  1.00  0.00      DRUG
ATOM    531 O1   MTX    11      36.246  66.640  61.553  1.00  0.00      DRUG
ATOM    532 O2   MTX    11      32.774  65.094  61.092  1.00  0.00      DRUG
ATOM    533 OXT  MTX    11      36.966  64.639  61.961  1.00  0.00      DRUG
ATOM    534 OE1  MTX    11      37.181  66.615  67.027  1.00  0.00      DRUG
ATOM    535 OE2  MTX    11      34.944  66.483  67.331  1.00  0.00      DRUG
ATOM    536 N    MTX    11      31.373  58.742  60.792  1.00  0.00      DRUG
ATOM    537 N1   MTX    11      34.363  64.188  62.482  1.00  0.00      DRUG
ATOM    538 N2   MTX    11      31.068  56.157  58.452  1.00  0.00      DRUG
ATOM    539 N3   MTX    11      33.576  56.968  57.571  1.00  0.00      DRUG
ATOM    540 N4   MTX    11      33.814  55.178  56.121  1.00  0.00      DRUG
ATOM    541 N5   MTX    11      32.015  53.627  55.884  1.00  0.00      DRUG
ATOM    542 N6   MTX    11      30.212  53.595  57.288  1.00  0.00      DRUG
ATOM    543 N7   MTX    11      33.842  53.595  54.429  1.00  0.00      DRUG
ATOM    544 CA   MTX    11      34.970  65.384  62.992  1.00  0.00      DRUG
ATOM    545 CB   MTX    11      35.360  65.239  64.534  1.00  0.00      DRUG
ATOM    546 C    MTX    11      31.994  59.976  60.971  1.00  0.00      DRUG
ATOM    547 CG   MTX    11      35.721  66.656  65.133  1.00  0.00      DRUG
ATOM    548 C1   MTX    11      30.701  58.227  59.641  1.00  0.00      DRUG
ATOM    549 C2   MTX    11      32.778  62.700  61.394  1.00  0.00      DRUG
ATOM    550 C3   MTX    11      33.329  64.058  61.620  1.00  0.00      DRUG
ATOM    551 C4   MTX    11      32.633  60.330  62.149  1.00  0.00      DRUG
ATOM    552 C5   MTX    11      31.665  60.969  59.992  1.00  0.00      DRUG
ATOM    553 C6   MTX    11      36.218  65.564  62.120  1.00  0.00      DRUG
ATOM    554 C7   MTX    11      33.032  61.695  62.367  1.00  0.00      DRUG
ATOM    555 C8   MTX    11      32.098  62.327  60.235  1.00  0.00      DRUG
ATOM    556 C9   MTX    11      31.560  57.330  58.897  1.00  0.00      DRUG
ATOM    557 C10  MTX    11      31.586  57.710  61.813  1.00  0.00      DRUG
ATOM    558 CD   MTX    11      35.964  66.611  66.625  1.00  0.00      DRUG
ATOM    559 C11  MTX    11      32.876  57.662  58.550  1.00  0.00      DRUG
ATOM    560 C12  MTX    11      31.765  55.283  57.634  1.00  0.00      DRUG
ATOM    561 C13  MTX    11      33.093  55.735  57.160  1.00  0.00      DRUG
ATOM    562 C14  MTX    11      31.412  54.130  56.979  1.00  0.00      DRUG
ATOM    563 C15  MTX    11      33.222  54.130  55.475  1.00  0.00      DRUG
ATOM    564 HA   MTX    11      34.236  66.219  62.976  1.00  0.00      DRUG
ATOM    565 HB1  MTX    11      36.201  64.541  64.733  1.00  0.00      DRUG
ATOM    566 HB2  MTX    11      34.373  64.990  64.979  1.00  0.00      DRUG
ATOM    567 HG1  MTX    11      34.904  67.405  65.066  1.00  0.00      DRUG
ATOM    568 HG2  MTX    11      36.593  67.056  64.573  1.00  0.00      DRUG
ATOM    569 H    MTX    11      34.711  63.277  62.687  1.00  0.00      DRUG
ATOM    570 H1   MTX    11      30.342  59.021  58.952  1.00  0.00      DRUG
ATOM    571 H2   MTX    11      29.777  57.668  59.904  1.00  0.00      DRUG
ATOM    572 H3   MTX    11      33.024  59.581  62.821  1.00  0.00      DRUG
ATOM    573 H4   MTX    11      31.322  60.818  58.979  1.00  0.00      DRUG
ATOM    574 H5   MTX    11      33.476  61.934  63.322  1.00  0.00      DRUG
ATOM    575 H6   MTX    11      31.773  63.109  59.564  1.00  0.00      DRUG
ATOM    576 H7   MTX    11      32.602  57.306  61.615  1.00  0.00      DRUG
ATOM    577 H8   MTX    11      30.876  56.871  61.654  1.00  0.00      DRUG
ATOM    578 H9   MTX    11      31.498  58.077  62.858  1.00  0.00      DRUG
ATOM    579 H10  MTX    11      33.429  58.512  58.921  1.00  0.00      DRUG
ATOM    580 H11  MTX    11      29.715  52.895  56.774  1.00  0.00      DRUG
ATOM    581 H12  MTX    11      29.730  54.137  57.976  1.00  0.00      DRUG
ATOM    582 H13  MTX    11      33.585  52.733  53.992  1.00  0.00      DRUG
ATOM    583 H14  MTX    11      34.675  54.066  54.141  1.00  0.00      DRUG
ATOM    584 O1   MTX    12      33.356  42.293  59.546  1.00  0.00      DRUG
ATOM    585 O2   MTX    12      34.126  46.972  60.590  1.00  0.00      DRUG
ATOM    586 OXT  MTX    12      34.667  42.425  61.370  1.00  0.00      DRUG
ATOM    587 OE1  MTX    12      28.906  45.730  60.894  1.00  0.00      DRUG
ATOM    588 OE2  MTX    12      29.355  45.278  62.930  1.00  0.00      DRUG
ATOM    589 N    MTX    12      35.015  48.925  54.481  1.00  0.00      DRUG
ATOM    590 N1   MTX    12      33.453  45.105  59.535  1.00  0.00      DRUG
ATOM    591 N2   MTX    12      37.889  51.066  55.156  1.00  0.00      DRUG
ATOM    592 N3   MTX    12      39.020  48.517  55.840  1.00  0.00      DRUG
ATOM    593 N4   MTX    12      40.970  49.590  56.798  1.00  0.00      DRUG
ATOM    594 N5   MTX    12      41.028  51.958  56.681  1.00  0.00      DRUG
ATOM    595 N6   MTX    12      39.749  53.186  55.273  1.00  0.00      DRUG
ATOM    596 N7   MTX    12      42.502  50.811  57.998  1.00  0.00      DRUG
ATOM    597 CA   MTX    12      33.328  44.329  60.804  1.00  0.00      DRUG
ATOM    598 CB   MTX    12      31.860  44.286  61.289  1.00  0.00      DRUG
ATOM    599 C    MTX    12      34.690  48.227  55.712  1.00  0.00      DRUG
ATOM    600 CG   MTX    12      31.216  45.656  61.433  1.00  0.00      DRUG
ATOM    601 C1   MTX    12      35.909  50.075  54.353  1.00  0.00      DRUG
ATOM    602 C2   MTX    12      34.098  46.928  58.179  1.00  0.00      DRUG
ATOM    603 C3   MTX    12      33.847  46.375  59.559  1.00  0.00      DRUG
ATOM    604 C4   MTX    12      33.879  46.975  55.712  1.00  0.00      DRUG
ATOM    605 C5   MTX    12      35.080  48.826  56.943  1.00  0.00      DRUG
ATOM    606 C6   MTX    12      33.812  42.857  60.571  1.00  0.00      DRUG
ATOM    607 C7   MTX    12      33.635  46.452  56.980  1.00  0.00      DRUG
ATOM    608 C8   MTX    12      34.808  48.136  58.138  1.00  0.00      DRUG
ATOM    609 C9   MTX    12      37.312  49.892  54.855  1.00  0.00      DRUG
ATOM    610 C10  MTX    12      34.965  48.150  53.224  1.00  0.00      DRUG
ATOM    611 CD   MTX    12      29.756  45.551  61.812  1.00  0.00      DRUG
ATOM    612 C11  MTX    12      37.861  48.582  55.230  1.00  0.00      DRUG
ATOM    613 C12  MTX    12      39.118  50.928  55.669  1.00  0.00      DRUG
ATOM    614 C13  MTX    12      39.734  49.649  56.175  1.00  0.00      DRUG
ATOM    615 C14  MTX    12      40.017  51.995  55.799  1.00  0.00      DRUG
ATOM    616 C15  MTX    12      41.496  50.778  57.081  1.00  0.00      DRUG
ATOM    617 HA   MTX    12      33.997  44.740  61.590  1.00  0.00      DRUG
ATOM    618 HB1  MTX    12      32.007  43.879  62.312  1.00  0.00      DRUG
ATOM    619 HB2  MTX    12      31.282  43.532  60.712  1.00  0.00      DRUG
ATOM    620 HG1  MTX    12      31.309  46.169  60.452  1.00  0.00      DRUG
ATOM    621 HG2  MTX    12      31.661  46.305  62.218  1.00  0.00      DRUG
ATOM    622 H    MTX    12      33.313  44.598  58.688  1.00  0.00      DRUG
ATOM    623 H1   MTX    12      35.490  50.884  54.989  1.00  0.00      DRUG
ATOM    624 H2   MTX    12      36.047  50.357  53.287  1.00  0.00      DRUG
ATOM    625 H3   MTX    12      33.479  46.570  54.794  1.00  0.00      DRUG
ATOM    626 H4   MTX    12      35.512  49.797  57.137  1.00  0.00      DRUG
ATOM    627 H5   MTX    12      33.081  45.525  57.000  1.00  0.00      DRUG
ATOM    628 H6   MTX    12      35.046  48.644  59.061  1.00  0.00      DRUG
ATOM    629 H7   MTX    12      35.143  48.742  52.300  1.00  0.00      DRUG
ATOM    630 H8   MTX    12      33.955  47.728  53.034  1.00  0.00      DRUG
ATOM    631 H9   MTX    12      35.695  47.313  53.197  1.00  0.00      DRUG
ATOM    632 H10  MTX    12      37.358  47.683  54.906  1.00  0.00      DRUG
ATOM    633 H11  MTX    12      40.280  54.003  55.500  1.00  0.00      DRUG
ATOM    634 H12  MTX    12      38.809  53.245  54.937  1.00  0.00      DRUG
ATOM    635 H13  MTX    12      42.953  49.994  58.357  1.00  0.00      DRUG
ATOM    636 H14  MTX    12      42.912  51.669  58.305  1.00  0.00      DRUG
ATOM    637 O2   CHH     1      21.334  48.073  70.866  1.00  0.00      PEPT
ATOM    638 O1   CHH     1      23.001  47.060  66.003  1.00  0.00      PEPT
ATOM    639 N1   CHH     1      21.803  48.954  68.830  1.00  0.00      PEPT
ATOM    640 ND1  CHH     1      19.568  50.187  64.612  1.00  0.00      PEPT
ATOM    641 NE1  CHH     1      20.963  49.622  62.918  1.00  0.00      PEPT
ATOM    642 N2   CHH     1      21.952  46.371  67.900  1.00  0.00      PEPT
ATOM    643 ND2  CHH     1      22.762  44.074  69.901  1.00  0.00      PEPT
ATOM    644 NE2  CHH     1      23.102  44.037  72.072  1.00  0.00      PEPT
ATOM    645 CA   CHH     1      21.976  48.805  67.384  1.00  0.00      PEPT
ATOM    646 C1   CHH     1      22.396  47.370  67.033  1.00  0.00      PEPT
ATOM    647 CB   CHH     1      20.704  49.262  66.693  1.00  0.00      PEPT
ATOM    648 CG   CHH     1      20.688  49.563  65.174  1.00  0.00      PEPT
ATOM    649 CD1  CHH     1      21.492  49.103  64.128  1.00  0.00      PEPT
ATOM    650 CE1  CHH     1      19.810  50.208  63.237  1.00  0.00      PEPT
ATOM    651 CA2  CHH     1      20.990  46.733  68.892  1.00  0.00      PEPT
ATOM    652 C2   CHH     1      21.389  48.000  69.659  1.00  0.00      PEPT
ATOM    653 CB2  CHH     1      20.577  45.489  69.770  1.00  0.00      PEPT
ATOM    654 CG2  CHH     1      21.775  44.858  70.493  1.00  0.00      PEPT
ATOM    655 CD2  CHH     1      22.068  44.920  71.779  1.00  0.00      PEPT
ATOM    656 CE2  CHH     1      23.473  43.551  70.904  1.00  0.00      PEPT
ATOM    657 H1   CHH     1      22.181  49.744  69.307  1.00  0.00      PEPT
ATOM    658 HD1  CHH     1      18.738  50.413  65.141  1.00  0.00      PEPT
ATOM    659 H2   CHH     1      22.041  45.436  67.565  1.00  0.00      PEPT
ATOM    660 HD2  CHH     1      22.807  43.762  68.941  1.00  0.00      PEPT
ATOM    661 HA1  CHH     1      22.854  49.380  67.021  1.00  0.00      PEPT
ATOM    662 HB1  CHH     1      20.322  50.181  67.187  1.00  0.00      PEPT
ATOM    663 HB2  CHH     1      19.900  48.503  66.805  1.00  0.00      PEPT
ATOM    664 HD3  CHH     1      22.511  48.776  64.299  1.00  0.00      PEPT
ATOM    665 HE1  CHH     1      19.174  50.747  62.535  1.00  0.00      PEPT
ATOM    666 HA2  CHH     1      20.045  46.963  68.355  1.00  0.00      PEPT
ATOM    667 HB3  CHH     1      20.116  44.767  69.062  1.00  0.00      PEPT
ATOM    668 HB4  CHH     1      19.811  45.756  70.529  1.00  0.00      PEPT
ATOM    669 HD4  CHH     1      21.669  45.420  72.654  1.00  0.00      PEPT
ATOM    670 HE2  CHH     1      24.235  42.774  70.844  1.00  0.00      PEPT
ATOM    671 O2   CHH     2      29.634  26.153  37.911  1.00  0.00      PEPT
ATOM    672 O1   CHH     2      34.124  27.647  40.080  1.00  0.00      PEPT
ATOM    673 N1   CHH     2      31.802  25.618  38.244  1.00  0.00      PEPT
ATOM    674 ND1  CHH     2      34.970  23.505  37.772  1.00  0.00      PEPT
ATOM    675 NE1  CHH     2      34.411  21.503  38.486  1.00  0.00      PEPT
ATOM    676 N2   CHH     2      32.498  28.298  38.699  1.00  0.00      PEPT
ATOM    677 ND2  CHH     2      33.804  29.162  35.906  1.00  0.00      PEPT
ATOM    678 NE2  CHH     2      34.386  27.674  34.428  1.00  0.00      PEPT
ATOM    679 CA   CHH     2      33.144  26.056  38.650  1.00  0.00      PEPT
ATOM    680 C1   CHH     2      33.299  27.418  39.231  1.00  0.00      PEPT
ATOM    681 CB   CHH     2      33.901  25.030  39.560  1.00  0.00      PEPT
ATOM    682 CG   CHH     2      34.166  23.682  38.894  1.00  0.00      PEPT
ATOM    683 CD1  CHH     2      33.855  22.449  39.324  1.00  0.00      PEPT
ATOM    684 CE1  CHH     2      35.083  22.201  37.571  1.00  0.00      PEPT
ATOM    685 CA2  CHH     2      31.246  28.055  37.998  1.00  0.00      PEPT
ATOM    686 C2   CHH     2      30.806  26.525  38.037  1.00  0.00      PEPT
ATOM    687 CB2  CHH     2      31.313  28.490  36.540  1.00  0.00      PEPT
ATOM    688 CG2  CHH     2      32.663  28.343  35.789  1.00  0.00      PEPT
ATOM    689 CD2  CHH     2      33.031  27.499  34.811  1.00  0.00      PEPT
ATOM    690 CE2  CHH     2      34.778  28.671  35.189  1.00  0.00      PEPT
ATOM    691 H1   CHH     2      31.725  24.627  38.162  1.00  0.00      PEPT
ATOM    692 HD1  CHH     2      35.174  24.210  37.078  1.00  0.00      PEPT
ATOM    693 H2   CHH     2      32.704  29.227  38.994  1.00  0.00      PEPT
ATOM    694 HD2  CHH     2      33.886  29.798  36.686  1.00  0.00      PEPT
ATOM    695 HA1  CHH     2      33.660  26.179  37.674  1.00  0.00      PEPT
ATOM    696 HB1  CHH     2      33.259  24.928  40.461  1.00  0.00      PEPT
ATOM    697 HB2  CHH     2      34.903  25.399  39.864  1.00  0.00      PEPT
ATOM    698 HD3  CHH     2      33.227  22.198  40.170  1.00  0.00      PEPT
ATOM    699 HE1  CHH     2      35.746  21.794  36.808  1.00  0.00      PEPT
ATOM    700 HA2  CHH     2      30.537  28.794  38.430  1.00  0.00      PEPT
ATOM    701 HB3  CHH     2      31.128  29.585  36.566  1.00  0.00      PEPT
ATOM    702 HB4  CHH     2      30.532  28.047  35.885  1.00  0.00      PEPT
ATOM    703 HD4  CHH     2      32.403  26.686  34.468  1.00  0.00      PEPT
ATOM    704 HE2  CHH     2      35.793  29.070  35.200  1.00  0.00      PEPT
ATOM    705 O2   CHH     3      18.808  40.833  76.313  1.00  0.00      PEPT
ATOM    706 O1   CHH     3      18.787  44.838  72.860  1.00  0.00      PEPT
ATOM    707 N1   CHH     3      17.539  42.239  75.091  1.00  0.00      PEPT
ATOM    708 ND1  CHH     3      14.734  42.917  70.949  1.00  0.00      PEPT
ATOM    709 NE1  CHH     3      15.528  44.834  69.998  1.00  0.00      PEPT
ATOM    710 N2   CHH     3      19.662  42.931  73.531  1.00  0.00      PEPT
ATOM    711 ND2  CHH     3      22.719  42.956  74.755  1.00  0.00      PEPT
ATOM    712 NE2  CHH     3      23.059  42.905  77.019  1.00  0.00      PEPT
ATOM    713 CA   CHH     3      17.337  43.195  73.988  1.00  0.00      PEPT
ATOM    714 C1   CHH     3      18.614  43.712  73.374  1.00  0.00      PEPT
ATOM    715 CB   CHH     3      16.284  42.516  72.921  1.00  0.00      PEPT
ATOM    716 CG   CHH     3      15.713  43.340  71.791  1.00  0.00      PEPT
ATOM    717 CD1  CHH     3      16.162  44.532  71.254  1.00  0.00      PEPT
ATOM    718 CE1  CHH     3      14.682  43.776  69.845  1.00  0.00      PEPT
ATOM    719 CA2  CHH     3      19.613  41.690  74.188  1.00  0.00      PEPT
ATOM    720 C2   CHH     3      18.666  41.550  75.316  1.00  0.00      PEPT
ATOM    721 CB2  CHH     3      21.019  41.137  74.427  1.00  0.00      PEPT
ATOM    722 CG2  CHH     3      21.877  41.952  75.324  1.00  0.00      PEPT
ATOM    723 CD2  CHH     3      22.135  41.896  76.691  1.00  0.00      PEPT
ATOM    724 CE2  CHH     3      23.403  43.476  75.832  1.00  0.00      PEPT
ATOM    725 H1   CHH     3      16.884  42.343  75.835  1.00  0.00      PEPT
ATOM    726 HD1  CHH     3      14.288  42.011  70.937  1.00  0.00      PEPT
ATOM    727 H2   CHH     3      20.538  43.237  73.167  1.00  0.00      PEPT
ATOM    728 HD2  CHH     3      22.680  43.350  73.826  1.00  0.00      PEPT
ATOM    729 HA1  CHH     3      16.813  44.084  74.399  1.00  0.00      PEPT
ATOM    730 HB1  CHH     3      15.536  42.103  73.632  1.00  0.00      PEPT
ATOM    731 HB2  CHH     3      16.823  41.661  72.459  1.00  0.00      PEPT
ATOM    732 HD3  CHH     3      16.955  45.127  71.689  1.00  0.00      PEPT
ATOM    733 HE1  CHH     3      13.988  43.559  69.033  1.00  0.00      PEPT
ATOM    734 HA2  CHH     3      19.172  41.066  73.381  1.00  0.00      PEPT
ATOM    735 HB3  CHH     3      21.510  41.025  73.437  1.00  0.00      PEPT
ATOM    736 HB4  CHH     3      20.908  40.096  74.800  1.00  0.00      PEPT
ATOM    737 HD4  CHH     3      21.683  41.290  77.467  1.00  0.00      PEPT
ATOM    738 HE2  CHH     3      24.164  44.252  75.757  1.00  0.00      PEPT
ATOM    807 O2   CHH     6      23.373  37.728  47.590  1.00  0.00      PEPT
ATOM    808 O1   CHH     6      20.023  40.088  44.266  1.00  0.00      PEPT
ATOM    809 N1   CHH     6      22.383  37.529  45.593  1.00  0.00      PEPT
ATOM    810 ND1  CHH     6      23.747  36.161  42.939  1.00  0.00      PEPT
ATOM    811 NE1  CHH     6      22.912  34.939  41.325  1.00  0.00      PEPT
ATOM    812 N2   CHH     6      20.591  39.597  46.374  1.00  0.00      PEPT
ATOM    813 ND2  CHH     6      19.415  35.750  47.004  1.00  0.00      PEPT
ATOM    814 NE2  CHH     6      17.369  36.255  46.295  1.00  0.00      PEPT
ATOM    815 CA   CHH     6      21.394  37.952  44.629  1.00  0.00      PEPT
ATOM    816 C1   CHH     6      20.622  39.296  45.048  1.00  0.00      PEPT
ATOM    817 CB   CHH     6      21.946  38.072  43.138  1.00  0.00      PEPT
ATOM    818 CG   CHH     6      22.568  36.772  42.609  1.00  0.00      PEPT
ATOM    819 CD1  CHH     6      22.093  36.066  41.548  1.00  0.00      PEPT
ATOM    820 CE1  CHH     6      23.881  35.068  42.141  1.00  0.00      PEPT
ATOM    821 CA2  CHH     6      21.249  38.720  47.392  1.00  0.00      PEPT
ATOM    822 C2   CHH     6      22.423  37.948  46.853  1.00  0.00      PEPT
ATOM    823 CB2  CHH     6      20.247  37.806  48.140  1.00  0.00      PEPT
ATOM    824 CG2  CHH     6      19.176  37.047  47.431  1.00  0.00      PEPT
ATOM    825 CD2  CHH     6      17.944  37.372  46.970  1.00  0.00      PEPT
ATOM    826 CE2  CHH     6      18.294  35.352  46.395  1.00  0.00      PEPT
ATOM    827 H1   CHH     6      23.223  37.093  45.279  1.00  0.00      PEPT
ATOM    828 HD1  CHH     6      24.307  36.427  43.736  1.00  0.00      PEPT
ATOM    829 H2   CHH     6      19.949  40.291  46.692  1.00  0.00      PEPT
ATOM    830 HD2  CHH     6      20.276  35.235  47.117  1.00  0.00      PEPT
ATOM    831 HA1  CHH     6      20.611  37.164  44.647  1.00  0.00      PEPT
ATOM    832 HB1  CHH     6      22.740  38.848  43.108  1.00  0.00      PEPT
ATOM    833 HB2  CHH     6      21.087  38.397  42.513  1.00  0.00      PEPT
ATOM    834 HD3  CHH     6      21.290  36.282  40.854  1.00  0.00      PEPT
ATOM    835 HE1  CHH     6      24.725  34.387  42.257  1.00  0.00      PEPT
ATOM    836 HA2  CHH     6      21.678  39.430  48.130  1.00  0.00      PEPT
ATOM    837 HB3  CHH     6      19.833  38.440  48.952  1.00  0.00      PEPT
ATOM    838 HB4  CHH     6      20.797  37.005  48.679  1.00  0.00      PEPT
ATOM    839 HD4  CHH     6      17.303  38.231  47.127  1.00  0.00      PEPT
ATOM    840 HE2  CHH     6      18.112  34.324  46.082  1.00  0.00      PEPT
ATOM    909 O2   CHH     9      37.944  49.985  58.709  1.00  0.00      PEPT
ATOM    910 O1   CHH     9      34.617  54.015  59.299  1.00  0.00      PEPT
ATOM    911 N1   CHH     9      37.036  51.836  57.835  1.00  0.00      PEPT
ATOM    912 ND1  CHH     9      39.632  53.955  58.325  1.00  0.00      PEPT
ATOM    913 NE1  CHH     9      39.944  55.557  59.846  1.00  0.00      PEPT
ATOM    914 N2   CHH     9      36.119  52.692  60.375  1.00  0.00      PEPT
ATOM    915 ND2  CHH     9      37.399  51.008  63.519  1.00  0.00      PEPT
ATOM    916 NE2  CHH     9      35.471  51.013  64.618  1.00  0.00      PEPT
ATOM    917 CA   CHH     9      36.336  53.118  57.878  1.00  0.00      PEPT
ATOM    918 C1   CHH     9      35.644  53.308  59.263  1.00  0.00      PEPT
ATOM    919 CB   CHH     9      37.269  54.241  57.524  1.00  0.00      PEPT
ATOM    920 CG   CHH     9      38.387  54.596  58.444  1.00  0.00      PEPT
ATOM    921 CD1  CHH     9      38.585  55.532  59.427  1.00  0.00      PEPT
ATOM    922 CE1  CHH     9      40.528  54.644  59.115  1.00  0.00      PEPT
ATOM    923 CA2  CHH     9      37.108  51.652  60.253  1.00  0.00      PEPT
ATOM    924 C2   CHH     9      37.390  51.074  58.864  1.00  0.00      PEPT
ATOM    925 CB2  CHH     9      36.557  50.456  61.114  1.00  0.00      PEPT
ATOM    926 CG2  CHH     9      36.408  50.821  62.563  1.00  0.00      PEPT
ATOM    927 CD2  CHH     9      35.238  50.856  63.266  1.00  0.00      PEPT
ATOM    928 CE2  CHH     9      36.718  51.229  64.681  1.00  0.00      PEPT
ATOM    929 H1   CHH     9      37.417  51.540  56.962  1.00  0.00      PEPT
ATOM    930 HD1  CHH     9      39.863  53.345  57.553  1.00  0.00      PEPT
ATOM    931 H2   CHH     9      35.662  52.877  61.241  1.00  0.00      PEPT
ATOM    932 HD2  CHH     9      38.366  51.136  63.257  1.00  0.00      PEPT
ATOM    933 HA1  CHH     9      35.564  53.166  57.081  1.00  0.00      PEPT
ATOM    934 HB1  CHH     9      36.685  55.183  57.441  1.00  0.00      PEPT
ATOM    935 HB2  CHH     9      37.715  54.113  56.514  1.00  0.00      PEPT
ATOM    936 HD3  CHH     9      37.973  56.157  60.065  1.00  0.00      PEPT
ATOM    937 HE1  CHH     9      41.569  54.320  59.126  1.00  0.00      PEPT
ATOM    938 HA2  CHH     9      38.044  51.995  60.743  1.00  0.00      PEPT
ATOM    939 HB3  CHH     9      37.379  49.709  61.113  1.00  0.00      PEPT
ATOM    940 HB4  CHH     9      35.623  49.964  60.767  1.00  0.00      PEPT
ATOM    941 HD4  CHH     9      34.197  50.952  62.983  1.00  0.00      PEPT
ATOM    942 HE2  CHH     9      37.291  51.432  65.585  1.00  0.00      PEPT
ATOM    977 O2   CHH    11      25.587  57.279  62.703  1.00  0.00      PEPT
ATOM    978 O1   CHH    11      20.212  56.682  62.437  1.00  0.00      PEPT
ATOM    979 N1   CHH    11      23.631  57.544  63.615  1.00  0.00      PEPT
ATOM    980 ND1  CHH    11      21.114  54.490  64.822  1.00  0.00      PEPT
ATOM    981 NE1  CHH    11      22.686  53.399  65.992  1.00  0.00      PEPT
ATOM    982 N2   CHH    11      22.247  56.441  61.407  1.00  0.00      PEPT
ATOM    983 ND2  CHH    11      23.551  56.799  58.140  1.00  0.00      PEPT
ATOM    984 NE2  CHH    11      22.606  58.402  56.900  1.00  0.00      PEPT
ATOM    985 CA   CHH    11      22.147  57.543  63.616  1.00  0.00      PEPT
ATOM    986 C1   CHH    11      21.428  56.850  62.403  1.00  0.00      PEPT
ATOM    987 CB   CHH    11      21.700  57.004  65.003  1.00  0.00      PEPT
ATOM    988 CG   CHH    11      21.919  55.501  65.329  1.00  0.00      PEPT
ATOM    989 CD1  CHH    11      22.923  54.764  65.973  1.00  0.00      PEPT
ATOM    990 CE1  CHH    11      21.554  53.275  65.268  1.00  0.00      PEPT
ATOM    991 CA2  CHH    11      23.740  56.695  61.322  1.00  0.00      PEPT
ATOM    992 C2   CHH    11      24.381  57.188  62.589  1.00  0.00      PEPT
ATOM    993 CB2  CHH    11      24.059  57.902  60.305  1.00  0.00      PEPT
ATOM    994 CG2  CHH    11      23.530  57.917  58.915  1.00  0.00      PEPT
ATOM    995 CD2  CHH    11      22.978  58.900  58.119  1.00  0.00      PEPT
ATOM    996 CE2  CHH    11      23.039  57.135  56.899  1.00  0.00      PEPT
ATOM    997 H1   CHH    11      24.029  58.000  64.407  1.00  0.00      PEPT
ATOM    998 HD1  CHH    11      20.303  54.623  64.235  1.00  0.00      PEPT
ATOM    999 H2   CHH    11      21.776  55.985  60.656  1.00  0.00      PEPT
ATOM   1000 HD2  CHH    11      23.680  55.868  58.508  1.00  0.00      PEPT
ATOM   1001 HA1  CHH    11      21.740  58.576  63.656  1.00  0.00      PEPT
ATOM   1002 HB1  CHH    11      20.609  57.215  65.023  1.00  0.00      PEPT
ATOM   1003 HB2  CHH    11      22.134  57.553  65.866  1.00  0.00      PEPT
ATOM   1004 HD3  CHH    11      23.871  55.089  66.383  1.00  0.00      PEPT
ATOM   1005 HE1  CHH    11      21.025  52.329  65.151  1.00  0.00      PEPT
ATOM   1006 HA2  CHH    11      24.295  55.778  61.033  1.00  0.00      PEPT
ATOM   1007 HB3  CHH    11      25.155  58.085  60.318  1.00  0.00      PEPT
ATOM   1008 HB4  CHH    11      23.715  58.829  60.811  1.00  0.00      PEPT
ATOM   1009 HD4  CHH    11      22.709  59.928  58.331  1.00  0.00      PEPT
ATOM   1010 HE2  CHH    11      22.947  56.488  56.027  1.00  0.00      PEPT
ATOM   1045 O2   CHH    13      49.788  51.354  60.858  1.00  0.00      PEPT
ATOM   1046 O1   CHH    13      49.541  48.066  56.682  1.00  0.00      PEPT
ATOM   1047 N1   CHH    13      49.848  49.232  60.160  1.00  0.00      PEPT
ATOM   1048 ND1  CHH    13      51.597  46.367  61.222  1.00  0.00      PEPT
ATOM   1049 NE1  CHH    13      51.292  44.207  60.722  1.00  0.00      PEPT
ATOM   1050 N2   CHH    13      48.826  49.921  57.640  1.00  0.00      PEPT
ATOM   1051 ND2  CHH    13      46.243  49.404  60.644  1.00  0.00      PEPT
ATOM   1052 NE2  CHH    13      44.796  48.373  59.457  1.00  0.00      PEPT
ATOM   1053 CA   CHH    13      49.759  48.211  59.067  1.00  0.00      PEPT
ATOM   1054 C1   CHH    13      49.370  48.738  57.687  1.00  0.00      PEPT
ATOM   1055 CB   CHH    13      51.129  47.493  59.007  1.00  0.00      PEPT
ATOM   1056 CG   CHH    13      51.231  46.255  59.910  1.00  0.00      PEPT
ATOM   1057 CD1  CHH    13      51.042  44.989  59.598  1.00  0.00      PEPT
ATOM   1058 CE1  CHH    13      51.667  45.105  61.657  1.00  0.00      PEPT
ATOM   1059 CA2  CHH    13      48.706  50.903  58.724  1.00  0.00      PEPT
ATOM   1060 C2   CHH    13      49.502  50.541  59.973  1.00  0.00      PEPT
ATOM   1061 CB2  CHH    13      47.189  51.154  58.958  1.00  0.00      PEPT
ATOM   1062 CG2  CHH    13      46.358  49.919  59.381  1.00  0.00      PEPT
ATOM   1063 CD2  CHH    13      45.445  49.305  58.670  1.00  0.00      PEPT
ATOM   1064 CE2  CHH    13      45.268  48.473  60.686  1.00  0.00      PEPT
ATOM   1065 H1   CHH    13      50.427  49.042  60.949  1.00  0.00      PEPT
ATOM   1066 HD1  CHH    13      51.541  47.179  61.819  1.00  0.00      PEPT
ATOM   1067 H2   CHH    13      48.620  50.291  56.737  1.00  0.00      PEPT
ATOM   1068 HD2  CHH    13      46.697  49.749  61.477  1.00  0.00      PEPT
ATOM   1069 HA1  CHH    13      49.012  47.430  59.326  1.00  0.00      PEPT
ATOM   1070 HB1  CHH    13      51.956  48.229  59.103  1.00  0.00      PEPT
ATOM   1071 HB2  CHH    13      51.329  47.133  57.976  1.00  0.00      PEPT
ATOM   1072 HD3  CHH    13      50.583  44.607  58.695  1.00  0.00      PEPT
ATOM   1073 HE1  CHH    13      51.746  44.799  62.700  1.00  0.00      PEPT
ATOM   1074 HA2  CHH    13      49.109  51.864  58.339  1.00  0.00      PEPT
ATOM   1075 HB3  CHH    13      46.709  51.581  58.051  1.00  0.00      PEPT
ATOM   1076 HB4  CHH    13      47.023  51.934  59.732  1.00  0.00      PEPT
ATOM   1077 HD4  CHH    13      45.282  49.542  57.626  1.00  0.00      PEPT
ATOM   1078 HE2  CHH    13      45.146  47.777  61.516  1.00  0.00      PEPT
ATOM   1079 O2   CHH    14      35.716  44.005  57.831  1.00  0.00      PEPT
ATOM   1080 O1   CHH    14      37.569  39.143  56.504  1.00  0.00      PEPT
ATOM   1081 N1   CHH    14      35.598  41.797  58.061  1.00  0.00      PEPT
ATOM   1082 ND1  CHH    14      36.825  40.707  60.962  1.00  0.00      PEPT
ATOM   1083 NE1  CHH    14      38.671  39.546  61.364  1.00  0.00      PEPT
ATOM   1084 N2   CHH    14      37.865  41.322  56.621  1.00  0.00      PEPT
ATOM   1085 ND2  CHH    14      36.412  41.836  53.842  1.00  0.00      PEPT
ATOM   1086 NE2  CHH    14      35.014  43.186  52.681  1.00  0.00      PEPT
ATOM   1087 CA   CHH    14      35.877  40.361  57.651  1.00  0.00      PEPT
ATOM   1088 C1   CHH    14      37.182  40.229  56.866  1.00  0.00      PEPT
ATOM   1089 CB   CHH    14      35.907  39.410  58.914  1.00  0.00      PEPT
ATOM   1090 CG   CHH    14      36.901  39.680  60.040  1.00  0.00      PEPT
ATOM   1091 CD1  CHH    14      38.000  38.926  60.348  1.00  0.00      PEPT
ATOM   1092 CE1  CHH    14      37.929  40.621  61.688  1.00  0.00      PEPT
ATOM   1093 CA2  CHH    14      37.546  42.759  56.861  1.00  0.00      PEPT
ATOM   1094 C2   CHH    14      36.238  42.921  57.638  1.00  0.00      PEPT
ATOM   1095 CB2  CHH    14      37.414  43.466  55.509  1.00  0.00      PEPT
ATOM   1096 CG2  CHH    14      36.451  43.073  54.458  1.00  0.00      PEPT
ATOM   1097 CD2  CHH    14      35.591  43.898  53.745  1.00  0.00      PEPT
ATOM   1098 CE2  CHH    14      35.583  42.024  52.794  1.00  0.00      PEPT
ATOM   1099 H1   CHH    14      34.915  41.942  58.773  1.00  0.00      PEPT
ATOM   1100 HD1  CHH    14      36.056  41.360  61.017  1.00  0.00      PEPT
ATOM   1101 H2   CHH    14      38.616  41.154  55.987  1.00  0.00      PEPT
ATOM   1102 HD2  CHH    14      36.848  40.970  54.128  1.00  0.00      PEPT
ATOM   1103 HA1  CHH    14      35.019  40.121  56.987  1.00  0.00      PEPT
ATOM   1104 HB1  CHH    14      36.060  38.373  58.543  1.00  0.00      PEPT
ATOM   1105 HB2  CHH    14      34.905  39.465  59.390  1.00  0.00      PEPT
ATOM   1106 HD3  CHH    14      38.322  37.984  59.921  1.00  0.00      PEPT
ATOM   1107 HE1  CHH    14      38.237  41.432  62.349  1.00  0.00      PEPT
ATOM   1108 HA2  CHH    14      38.381  43.137  57.488  1.00  0.00      PEPT
ATOM   1109 HB3  CHH    14      38.404  43.322  55.025  1.00  0.00      PEPT
ATOM   1110 HB4  CHH    14      37.386  44.564  55.679  1.00  0.00      PEPT
ATOM   1111 HD4  CHH    14      35.366  44.948  53.889  1.00  0.00      PEPT
ATOM   1112 HE2  CHH    14      35.063  41.181  52.337  1.00  0.00      PEPT
ATOM   1147 O2   CHH    16      40.234  63.490  57.045  1.00  0.00      PEPT
ATOM   1148 O1   CHH    16      39.668  66.832  61.204  1.00  0.00      PEPT
ATOM   1149 N1   CHH    16      40.746  65.445  58.211  1.00  0.00      PEPT
ATOM   1150 ND1  CHH    16      43.707  67.340  58.507  1.00  0.00      PEPT
ATOM   1151 NE1  CHH    16      45.297  66.142  57.500  1.00  0.00      PEPT
ATOM   1152 N2   CHH    16      39.350  64.655  60.445  1.00  0.00      PEPT
ATOM   1153 ND2  CHH    16      36.419  63.824  59.317  1.00  0.00      PEPT
ATOM   1154 NE2  CHH    16      35.605  64.009  57.272  1.00  0.00      PEPT
ATOM   1155 CA   CHH    16      41.088  66.021  59.494  1.00  0.00      PEPT
ATOM   1156 C1   CHH    16      39.992  65.893  60.501  1.00  0.00      PEPT
ATOM   1157 CB   CHH    16      42.554  65.764  59.992  1.00  0.00      PEPT
ATOM   1158 CG   CHH    16      43.577  66.056  58.939  1.00  0.00      PEPT
ATOM   1159 CD1  CHH    16      44.560  65.332  58.316  1.00  0.00      PEPT
ATOM   1160 CE1  CHH    16      44.794  67.405  57.663  1.00  0.00      PEPT
ATOM   1161 CA2  CHH    16      39.720  63.598  59.468  1.00  0.00      PEPT
ATOM   1162 C2   CHH    16      40.201  64.199  58.115  1.00  0.00      PEPT
ATOM   1163 CB2  CHH    16      38.527  62.563  59.127  1.00  0.00      PEPT
ATOM   1164 CG2  CHH    16      37.246  63.111  58.489  1.00  0.00      PEPT
ATOM   1165 CD2  CHH    16      36.679  63.090  57.229  1.00  0.00      PEPT
ATOM   1166 CE2  CHH    16      35.395  64.323  58.586  1.00  0.00      PEPT
ATOM   1167 H1   CHH    16      41.211  65.884  57.446  1.00  0.00      PEPT
ATOM   1168 HD1  CHH    16      43.161  68.166  58.705  1.00  0.00      PEPT
ATOM   1169 H2   CHH    16      38.650  64.436  61.120  1.00  0.00      PEPT
ATOM   1170 HD2  CHH    16      36.596  64.019  60.292  1.00  0.00      PEPT
ATOM   1171 HA1  CHH    16      41.061  67.074  59.140  1.00  0.00      PEPT
ATOM   1172 HB1  CHH    16      42.667  64.722  60.360  1.00  0.00      PEPT
ATOM   1173 HB2  CHH    16      42.821  66.413  60.853  1.00  0.00      PEPT
ATOM   1174 HD3  CHH    16      44.678  64.274  58.515  1.00  0.00      PEPT
ATOM   1175 HE1  CHH    16      45.237  68.317  57.264  1.00  0.00      PEPT
ATOM   1176 HA2  CHH    16      40.633  63.086  59.839  1.00  0.00      PEPT
ATOM   1177 HB3  CHH    16      38.246  62.054  60.073  1.00  0.00      PEPT
ATOM   1178 HB4  CHH    16      38.923  61.750  58.482  1.00  0.00      PEPT
ATOM   1179 HD4  CHH    16      37.023  62.671  56.291  1.00  0.00      PEPT
ATOM   1180 HE2  CHH    16      34.701  65.098  58.910  1.00  0.00      PEPT
ATOM   1181 O2   CHH    17      27.497  72.657  65.531  1.00  0.00      PEPT
ATOM   1182 O1   CHH    17      31.008  69.118  67.441  1.00  0.00      PEPT
ATOM   1183 N1   CHH    17      27.890  71.048  67.033  1.00  0.00      PEPT
ATOM   1184 ND1  CHH    17      28.169  67.330  69.431  1.00  0.00      PEPT
ATOM   1185 NE1  CHH    17      29.746  66.689  70.829  1.00  0.00      PEPT
ATOM   1186 N2   CHH    17      30.301  70.422  65.757  1.00  0.00      PEPT
ATOM   1187 ND2  CHH    17      27.256  68.785  64.267  1.00  0.00      PEPT
ATOM   1188 NE2  CHH    17      28.415  67.008  63.554  1.00  0.00      PEPT
ATOM   1189 CA   CHH    17      28.646  69.816  67.440  1.00  0.00      PEPT
ATOM   1190 C1   CHH    17      30.064  69.738  66.880  1.00  0.00      PEPT
ATOM   1191 CB   CHH    17      28.685  69.824  68.990  1.00  0.00      PEPT
ATOM   1192 CG   CHH    17      28.948  68.486  69.645  1.00  0.00      PEPT
ATOM   1193 CD1  CHH    17      29.916  68.055  70.473  1.00  0.00      PEPT
ATOM   1194 CE1  CHH    17      28.617  66.312  70.198  1.00  0.00      PEPT
ATOM   1195 CA2  CHH    17      29.377  71.202  64.986  1.00  0.00      PEPT
ATOM   1196 C2   CHH    17      28.140  71.695  65.884  1.00  0.00      PEPT
ATOM   1197 CB2  CHH    17      28.800  70.593  63.682  1.00  0.00      PEPT
ATOM   1198 CG2  CHH    17      28.394  69.221  63.698  1.00  0.00      PEPT
ATOM   1199 CD2  CHH    17      29.116  68.172  63.283  1.00  0.00      PEPT
ATOM   1200 CE2  CHH    17      27.291  67.464  64.163  1.00  0.00      PEPT
ATOM   1201 H1   CHH    17      27.130  71.325  67.617  1.00  0.00      PEPT
ATOM   1202 HD1  CHH    17      27.368  67.192  68.832  1.00  0.00      PEPT
ATOM   1203 H2   CHH    17      31.125  70.182  65.249  1.00  0.00      PEPT
ATOM   1204 HD2  CHH    17      26.434  69.332  64.481  1.00  0.00      PEPT
ATOM   1205 HA1  CHH    17      28.112  68.981  66.937  1.00  0.00      PEPT
ATOM   1206 HB1  CHH    17      27.685  70.176  69.323  1.00  0.00      PEPT
ATOM   1207 HB2  CHH    17      29.428  70.605  69.260  1.00  0.00      PEPT
ATOM   1208 HD3  CHH    17      30.740  68.644  70.855  1.00  0.00      PEPT
ATOM   1209 HE1  CHH    17      28.142  65.331  70.196  1.00  0.00      PEPT
ATOM   1210 HA2  CHH    17      29.865  72.168  64.737  1.00  0.00      PEPT
ATOM   1211 HB3  CHH    17      29.620  70.744  62.948  1.00  0.00      PEPT
ATOM   1212 HB4  CHH    17      28.031  71.295  63.295  1.00  0.00      PEPT
ATOM   1213 HD4  CHH    17      30.118  68.159  62.873  1.00  0.00      PEPT
ATOM   1214 HE2  CHH    17      26.457  66.800  64.394  1.00  0.00      PEPT
ATOM   1249 O2   CHH    19      29.815  47.347  54.971  1.00  0.00      PEPT
ATOM   1250 O1   CHH    19      29.574  48.781  60.077  1.00  0.00      PEPT
ATOM   1251 N1   CHH    19      29.926  48.986  56.521  1.00  0.00      PEPT
ATOM   1252 ND1  CHH    19      31.857  52.064  59.465  1.00  0.00      PEPT
ATOM   1253 NE1  CHH    19      32.907  51.296  61.334  1.00  0.00      PEPT
ATOM   1254 N2   CHH    19      29.514  47.146  58.604  1.00  0.00      PEPT
ATOM   1255 ND2  CHH    19      28.874  43.664  57.862  1.00  0.00      PEPT
ATOM   1256 NE2  CHH    19      26.814  43.039  58.531  1.00  0.00      PEPT
ATOM   1257 CA   CHH    19      30.183  49.440  57.865  1.00  0.00      PEPT
ATOM   1258 C1   CHH    19      29.782  48.411  58.951  1.00  0.00      PEPT
ATOM   1259 CB   CHH    19      31.582  49.965  58.025  1.00  0.00      PEPT
ATOM   1260 CG   CHH    19      32.024  50.711  59.340  1.00  0.00      PEPT
ATOM   1261 CD1  CHH    19      32.634  50.293  60.471  1.00  0.00      PEPT
ATOM   1262 CE1  CHH    19      32.414  52.359  60.666  1.00  0.00      PEPT
ATOM   1263 CA2  CHH    19      29.627  46.654  57.216  1.00  0.00      PEPT
ATOM   1264 C2   CHH    19      29.842  47.674  56.161  1.00  0.00      PEPT
ATOM   1265 CB2  CHH    19      28.394  45.862  56.706  1.00  0.00      PEPT
ATOM   1266 CG2  CHH    19      28.023  44.675  57.474  1.00  0.00      PEPT
ATOM   1267 CD2  CHH    19      26.762  44.269  57.825  1.00  0.00      PEPT
ATOM   1268 CE2  CHH    19      28.097  42.738  58.499  1.00  0.00      PEPT
ATOM   1269 H1   CHH    19      29.767  49.720  55.865  1.00  0.00      PEPT
ATOM   1270 HD1  CHH    19      31.561  52.671  58.714  1.00  0.00      PEPT
ATOM   1271 H2   CHH    19      29.329  46.580  59.403  1.00  0.00      PEPT
ATOM   1272 HD2  CHH    19      29.864  43.553  57.691  1.00  0.00      PEPT
ATOM   1273 HA1  CHH    19      29.497  50.308  57.959  1.00  0.00      PEPT
ATOM   1274 HB1  CHH    19      31.642  50.765  57.257  1.00  0.00      PEPT
ATOM   1275 HB2  CHH    19      32.311  49.162  57.788  1.00  0.00      PEPT
ATOM   1276 HD3  CHH    19      32.979  49.332  60.832  1.00  0.00      PEPT
ATOM   1277 HE1  CHH    19      32.611  53.379  60.995  1.00  0.00      PEPT
ATOM   1278 HA2  CHH    19      30.542  46.025  57.200  1.00  0.00      PEPT
ATOM   1279 HB3  CHH    19      28.630  45.463  55.697  1.00  0.00      PEPT
ATOM   1280 HB4  CHH    19      27.529  46.556  56.647  1.00  0.00      PEPT
ATOM   1281 HD4  CHH    19      25.812  44.774  57.704  1.00  0.00      PEPT
ATOM   1282 HE2  CHH    19      28.505  41.801  58.877  1.00  0.00      PEPT
ATOM   1419 O2   CHH    24      55.843  50.435  51.761  1.00  0.00      PEPT
ATOM   1420 O1   CHH    24      54.055  50.955  46.753  1.00  0.00      PEPT
ATOM   1421 N1   CHH    24      54.526  51.552  50.250  1.00  0.00      PEPT
ATOM   1422 ND1  CHH    24      51.048  53.909  47.466  1.00  0.00      PEPT
ATOM   1423 NE1  CHH    24      52.312  55.167  46.108  1.00  0.00      PEPT
ATOM   1424 N2   CHH    24      55.748  50.263  48.051  1.00  0.00      PEPT
ATOM   1425 ND2  CHH    24      58.911  49.810  51.209  1.00  0.00      PEPT
ATOM   1426 NE2  CHH    24      60.152  51.500  52.004  1.00  0.00      PEPT
ATOM   1427 CA   CHH    24      54.338  52.083  48.895  1.00  0.00      PEPT
ATOM   1428 C1   CHH    24      54.719  51.086  47.786  1.00  0.00      PEPT
ATOM   1429 CB   CHH    24      52.863  52.490  48.658  1.00  0.00      PEPT
ATOM   1430 CG   CHH    24      52.399  53.511  47.634  1.00  0.00      PEPT
ATOM   1431 CD1  CHH    24      53.086  54.276  46.787  1.00  0.00      PEPT
ATOM   1432 CE1  CHH    24      51.084  54.952  46.615  1.00  0.00      PEPT
ATOM   1433 CA2  CHH    24      56.376  50.165  49.404  1.00  0.00      PEPT
ATOM   1434 C2   CHH    24      55.559  50.736  50.586  1.00  0.00      PEPT
ATOM   1435 CB2  CHH    24      57.808  50.870  49.263  1.00  0.00      PEPT
ATOM   1436 CG2  CHH    24      58.596  50.942  50.501  1.00  0.00      PEPT
ATOM   1437 CD2  CHH    24      59.371  51.899  50.976  1.00  0.00      PEPT
ATOM   1438 CE2  CHH    24      59.845  50.228  52.071  1.00  0.00      PEPT
ATOM   1439 H1   CHH    24      53.880  52.001  50.863  1.00  0.00      PEPT
ATOM   1440 HD1  CHH    24      50.228  53.665  48.003  1.00  0.00      PEPT
ATOM   1441 H2   CHH    24      56.011  49.650  47.310  1.00  0.00      PEPT
ATOM   1442 HD2  CHH    24      58.544  48.874  51.117  1.00  0.00      PEPT
ATOM   1443 HA1  CHH    24      55.073  52.911  48.805  1.00  0.00      PEPT
ATOM   1444 HB1  CHH    24      52.480  52.874  49.627  1.00  0.00      PEPT
ATOM   1445 HB2  CHH    24      52.314  51.535  48.515  1.00  0.00      PEPT
ATOM   1446 HD3  CHH    24      54.100  54.123  46.437  1.00  0.00      PEPT
ATOM   1447 HE1  CHH    24      50.269  55.429  46.071  1.00  0.00      PEPT
ATOM   1448 HA2  CHH    24      56.476  49.091  49.671  1.00  0.00      PEPT
ATOM   1449 HB3  CHH    24      57.667  51.871  48.803  1.00  0.00      PEPT
ATOM   1450 HB4  CHH    24      58.457  50.323  48.546  1.00  0.00      PEPT
ATOM   1451 HD4  CHH    24      59.499  52.832  50.441  1.00  0.00      PEPT
ATOM   1452 HE2  CHH    24      60.378  49.601  52.785  1.00  0.00      PEPT
ATOM   1487 O2   CHH    26      53.737  55.769  63.260  1.00  0.00      PEPT
ATOM   1488 O1   CHH    26      52.484  50.615  64.154  1.00  0.00      PEPT
ATOM   1489 N1   CHH    26      53.154  54.174  64.738  1.00  0.00      PEPT
ATOM   1490 ND1  CHH    26      52.611  53.872  67.936  1.00  0.00      PEPT
ATOM   1491 NE1  CHH    26      54.312  54.554  69.268  1.00  0.00      PEPT
ATOM   1492 N2   CHH    26      52.750  52.313  62.718  1.00  0.00      PEPT
ATOM   1493 ND2  CHH    26      50.261  55.792  63.114  1.00  0.00      PEPT
ATOM   1494 NE2  CHH    26      48.570  54.478  63.799  1.00  0.00      PEPT
ATOM   1495 CA   CHH    26      52.734  52.794  65.138  1.00  0.00      PEPT
ATOM   1496 C1   CHH    26      52.679  51.814  63.975  1.00  0.00      PEPT
ATOM   1497 CB   CHH    26      53.577  52.187  66.299  1.00  0.00      PEPT
ATOM   1498 CG   CHH    26      53.725  53.194  67.505  1.00  0.00      PEPT
ATOM   1499 CD1  CHH    26      54.751  53.617  68.304  1.00  0.00      PEPT
ATOM   1500 CE1  CHH    26      52.973  54.563  69.000  1.00  0.00      PEPT
ATOM   1501 CA2  CHH    26      52.854  53.715  62.298  1.00  0.00      PEPT
ATOM   1502 C2   CHH    26      53.300  54.639  63.428  1.00  0.00      PEPT
ATOM   1503 CB2  CHH    26      51.542  54.321  61.600  1.00  0.00      PEPT
ATOM   1504 CG2  CHH    26      50.394  54.609  62.461  1.00  0.00      PEPT
ATOM   1505 CD2  CHH    26      49.330  53.811  62.814  1.00  0.00      PEPT
ATOM   1506 CE2  CHH    26      49.079  55.718  63.866  1.00  0.00      PEPT
ATOM   1507 H1   CHH    26      53.471  54.682  65.534  1.00  0.00      PEPT
ATOM   1508 HD1  CHH    26      51.678  53.935  67.553  1.00  0.00      PEPT
ATOM   1509 H2   CHH    26      52.538  51.572  62.086  1.00  0.00      PEPT
ATOM   1510 HD2  CHH    26      50.833  56.623  63.066  1.00  0.00      PEPT
ATOM   1511 HA1  CHH    26      51.716  52.889  65.574  1.00  0.00      PEPT
ATOM   1512 HB1  CHH    26      54.566  51.974  65.840  1.00  0.00      PEPT
ATOM   1513 HB2  CHH    26      53.050  51.323  66.757  1.00  0.00      PEPT
ATOM   1514 HD3  CHH    26      55.795  53.330  68.278  1.00  0.00      PEPT
ATOM   1515 HE1  CHH    26      52.281  55.081  69.664  1.00  0.00      PEPT
ATOM   1516 HA2  CHH    26      53.711  53.821  61.599  1.00  0.00      PEPT
ATOM   1517 HB3  CHH    26      51.277  53.544  60.851  1.00  0.00      PEPT
ATOM   1518 HB4  CHH    26      51.860  55.268  61.114  1.00  0.00      PEPT
ATOM   1519 HD4  CHH    26      49.139  52.782  62.536  1.00  0.00      PEPT
ATOM   1520 HE2  CHH    26      48.749  56.534  64.509  1.00  0.00      PEPT
ATOM   1589 O2   CHH    29      29.952  63.503  62.434  1.00  0.00      PEPT
ATOM   1590 O1   CHH    29      28.092  61.934  67.319  1.00  0.00      PEPT
ATOM   1591 N1   CHH    29      28.695  63.894  64.312  1.00  0.00      PEPT
ATOM   1592 ND1  CHH    29      30.597  65.830  65.662  1.00  0.00      PEPT
ATOM   1593 NE1  CHH    29      32.046  65.732  67.373  1.00  0.00      PEPT
ATOM   1594 N2   CHH    29      29.106  61.352  65.385  1.00  0.00      PEPT
ATOM   1595 ND2  CHH    29      26.630  62.176  62.329  1.00  0.00      PEPT
ATOM   1596 NE2  CHH    29      24.813  60.893  62.777  1.00  0.00      PEPT
ATOM   1597 CA   CHH    29      28.166  63.624  65.631  1.00  0.00      PEPT
ATOM   1598 C1   CHH    29      28.507  62.258  66.198  1.00  0.00      PEPT
ATOM   1599 CB   CHH    29      28.548  64.748  66.664  1.00  0.00      PEPT
ATOM   1600 CG   CHH    29      29.921  65.382  66.710  1.00  0.00      PEPT
ATOM   1601 CD1  CHH    29      30.784  65.275  67.724  1.00  0.00      PEPT
ATOM   1602 CE1  CHH    29      31.840  66.045  66.062  1.00  0.00      PEPT
ATOM   1603 CA2  CHH    29      29.390  61.610  63.967  1.00  0.00      PEPT
ATOM   1604 C2   CHH    29      29.335  63.066  63.429  1.00  0.00      PEPT
ATOM   1605 CB2  CHH    29      28.574  60.697  63.006  1.00  0.00      PEPT
ATOM   1606 CG2  CHH    29      27.081  60.975  62.916  1.00  0.00      PEPT
ATOM   1607 CD2  CHH    29      25.976  60.222  63.226  1.00  0.00      PEPT
ATOM   1608 CE2  CHH    29      25.275  62.029  62.247  1.00  0.00      PEPT
ATOM   1609 H1   CHH    29      28.661  64.873  64.130  1.00  0.00      PEPT
ATOM   1610 HD1  CHH    29      30.193  66.127  64.786  1.00  0.00      PEPT
ATOM   1611 H2   CHH    29      29.227  60.398  65.648  1.00  0.00      PEPT
ATOM   1612 HD2  CHH    29      27.212  62.957  62.064  1.00  0.00      PEPT
ATOM   1613 HA1  CHH    29      27.059  63.707  65.580  1.00  0.00      PEPT
ATOM   1614 HB1  CHH    29      28.298  64.427  67.698  1.00  0.00      PEPT
ATOM   1615 HB2  CHH    29      27.892  65.615  66.433  1.00  0.00      PEPT
ATOM   1616 HD3  CHH    29      30.645  65.010  68.765  1.00  0.00      PEPT
ATOM   1617 HE1  CHH    29      32.542  66.562  65.407  1.00  0.00      PEPT
ATOM   1618 HA2  CHH    29      30.461  61.339  63.845  1.00  0.00      PEPT
ATOM   1619 HB3  CHH    29      28.848  59.629  63.146  1.00  0.00      PEPT
ATOM   1620 HB4  CHH    29      28.950  60.831  61.970  1.00  0.00      PEPT
ATOM   1621 HD4  CHH    29      25.863  59.340  63.844  1.00  0.00      PEPT
ATOM   1622 HE2  CHH    29      24.589  62.625  61.644  1.00  0.00      PEPT
ATOM   1623 O2   CHH    30      33.249  62.792  51.698  1.00  0.00      PEPT
ATOM   1624 O1   CHH    30      32.529  65.544  56.145  1.00  0.00      PEPT
ATOM   1625 N1   CHH    30      31.715  63.880  52.992  1.00  0.00      PEPT
ATOM   1626 ND1  CHH    30      31.966  67.065  51.662  1.00  0.00      PEPT
ATOM   1627 NE1  CHH    30      33.538  68.476  52.346  1.00  0.00      PEPT
ATOM   1628 N2   CHH    30      33.671  63.942  55.042  1.00  0.00      PEPT
ATOM   1629 ND2  CHH    30      32.076  60.372  54.386  1.00  0.00      PEPT
ATOM   1630 NE2  CHH    30      31.671  60.462  56.578  1.00  0.00      PEPT
ATOM   1631 CA   CHH    30      31.461  64.660  54.167  1.00  0.00      PEPT
ATOM   1632 C1   CHH    30      32.590  64.753  55.184  1.00  0.00      PEPT
ATOM   1633 CB   CHH    30      31.058  66.123  53.826  1.00  0.00      PEPT
ATOM   1634 CG   CHH    30      31.984  66.947  53.006  1.00  0.00      PEPT
ATOM   1635 CD1  CHH    30      32.963  67.776  53.423  1.00  0.00      PEPT
ATOM   1636 CE1  CHH    30      32.903  68.060  51.316  1.00  0.00      PEPT
ATOM   1637 CA2  CHH    30      33.941  63.257  53.788  1.00  0.00      PEPT
ATOM   1638 C2   CHH    30      32.901  63.336  52.731  1.00  0.00      PEPT
ATOM   1639 CB2  CHH    30      34.221  61.799  54.160  1.00  0.00      PEPT
ATOM   1640 CG2  CHH    30      33.104  61.085  54.905  1.00  0.00      PEPT
ATOM   1641 CD2  CHH    30      32.797  61.177  56.254  1.00  0.00      PEPT
ATOM   1642 CE2  CHH    30      31.282  59.981  55.398  1.00  0.00      PEPT
ATOM   1643 H1   CHH    30      31.152  64.068  52.191  1.00  0.00      PEPT
ATOM   1644 HD1  CHH    30      31.259  66.628  51.088  1.00  0.00      PEPT
ATOM   1645 H2   CHH    30      34.399  63.992  55.721  1.00  0.00      PEPT
ATOM   1646 HD2  CHH    30      31.764  60.299  53.429  1.00  0.00      PEPT
ATOM   1647 HA1  CHH    30      30.636  64.168  54.726  1.00  0.00      PEPT
ATOM   1648 HB1  CHH    30      30.706  66.613  54.758  1.00  0.00      PEPT
ATOM   1649 HB2  CHH    30      30.084  66.068  53.293  1.00  0.00      PEPT
ATOM   1650 HD3  CHH    30      33.310  67.894  54.442  1.00  0.00      PEPT
ATOM   1651 HE1  CHH    30      33.153  68.262  50.274  1.00  0.00      PEPT
ATOM   1652 HA2  CHH    30      34.847  63.651  53.279  1.00  0.00      PEPT
ATOM   1653 HB3  CHH    30      35.148  61.870  54.768  1.00  0.00      PEPT
ATOM   1654 HB4  CHH    30      34.399  61.209  53.235  1.00  0.00      PEPT
ATOM   1655 HD4  CHH    30      33.441  61.529  57.050  1.00  0.00      PEPT
ATOM   1656 HE2  CHH    30      30.250  59.680  55.220  1.00  0.00      PEPT
ATOM   1691 O2   CHH    32      51.434  46.343  73.319  1.00  0.00      PEPT
ATOM   1692 O1   CHH    32      48.504  48.083  77.262  1.00  0.00      PEPT
ATOM   1693 N1   CHH    32      51.309  47.725  75.062  1.00  0.00      PEPT
ATOM   1694 ND1  CHH    32      52.960  49.999  77.370  1.00  0.00      PEPT
ATOM   1695 NE1  CHH    32      55.045  49.450  76.692  1.00  0.00      PEPT
ATOM   1696 N2   CHH    32      49.060  46.314  76.003  1.00  0.00      PEPT
ATOM   1697 ND2  CHH    32      47.202  45.630  73.198  1.00  0.00      PEPT
ATOM   1698 NE2  CHH    32      47.513  45.591  71.024  1.00  0.00      PEPT
ATOM   1699 CA   CHH    32      50.779  48.141  76.379  1.00  0.00      PEPT
ATOM   1700 C1   CHH    32      49.372  47.514  76.613  1.00  0.00      PEPT
ATOM   1701 CB   CHH    32      51.783  47.840  77.570  1.00  0.00      PEPT
ATOM   1702 CG   CHH    32      53.035  48.625  77.404  1.00  0.00      PEPT
ATOM   1703 CD1  CHH    32      54.311  48.303  76.970  1.00  0.00      PEPT
ATOM   1704 CE1  CHH    32      54.201  50.431  76.968  1.00  0.00      PEPT
ATOM   1705 CA2  CHH    32      49.953  45.610  75.091  1.00  0.00      PEPT
ATOM   1706 C2   CHH    32      50.992  46.565  74.442  1.00  0.00      PEPT
ATOM   1707 CB2  CHH    32      49.318  44.577  74.173  1.00  0.00      PEPT
ATOM   1708 CG2  CHH    32      48.458  45.038  72.995  1.00  0.00      PEPT
ATOM   1709 CD2  CHH    32      48.597  45.011  71.654  1.00  0.00      PEPT
ATOM   1710 CE2  CHH    32      46.685  45.921  71.990  1.00  0.00      PEPT
ATOM   1711 H1   CHH    32      52.011  48.261  74.599  1.00  0.00      PEPT
ATOM   1712 HD1  CHH    32      52.176  50.543  77.701  1.00  0.00      PEPT
ATOM   1713 H2   CHH    32      48.077  46.159  75.954  1.00  0.00      PEPT
ATOM   1714 HD2  CHH    32      46.728  45.805  74.073  1.00  0.00      PEPT
ATOM   1715 HA1  CHH    32      50.655  49.239  76.259  1.00  0.00      PEPT
ATOM   1716 HB1  CHH    32      52.116  46.781  77.519  1.00  0.00      PEPT
ATOM   1717 HB2  CHH    32      51.337  48.065  78.563  1.00  0.00      PEPT
ATOM   1718 HD3  CHH    32      54.846  47.366  76.875  1.00  0.00      PEPT
ATOM   1719 HE1  CHH    32      54.540  51.467  76.979  1.00  0.00      PEPT
ATOM   1720 HA2  CHH    32      50.527  45.031  75.846  1.00  0.00      PEPT
ATOM   1721 HB3  CHH    32      48.543  43.959  74.676  1.00  0.00      PEPT
ATOM   1722 HB4  CHH    32      50.140  43.920  73.817  1.00  0.00      PEPT
ATOM   1723 HD4  CHH    32      49.491  44.706  71.124  1.00  0.00      PEPT
ATOM   1724 HE2  CHH    32      45.686  46.353  71.947  1.00  0.00      PEPT
ATOM   1759 O2   CHH    34      20.797  28.573  38.043  1.00  0.00      PEPT
ATOM   1760 O1   CHH    34      24.924  31.464  39.471  1.00  0.00      PEPT
ATOM   1761 N1   CHH    34      21.608  30.620  38.667  1.00  0.00      PEPT
ATOM   1762 ND1  CHH    34      23.701  34.731  38.367  1.00  0.00      PEPT
ATOM   1763 NE1  CHH    34      25.023  35.312  36.666  1.00  0.00      PEPT
ATOM   1764 N2   CHH    34      24.194  29.812  38.236  1.00  0.00      PEPT
ATOM   1765 ND2  CHH    34      22.230  26.122  39.439  1.00  0.00      PEPT
ATOM   1766 NE2  CHH    34      23.858  25.397  40.736  1.00  0.00      PEPT
ATOM   1767 CA   CHH    34      22.685  31.633  38.616  1.00  0.00      PEPT
ATOM   1768 C1   CHH    34      24.025  30.997  38.733  1.00  0.00      PEPT
ATOM   1769 CB   CHH    34      22.575  32.519  37.385  1.00  0.00      PEPT
ATOM   1770 CG   CHH    34      23.538  33.764  37.406  1.00  0.00      PEPT
ATOM   1771 CD1  CHH    34      24.408  34.121  36.398  1.00  0.00      PEPT
ATOM   1772 CE1  CHH    34      24.616  35.643  37.932  1.00  0.00      PEPT
ATOM   1773 CA2  CHH    34      23.150  29.090  37.608  1.00  0.00      PEPT
ATOM   1774 C2   CHH    34      21.734  29.398  38.131  1.00  0.00      PEPT
ATOM   1775 CB2  CHH    34      23.401  27.551  37.576  1.00  0.00      PEPT
ATOM   1776 CG2  CHH    34      23.345  26.750  38.913  1.00  0.00      PEPT
ATOM   1777 CD2  CHH    34      24.385  26.225  39.720  1.00  0.00      PEPT
ATOM   1778 CE2  CHH    34      22.599  25.339  40.523  1.00  0.00      PEPT
ATOM   1779 H1   CHH    34      20.733  30.992  38.967  1.00  0.00      PEPT
ATOM   1780 HD1  CHH    34      23.261  34.777  39.275  1.00  0.00      PEPT
ATOM   1781 H2   CHH    34      25.105  29.408  38.196  1.00  0.00      PEPT
ATOM   1782 HD2  CHH    34      21.278  26.252  39.126  1.00  0.00      PEPT
ATOM   1783 HA1  CHH    34      22.695  32.229  39.554  1.00  0.00      PEPT
ATOM   1784 HB1  CHH    34      21.494  32.774  37.360  1.00  0.00      PEPT
ATOM   1785 HB2  CHH    34      22.717  31.957  36.437  1.00  0.00      PEPT
ATOM   1786 HD3  CHH    34      24.694  33.547  35.525  1.00  0.00      PEPT
ATOM   1787 HE1  CHH    34      24.954  36.452  38.579  1.00  0.00      PEPT
ATOM   1788 HA2  CHH    34      23.156  29.363  36.531  1.00  0.00      PEPT
ATOM   1789 HB3  CHH    34      24.389  27.371  37.101  1.00  0.00      PEPT
ATOM   1790 HB4  CHH    34      22.645  26.992  36.985  1.00  0.00      PEPT
ATOM   1791 HD4  CHH    34      25.451  26.371  39.606  1.00  0.00      PEPT
ATOM   1792 HE2  CHH    34      21.973  24.586  41.000  1.00  0.00      PEPT
ATOM   1827 O2   CHH    36      28.920  51.435  55.412  1.00  0.00      PEPT
ATOM   1828 O1   CHH    36      27.930  54.853  51.631  1.00  0.00      PEPT
ATOM   1829 N1   CHH    36      29.700  53.249  54.286  1.00  0.00      PEPT
ATOM   1830 ND1  CHH    36      29.412  56.253  55.710  1.00  0.00      PEPT
ATOM   1831 NE1  CHH    36      27.837  57.824  55.251  1.00  0.00      PEPT
ATOM   1832 N2   CHH    36      27.955  52.715  52.183  1.00  0.00      PEPT
ATOM   1833 ND2  CHH    36      31.139  51.382  50.951  1.00  0.00      PEPT
ATOM   1834 NE2  CHH    36      32.875  51.265  52.395  1.00  0.00      PEPT
ATOM   1835 CA   CHH    36      29.757  54.093  53.122  1.00  0.00      PEPT
ATOM   1836 C1   CHH    36      28.482  53.929  52.236  1.00  0.00      PEPT
ATOM   1837 CB   CHH    36      30.223  55.535  53.456  1.00  0.00      PEPT
ATOM   1838 CG   CHH    36      29.347  56.359  54.327  1.00  0.00      PEPT
ATOM   1839 CD1  CHH    36      28.419  57.380  54.045  1.00  0.00      PEPT
ATOM   1840 CE1  CHH    36      28.516  57.178  56.193  1.00  0.00      PEPT
ATOM   1841 CA2  CHH    36      28.355  51.638  53.104  1.00  0.00      PEPT
ATOM   1842 C2   CHH    36      29.011  52.098  54.385  1.00  0.00      PEPT
ATOM   1843 CB2  CHH    36      29.138  50.536  52.277  1.00  0.00      PEPT
ATOM   1844 CG2  CHH    36      30.643  50.727  52.039  1.00  0.00      PEPT
ATOM   1845 CD2  CHH    36      31.714  50.708  52.877  1.00  0.00      PEPT
ATOM   1846 CE2  CHH    36      32.444  51.739  51.218  1.00  0.00      PEPT
ATOM   1847 H1   CHH    36      30.308  53.435  55.054  1.00  0.00      PEPT
ATOM   1848 HD1  CHH    36      30.093  55.761  56.271  1.00  0.00      PEPT
ATOM   1849 H2   CHH    36      27.069  52.618  51.736  1.00  0.00      PEPT
ATOM   1850 HD2  CHH    36      30.697  51.585  50.066  1.00  0.00      PEPT
ATOM   1851 HA1  CHH    36      30.515  53.466  52.605  1.00  0.00      PEPT
ATOM   1852 HB1  CHH    36      30.185  56.108  52.504  1.00  0.00      PEPT
ATOM   1853 HB2  CHH    36      31.258  55.495  53.858  1.00  0.00      PEPT
ATOM   1854 HD3  CHH    36      27.893  57.651  53.139  1.00  0.00      PEPT
ATOM   1855 HE1  CHH    36      28.263  57.263  57.250  1.00  0.00      PEPT
ATOM   1856 HA2  CHH    36      27.416  51.129  53.408  1.00  0.00      PEPT
ATOM   1857 HB3  CHH    36      28.654  50.315  51.301  1.00  0.00      PEPT
ATOM   1858 HB4  CHH    36      29.032  49.560  52.797  1.00  0.00      PEPT
ATOM   1859 HD4  CHH    36      31.814  50.281  53.867  1.00  0.00      PEPT
ATOM   1860 HE2  CHH    36      33.056  52.277  50.495  1.00  0.00      PEPT
ATOM   1861 O2   CHH    37      42.235  37.933  42.290  1.00  0.00      PEPT
ATOM   1862 O1   CHH    37      41.097  40.940  38.161  1.00  0.00      PEPT
ATOM   1863 N1   CHH    37      41.744  38.013  40.162  1.00  0.00      PEPT
ATOM   1864 ND1  CHH    37      44.663  37.296  37.437  1.00  0.00      PEPT
ATOM   1865 NE1  CHH    37      45.937  39.006  38.233  1.00  0.00      PEPT
ATOM   1866 N2   CHH    37      41.209  40.714  40.343  1.00  0.00      PEPT
ATOM   1867 ND2  CHH    37      40.072  40.128  44.682  1.00  0.00      PEPT
ATOM   1868 NE2  CHH    37      38.817  38.434  45.496  1.00  0.00      PEPT
ATOM   1869 CA   CHH    37      41.288  38.665  38.962  1.00  0.00      PEPT
ATOM   1870 C1   CHH    37      41.173  40.181  39.095  1.00  0.00      PEPT
ATOM   1871 CB   CHH    37      42.215  38.358  37.708  1.00  0.00      PEPT
ATOM   1872 CG   CHH    37      43.765  38.288  37.834  1.00  0.00      PEPT
ATOM   1873 CD1  CHH    37      44.618  39.356  38.215  1.00  0.00      PEPT
ATOM   1874 CE1  CHH    37      45.920  37.716  37.712  1.00  0.00      PEPT
ATOM   1875 CA2  CHH    37      41.073  39.904  41.549  1.00  0.00      PEPT
ATOM   1876 C2   CHH    37      41.720  38.547  41.377  1.00  0.00      PEPT
ATOM   1877 CB2  CHH    37      39.648  39.820  42.115  1.00  0.00      PEPT
ATOM   1878 CG2  CHH    37      39.540  39.419  43.618  1.00  0.00      PEPT
ATOM   1879 CD2  CHH    37      38.796  38.428  44.136  1.00  0.00      PEPT
ATOM   1880 CE2  CHH    37      39.592  39.468  45.787  1.00  0.00      PEPT
ATOM   1881 H1   CHH    37      42.356  37.229  40.105  1.00  0.00      PEPT
ATOM   1882 HD1  CHH    37      44.415  36.393  37.058  1.00  0.00      PEPT
ATOM   1883 H2   CHH    37      41.088  41.695  40.473  1.00  0.00      PEPT
ATOM   1884 HD2  CHH    37      40.507  41.030  44.545  1.00  0.00      PEPT
ATOM   1885 HA1  CHH    37      40.301  38.240  38.680  1.00  0.00      PEPT
ATOM   1886 HB1  CHH    37      41.996  39.055  36.871  1.00  0.00      PEPT
ATOM   1887 HB2  CHH    37      41.834  37.364  37.392  1.00  0.00      PEPT
ATOM   1888 HD3  CHH    37      44.225  40.328  38.489  1.00  0.00      PEPT
ATOM   1889 HE1  CHH    37      46.780  37.056  37.607  1.00  0.00      PEPT
ATOM   1890 HA2  CHH    37      41.780  40.401  42.248  1.00  0.00      PEPT
ATOM   1891 HB3  CHH    37      39.031  39.113  41.520  1.00  0.00      PEPT
ATOM   1892 HB4  CHH    37      39.131  40.803  42.119  1.00  0.00      PEPT
ATOM   1893 HD4  CHH    37      38.160  37.727  43.610  1.00  0.00      PEPT
ATOM   1894 HE2  CHH    37      39.726  39.925  46.768  1.00  0.00      PEPT
ATOM   1895 O2   CHH    38      40.660  55.993  55.858  1.00  0.00      PEPT
ATOM   1896 O1   CHH    38      45.243  58.711  56.370  1.00  0.00      PEPT
ATOM   1897 N1   CHH    38      42.838  56.054  55.298  1.00  0.00      PEPT
ATOM   1898 ND1  CHH    38      45.411  55.315  58.351  1.00  0.00      PEPT
ATOM   1899 NE1  CHH    38      44.001  53.598  58.759  1.00  0.00      PEPT
ATOM   1900 N2   CHH    38      43.321  58.119  57.178  1.00  0.00      PEPT
ATOM   1901 ND2  CHH    38      40.266  58.586  59.991  1.00  0.00      PEPT
ATOM   1902 NE2  CHH    38      41.167  60.530  60.468  1.00  0.00      PEPT
ATOM   1903 CA   CHH    38      44.206  56.611  55.389  1.00  0.00      PEPT
ATOM   1904 C1   CHH    38      44.295  57.853  56.341  1.00  0.00      PEPT
ATOM   1905 CB   CHH    38      45.295  55.535  55.817  1.00  0.00      PEPT
ATOM   1906 CG   CHH    38      44.981  54.870  57.104  1.00  0.00      PEPT
ATOM   1907 CD1  CHH    38      44.073  53.836  57.402  1.00  0.00      PEPT
ATOM   1908 CE1  CHH    38      44.862  54.498  59.312  1.00  0.00      PEPT
ATOM   1909 CA2  CHH    38      42.084  57.383  57.281  1.00  0.00      PEPT
ATOM   1910 C2   CHH    38      41.799  56.384  56.131  1.00  0.00      PEPT
ATOM   1911 CB2  CHH    38      40.864  58.301  57.441  1.00  0.00      PEPT
ATOM   1912 CG2  CHH    38      40.755  59.051  58.795  1.00  0.00      PEPT
ATOM   1913 CD2  CHH    38      41.322  60.274  59.107  1.00  0.00      PEPT
ATOM   1914 CE2  CHH    38      40.473  59.522  60.928  1.00  0.00      PEPT
ATOM   1915 H1   CHH    38      42.580  55.288  54.715  1.00  0.00      PEPT
ATOM   1916 HD1  CHH    38      45.803  56.211  58.604  1.00  0.00      PEPT
ATOM   1917 H2   CHH    38      43.318  58.995  57.654  1.00  0.00      PEPT
ATOM   1918 HD2  CHH    38      39.966  57.631  60.123  1.00  0.00      PEPT
ATOM   1919 HA1  CHH    38      44.421  56.944  54.352  1.00  0.00      PEPT
ATOM   1920 HB1  CHH    38      46.298  56.010  55.769  1.00  0.00      PEPT
ATOM   1921 HB2  CHH    38      45.250  54.822  54.966  1.00  0.00      PEPT
ATOM   1922 HD3  CHH    38      43.548  53.263  56.648  1.00  0.00      PEPT
ATOM   1923 HE1  CHH    38      44.804  54.781  60.363  1.00  0.00      PEPT
ATOM   1924 HA2  CHH    38      42.193  56.722  58.167  1.00  0.00      PEPT
ATOM   1925 HB3  CHH    38      39.892  57.777  57.323  1.00  0.00      PEPT
ATOM   1926 HB4  CHH    38      40.777  59.055  56.630  1.00  0.00      PEPT
ATOM   1927 HD4  CHH    38      41.841  60.928  58.417  1.00  0.00      PEPT
ATOM   1928 HE2  CHH    38      40.254  59.297  61.972  1.00  0.00      PEPT
ATOM   1929 O2   CHH    39       7.955  40.347  77.667  1.00  0.00      PEPT
ATOM   1930 O1   CHH    39       9.251  40.021  72.582  1.00  0.00      PEPT
ATOM   1931 N1   CHH    39       9.568  40.295  76.122  1.00  0.00      PEPT
ATOM   1932 ND1  CHH    39      13.508  39.848  73.768  1.00  0.00      PEPT
ATOM   1933 NE1  CHH    39      13.473  40.250  71.567  1.00  0.00      PEPT
ATOM   1934 N2   CHH    39       7.913  39.208  74.172  1.00  0.00      PEPT
ATOM   1935 ND2  CHH    39       9.004  36.236  74.993  1.00  0.00      PEPT
ATOM   1936 NE2  CHH    39      10.203  35.475  76.651  1.00  0.00      PEPT
ATOM   1937 CA   CHH    39      10.070  39.984  74.826  1.00  0.00      PEPT
ATOM   1938 C1   CHH    39       9.055  39.801  73.726  1.00  0.00      PEPT
ATOM   1939 CB   CHH    39      11.248  40.967  74.478  1.00  0.00      PEPT
ATOM   1940 CG   CHH    39      12.344  40.631  73.519  1.00  0.00      PEPT
ATOM   1941 CD1  CHH    39      12.368  40.863  72.185  1.00  0.00      PEPT
ATOM   1942 CE1  CHH    39      14.162  39.725  72.567  1.00  0.00      PEPT
ATOM   1943 CA2  CHH    39       7.502  39.197  75.612  1.00  0.00      PEPT
ATOM   1944 C2   CHH    39       8.332  39.981  76.559  1.00  0.00      PEPT
ATOM   1945 CB2  CHH    39       7.298  37.725  76.085  1.00  0.00      PEPT
ATOM   1946 CG2  CHH    39       8.512  36.821  76.120  1.00  0.00      PEPT
ATOM   1947 CD2  CHH    39       9.300  36.439  77.107  1.00  0.00      PEPT
ATOM   1948 CE2  CHH    39      10.060  35.461  75.353  1.00  0.00      PEPT
ATOM   1949 H1   CHH    39       9.914  41.091  76.612  1.00  0.00      PEPT
ATOM   1950 HD1  CHH    39      13.782  39.445  74.652  1.00  0.00      PEPT
ATOM   1951 H2   CHH    39       7.271  38.799  73.528  1.00  0.00      PEPT
ATOM   1952 HD2  CHH    39       8.636  36.269  74.053  1.00  0.00      PEPT
ATOM   1953 HA1  CHH    39      10.491  38.972  75.011  1.00  0.00      PEPT
ATOM   1954 HB1  CHH    39      11.693  41.205  75.467  1.00  0.00      PEPT
ATOM   1955 HB2  CHH    39      10.768  41.926  74.186  1.00  0.00      PEPT
ATOM   1956 HD3  CHH    39      11.657  41.459  71.626  1.00  0.00      PEPT
ATOM   1957 HE1  CHH    39      14.938  38.987  72.365  1.00  0.00      PEPT
ATOM   1958 HA2  CHH    39       6.487  39.644  75.548  1.00  0.00      PEPT
ATOM   1959 HB3  CHH    39       6.650  37.219  75.338  1.00  0.00      PEPT
ATOM   1960 HB4  CHH    39       6.777  37.745  77.066  1.00  0.00      PEPT
ATOM   1961 HD4  CHH    39       9.168  36.680  78.154  1.00  0.00      PEPT
ATOM   1962 HE2  CHH    39      10.486  34.826  74.576  1.00  0.00      PEPT
ATOM   2201 O2   CHH    47      13.762  36.974  44.403  1.00  0.00      PEPT
ATOM   2202 O1   CHH    47      18.717  36.702  42.241  1.00  0.00      PEPT
ATOM   2203 N1   CHH    47      15.660  37.983  43.739  1.00  0.00      PEPT
ATOM   2204 ND1  CHH    47      15.271  39.868  40.905  1.00  0.00      PEPT
ATOM   2205 NE1  CHH    47      15.302  38.435  39.226  1.00  0.00      PEPT
ATOM   2206 N2   CHH    47      16.861  35.606  42.873  1.00  0.00      PEPT
ATOM   2207 ND2  CHH    47      14.344  32.576  42.621  1.00  0.00      PEPT
ATOM   2208 NE2  CHH    47      15.909  31.017  42.895  1.00  0.00      PEPT
ATOM   2209 CA   CHH    47      17.076  37.962  43.292  1.00  0.00      PEPT
ATOM   2210 C1   CHH    47      17.608  36.682  42.767  1.00  0.00      PEPT
ATOM   2211 CB   CHH    47      17.235  39.151  42.282  1.00  0.00      PEPT
ATOM   2212 CG   CHH    47      16.402  39.111  41.057  1.00  0.00      PEPT
ATOM   2213 CD1  CHH    47      16.414  38.229  40.042  1.00  0.00      PEPT
ATOM   2214 CE1  CHH    47      14.665  39.430  39.813  1.00  0.00      PEPT
ATOM   2215 CA2  CHH    47      15.420  35.631  43.300  1.00  0.00      PEPT
ATOM   2216 C2   CHH    47      14.867  36.914  43.870  1.00  0.00      PEPT
ATOM   2217 CB2  CHH    47      15.068  34.432  44.154  1.00  0.00      PEPT
ATOM   2218 CG2  CHH    47      15.198  33.028  43.562  1.00  0.00      PEPT
ATOM   2219 CD2  CHH    47      16.179  32.110  43.739  1.00  0.00      PEPT
ATOM   2220 CE2  CHH    47      14.789  31.308  42.289  1.00  0.00      PEPT
ATOM   2221 H1   CHH    47      15.201  38.823  44.017  1.00  0.00      PEPT
ATOM   2222 HD1  CHH    47      15.054  40.623  41.540  1.00  0.00      PEPT
ATOM   2223 H2   CHH    47      17.210  34.768  42.462  1.00  0.00      PEPT
ATOM   2224 HD2  CHH    47      13.425  32.929  42.395  1.00  0.00      PEPT
ATOM   2225 HA1  CHH    47      17.679  38.229  44.186  1.00  0.00      PEPT
ATOM   2226 HB1  CHH    47      18.289  39.266  41.949  1.00  0.00      PEPT
ATOM   2227 HB2  CHH    47      16.930  40.040  42.874  1.00  0.00      PEPT
ATOM   2228 HD3  CHH    47      17.194  37.521  39.790  1.00  0.00      PEPT
ATOM   2229 HE1  CHH    47      13.847  40.061  39.465  1.00  0.00      PEPT
ATOM   2230 HA2  CHH    47      14.812  35.522  42.377  1.00  0.00      PEPT
ATOM   2231 HB3  CHH    47      14.036  34.450  44.564  1.00  0.00      PEPT
ATOM   2232 HB4  CHH    47      15.738  34.428  45.040  1.00  0.00      PEPT
ATOM   2233 HD4  CHH    47      17.107  32.103  44.296  1.00  0.00      PEPT
ATOM   2234 HE2  CHH    47      14.329  30.665  41.539  1.00  0.00      PEPT
ATOM   2270 ZN   ZN2     2      39.829  62.732  71.556  1.00  0.00      ZN2T
ATOM   2272 ZN   ZN2     4      50.503  47.602  54.878  1.00  0.00      ZN2T
ATOM   2274 ZN   ZN2     6      21.774  59.515  55.240  1.00  0.00      ZN2T
ATOM   2278 ZN   ZN2    10      34.864  34.836  39.602  1.00  0.00      ZN2T
ATOM   2281 ZN   ZN2    13      13.084  46.253  76.495  1.00  0.00      ZN2T
ATOM   2285 ZN   ZN2    17      54.936  49.538  53.436  1.00  0.00      ZN2T
ATOM   2286 ZN   ZN2    18      21.816  51.990  53.256  1.00  0.00      ZN2T
ATOM   2290 ZN   ZN2    22      38.688  66.285  68.299  1.00  0.00      ZN2T
ATOM   2292 ZN   ZN2    24      47.590  48.429  79.112  1.00  0.00      ZN2T
ATOM   2294 ZN   ZN2    26      35.643  68.409  60.920  1.00  0.00      ZN2T
ATOM   2296 ZN   ZN2    28      27.428  45.731  62.169  1.00  0.00      ZN2T
ATOM   2298 ZN   ZN2    30      22.417  49.963  58.728  1.00  0.00      ZN2T
ATOM   2300 ZN   ZN2    32      14.815  47.943  63.840  1.00  0.00      ZN2T
ATOM   2302 ZN   ZN2    34      22.756  47.558  52.700  1.00  0.00      ZN2T
ATOM   2304 ZN   ZN2    36      33.820  65.768  68.689  1.00  0.00      ZN2T
ATOM   2305 ZN   ZN2    37      16.069  46.524  68.738  1.00  0.00      ZN2T
ATOM   2307 ZN   ZN2    39      12.885  42.157  79.294  1.00  0.00      ZN2T
ATOM   2311 ZN   ZN2    43      38.154  36.523  46.628  1.00  0.00      ZN2T
ATOM   2312 ZN   ZN2    44      46.702  58.811  70.352  1.00  0.00      ZN2T
ATOM   2313 ZN   ZN2    45      38.110  32.480  50.739  1.00  0.00      ZN2T
ATOM   2315 ZN   ZN2    47      39.676  36.277  54.796  1.00  0.00      ZN2T
ATOM   2325 O1   NO3     3      48.381  59.956  70.732  1.00  0.00      NO3T
ATOM   2326 O2   NO3     3      50.471  60.258  70.359  1.00  0.00      NO3T
ATOM   2327 O3   NO3     3      49.017  60.679  68.943  1.00  0.00      NO3T
ATOM   2328 N4   NO3     3      49.294  60.475  70.103  1.00  0.00      NO3T
ATOM   2329 O1   NO3     4      34.774  69.084  62.699  1.00  0.00      NO3T
ATOM   2330 O2   NO3     4      34.497  70.878  63.667  1.00  0.00      NO3T
ATOM   2331 O3   NO3     4      33.208  69.192  64.067  1.00  0.00      NO3T
ATOM   2332 N4   NO3     4      34.130  69.721  63.471  1.00  0.00      NO3T
ATOM   2333 O1   NO3     5      36.704  38.312  39.809  1.00  0.00      NO3T
ATOM   2334 O2   NO3     5      35.733  36.581  40.476  1.00  0.00      NO3T
ATOM   2335 O3   NO3     5      37.793  36.795  40.695  1.00  0.00      NO3T
ATOM   2336 N4   NO3     5      36.718  37.256  40.380  1.00  0.00      NO3T
ATOM   2341 O1   NO3     7      56.610  48.105  52.978  1.00  0.00      NO3T
ATOM   2342 O2   NO3     7      57.885  46.573  53.572  1.00  0.00      NO3T
ATOM   2343 O3   NO3     7      57.633  47.094  51.573  1.00  0.00      NO3T
ATOM   2344 N4   NO3     7      57.210  47.143  52.719  1.00  0.00      NO3T
ATOM   2353 O1   NO3    10      39.886  38.290  53.926  1.00  0.00      NO3T
ATOM   2354 O2   NO3    10      38.801  40.041  53.803  1.00  0.00      NO3T
ATOM   2355 O3   NO3    10      39.453  39.036  52.121  1.00  0.00      NO3T
ATOM   2356 N4   NO3    10      39.606  39.282  53.279  1.00  0.00      NO3T
ATOM   2369 O1   NO3    14      46.036  46.484  76.386  1.00  0.00      NO3T
ATOM   2370 O2   NO3    14      45.852  47.209  78.329  1.00  0.00      NO3T
ATOM   2371 O3   NO3    14      44.256  47.494  76.888  1.00  0.00      NO3T
ATOM   2372 N4   NO3    14      45.280  46.868  77.250  1.00  0.00      NO3T
ATOM   2377 O1   NO3    16      21.318  56.418  52.680  1.00  0.00      NO3T
ATOM   2378 O2   NO3    16      21.381  57.699  54.170  1.00  0.00      NO3T
ATOM   2379 O3   NO3    16      20.381  55.886  54.462  1.00  0.00      NO3T
ATOM   2380 N4   NO3    16      20.882  56.739  53.739  1.00  0.00      NO3T
ATOM   2381 O1   NO3    17      51.405  45.675  54.665  1.00  0.00      NO3T
ATOM   2382 O2   NO3    17      52.386  43.831  54.603  1.00  0.00      NO3T
ATOM   2383 O3   NO3    17      52.525  45.039  56.290  1.00  0.00      NO3T
ATOM   2384 N4   NO3    17      52.029  44.777  55.241  1.00  0.00      NO3T
ATOM   2385 O1   NO3    18      13.023  42.675  77.124  1.00  0.00      NO3T
ATOM   2386 O2   NO3    18      13.440  44.146  75.719  1.00  0.00      NO3T
ATOM   2387 O3   NO3    18      14.943  42.842  76.243  1.00  0.00      NO3T
ATOM   2388 N4   NO3    18      13.755  43.073  76.212  1.00  0.00      NO3T
ATOM   2393 O1   NO3    20      53.892  49.065  57.032  1.00  0.00      NO3T
ATOM   2394 O2   NO3    20      54.110  48.298  55.074  1.00  0.00      NO3T
ATOM   2395 O3   NO3    20      52.191  48.355  55.978  1.00  0.00      NO3T
ATOM   2396 N4   NO3    20      53.422  48.416  56.126  1.00  0.00      NO3T
ATOM   2401 O1   NO3    22      37.457  66.569  70.167  1.00  0.00      NO3T
ATOM   2402 O2   NO3    22      35.407  66.007  70.244  1.00  0.00      NO3T
ATOM   2403 O3   NO3    22      36.623  66.083  71.965  1.00  0.00      NO3T
ATOM   2404 N4   NO3    22      36.460  66.414  70.823  1.00  0.00      NO3T
ATOM   2409 O1   NO3    24      41.207  33.747  56.337  1.00  0.00      NO3T
ATOM   2410 O2   NO3    24      39.587  32.651  56.993  1.00  0.00      NO3T
ATOM   2411 O3   NO3    24      39.208  34.359  55.860  1.00  0.00      NO3T
ATOM   2412 N4   NO3    24      39.999  33.451  56.215  1.00  0.00      NO3T
ATOM   2421 O1   NO3    27      15.327  51.246  61.495  1.00  0.00      NO3T
ATOM   2422 O2   NO3    27      16.976  50.029  60.994  1.00  0.00      NO3T
ATOM   2423 O3   NO3    27      15.606  49.465  62.450  1.00  0.00      NO3T
ATOM   2424 N4   NO3    27      15.883  50.185  61.474  1.00  0.00      NO3T
ATOM   2433 O1   NO3    30      24.292  49.093  52.284  1.00  0.00      NO3T
ATOM   2434 O2   NO3    30      23.762  51.020  52.656  1.00  0.00      NO3T
ATOM   2435 O3   NO3    30      25.444  50.554  51.378  1.00  0.00      NO3T
ATOM   2436 N4   NO3    30      24.578  50.238  52.223  1.00  0.00      NO3T
ATOM   2473 O1   NO3    40      37.012  62.612  68.836  1.00  0.00      NO3T
ATOM   2474 O2   NO3    40      38.145  64.178  68.239  1.00  0.00      NO3T
ATOM   2475 O3   NO3    40      38.921  62.710  69.495  1.00  0.00      NO3T
ATOM   2476 N4   NO3    40      38.146  62.990  68.622  1.00  0.00      NO3T
ATOM   2477 O1   NO3    41      41.101  64.380  70.894  1.00  0.00      NO3T
ATOM   2478 O2   NO3    41      41.415  66.454  71.228  1.00  0.00      NO3T
ATOM   2479 O3   NO3    41      40.395  65.766  69.527  1.00  0.00      NO3T
ATOM   2480 N4   NO3    41      41.148  65.542  70.472  1.00  0.00      NO3T
ATOM   2493 O1   NO3    45      39.012  35.397  52.905  1.00  0.00      NO3T
ATOM   2494 O2   NO3    45      39.622  34.121  51.478  1.00  0.00      NO3T
ATOM   2495 O3   NO3    45      37.687  34.376  51.656  1.00  0.00      NO3T
ATOM   2496 N4   NO3    45      38.808  34.892  51.872  1.00  0.00      NO3T
ATOM   2505 O1   NO3    48      36.861  36.325  44.924  1.00  0.00      NO3T
ATOM   2506 O2   NO3    48      35.993  35.092  43.544  1.00  0.00      NO3T
ATOM   2507 O3   NO3    48      35.015  36.785  44.144  1.00  0.00      NO3T
ATOM   2508 N4   NO3    48      36.048  36.204  43.990  1.00  0.00      NO3T
ATOM   2517 O1   NO3    51      19.187  44.893  66.327  1.00  0.00      NO3T
ATOM   2518 O2   NO3    51      17.220  45.129  65.448  1.00  0.00      NO3T
ATOM   2519 O3   NO3    51      17.470  45.129  67.556  1.00  0.00      NO3T
ATOM   2520 N4   NO3    51      17.934  44.884  66.429  1.00  0.00      NO3T
ATOM   2533 O1   NO3    55      50.774  51.058  78.847  1.00  0.00      NO3T
ATOM   2534 O2   NO3    55      49.377  49.649  79.585  1.00  0.00      NO3T
ATOM   2535 O3   NO3    55      51.138  49.959  80.646  1.00  0.00      NO3T
ATOM   2536 N4   NO3    55      50.413  50.305  79.748  1.00  0.00      NO3T
ATOM   2537 O1   NO3    56      25.939  47.897  59.590  1.00  0.00      NO3T
ATOM   2538 O2   NO3    56      25.770  46.144  60.842  1.00  0.00      NO3T
ATOM   2539 O3   NO3    56      24.577  46.296  59.078  1.00  0.00      NO3T
ATOM   2540 N4   NO3    56      25.453  46.761  59.813  1.00  0.00      NO3T
ATOM   2541 O1   NO3    57      14.579  49.133  74.203  1.00  0.00      NO3T
ATOM   2542 O2   NO3    57      14.068  47.088  74.564  1.00  0.00      NO3T
ATOM   2543 O3   NO3    57      14.760  47.695  72.696  1.00  0.00      NO3T
ATOM   2544 N4   NO3    57      14.424  48.002  73.799  1.00  0.00      NO3T
ATOM   2549 O1   NO3    59      12.716  45.367  66.351  1.00  0.00      NO3T
ATOM   2550 O2   NO3    59      14.463  45.961  67.294  1.00  0.00      NO3T
ATOM   2551 O3   NO3    59      14.032  46.461  65.288  1.00  0.00      NO3T
ATOM   2552 N4   NO3    59      13.868  45.696  66.223  1.00  0.00      NO3T
ATOM   2561 O1   NO3    62      34.115  32.841  38.753  1.00  0.00      NO3T
ATOM   2562 O2   NO3    62      32.638  31.483  38.106  1.00  0.00      NO3T
ATOM   2563 O3   NO3    62      34.606  30.802  38.378  1.00  0.00      NO3T
ATOM   2564 N4   NO3    62      33.780  31.723  38.346  1.00  0.00      NO3T
ATOM   2565 O1   NO3    63      21.702  50.553  54.894  1.00  0.00      NO3T
ATOM   2566 O2   NO3    63      22.605  48.574  54.764  1.00  0.00      NO3T
ATOM   2567 O3   NO3    63      22.192  49.451  56.630  1.00  0.00      NO3T
ATOM   2568 N4   NO3    63      22.105  49.530  55.401  1.00  0.00      NO3T
ATOM   2593 O1   NO3    70      22.359  52.099  58.346  1.00  0.00      NO3T
ATOM   2594 O2   NO3    70      23.095  53.890  59.050  1.00  0.00      NO3T
ATOM   2595 O3   NO3    70      22.652  53.758  57.056  1.00  0.00      NO3T
ATOM   2596 N4   NO3    70      22.509  53.325  58.224  1.00  0.00      NO3T
ATOM   2601 O1   NO3    72      16.369  48.707  65.267  1.00  0.00      NO3T
ATOM   2602 O2   NO3    72      17.331  49.924  66.666  1.00  0.00      NO3T
ATOM   2603 O3   NO3    72      16.522  48.170  67.319  1.00  0.00      NO3T
ATOM   2604 N4   NO3    72      16.855  48.867  66.374  1.00  0.00      NO3T
ATOM     54 O1   MTX     2      50.159  34.994 109.975  1.00  0.00      DRUG
ATOM     55 O2   MTX     2      54.933  35.254 108.704  1.00  0.00      DRUG
ATOM     56 OXT  MTX     2      50.596  36.993 109.071  1.00  0.00      DRUG
ATOM     57 OE1  MTX     2      53.240  33.579 112.947  1.00  0.00      DRUG
ATOM     58 OE2  MTX     2      51.085  33.631 112.290  1.00  0.00      DRUG
ATOM     59 N    MTX     2      56.134  39.647 104.256  1.00  0.00      DRUG
ATOM     60 N1   MTX     2      52.994  36.387 108.684  1.00  0.00      DRUG
ATOM     61 N2   MTX     2      54.288  42.770 103.242  1.00  0.00      DRUG
ATOM     62 N3   MTX     2      55.599  43.731 105.617  1.00  0.00      DRUG
ATOM     63 N4   MTX     2      54.755  45.791 105.311  1.00  0.00      DRUG
ATOM     64 N5   MTX     2      53.339  46.331 103.478  1.00  0.00      DRUG
ATOM     65 N6   MTX     2      53.065  44.910 101.714  1.00  0.00      DRUG
ATOM     66 N7   MTX     2      54.246  47.913 104.990  1.00  0.00      DRUG
ATOM     67 CA   MTX     2      52.415  35.697 109.796  1.00  0.00      DRUG
ATOM     68 CB   MTX     2      52.977  36.143 111.143  1.00  0.00      DRUG
ATOM     69 C    MTX     2      55.663  38.822 105.285  1.00  0.00      DRUG
ATOM     70 CG   MTX     2      52.235  35.619 112.384  1.00  0.00      DRUG
ATOM     71 C1   MTX     2      55.189  40.461 103.513  1.00  0.00      DRUG
ATOM     72 C2   MTX     2      54.763  37.090 107.226  1.00  0.00      DRUG
ATOM     73 C3   MTX     2      54.284  36.186 108.273  1.00  0.00      DRUG
ATOM     74 C4   MTX     2      56.485  37.767 105.748  1.00  0.00      DRUG
ATOM     75 C5   MTX     2      54.450  39.175 105.970  1.00  0.00      DRUG
ATOM     76 C6   MTX     2      50.950  35.903 109.611  1.00  0.00      DRUG
ATOM     77 C7   MTX     2      55.968  36.865 106.645  1.00  0.00      DRUG
ATOM     78 C8   MTX     2      54.085  38.294 106.995  1.00  0.00      DRUG
ATOM     79 C9   MTX     2      54.971  41.876 104.065  1.00  0.00      DRUG
ATOM     80 C10  MTX     2      57.481  40.003 104.072  1.00  0.00      DRUG
ATOM     81 CD   MTX     2      52.207  34.138 112.476  1.00  0.00      DRUG
ATOM     82 C11  MTX     2      55.624  42.437 105.246  1.00  0.00      DRUG
ATOM     83 C12  MTX     2      54.162  44.089 103.602  1.00  0.00      DRUG
ATOM     84 C13  MTX     2      54.782  44.546 104.871  1.00  0.00      DRUG
ATOM     85 C14  MTX     2      53.534  45.112 102.925  1.00  0.00      DRUG
ATOM     86 C15  MTX     2      54.073  46.641 104.601  1.00  0.00      DRUG
ATOM     87 HA   MTX     2      52.574  34.626 109.545  1.00  0.00      DRUG
ATOM     88 HB1  MTX     2      52.904  37.251 111.144  1.00  0.00      DRUG
ATOM     89 HB2  MTX     2      54.071  35.953 111.179  1.00  0.00      DRUG
ATOM     90 HG1  MTX     2      51.299  36.206 112.494  1.00  0.00      DRUG
ATOM     91 HG2  MTX     2      52.830  35.923 113.272  1.00  0.00      DRUG
ATOM     92 H    MTX     2      52.608  37.255 108.381  1.00  0.00      DRUG
ATOM     93 H1   MTX     2      54.203  39.949 103.488  1.00  0.00      DRUG
ATOM     94 H2   MTX     2      55.535  40.585 102.465  1.00  0.00      DRUG
ATOM     95 H3   MTX     2      57.359  37.528 105.161  1.00  0.00      DRUG
ATOM     96 H4   MTX     2      53.779  40.011 105.835  1.00  0.00      DRUG
ATOM     97 H5   MTX     2      56.561  35.985 106.843  1.00  0.00      DRUG
ATOM     98 H6   MTX     2      53.145  38.604 107.428  1.00  0.00      DRUG
ATOM     99 H7   MTX     2      57.764  40.606 103.183  1.00  0.00      DRUG
ATOM    100 H8   MTX     2      58.098  39.088 103.941  1.00  0.00      DRUG
ATOM    101 H9   MTX     2      57.822  40.552 104.975  1.00  0.00      DRUG
ATOM    102 H10  MTX     2      56.064  41.758 105.961  1.00  0.00      DRUG
ATOM    103 H11  MTX     2      52.415  45.557 101.314  1.00  0.00      DRUG
ATOM    104 H12  MTX     2      53.406  44.163 101.143  1.00  0.00      DRUG
ATOM    105 H13  MTX     2      54.978  48.122 105.638  1.00  0.00      DRUG
ATOM    106 H14  MTX     2      53.822  48.651 104.464  1.00  0.00      DRUG
ATOM    213 O1   MTX     5      46.928  48.478  80.883  1.00  0.00      DRUG
ATOM    214 O2   MTX     5      48.855  46.839  79.460  1.00  0.00      DRUG
ATOM    215 OXT  MTX     5      46.862  48.279  83.080  1.00  0.00      DRUG
ATOM    216 OE1  MTX     5      45.825  44.993  86.048  1.00  0.00      DRUG
ATOM    217 OE2  MTX     5      46.055  47.136  85.390  1.00  0.00      DRUG
ATOM    218 N    MTX     5      54.318  43.465  80.015  1.00  0.00      DRUG
ATOM    219 N1   MTX     5      48.498  45.794  81.487  1.00  0.00      DRUG
ATOM    220 N2   MTX     5      57.960  43.666  79.756  1.00  0.00      DRUG
ATOM    221 N3   MTX     5      57.359  43.156  77.032  1.00  0.00      DRUG
ATOM    222 N4   MTX     5      59.577  42.539  76.552  1.00  0.00      DRUG
ATOM    223 N5   MTX     5      61.232  42.778  78.269  1.00  0.00      DRUG
ATOM    224 N6   MTX     5      60.581  43.030  80.515  1.00  0.00      DRUG
ATOM    225 N7   MTX     5      61.892  42.206  76.213  1.00  0.00      DRUG
ATOM    226 CA   MTX     5      47.096  46.263  81.661  1.00  0.00      DRUG
ATOM    227 CB   MTX     5      46.264  45.531  82.779  1.00  0.00      DRUG
ATOM    228 C    MTX     5      53.212  44.238  80.143  1.00  0.00      DRUG
ATOM    229 CG   MTX     5      47.008  45.401  84.093  1.00  0.00      DRUG
ATOM    230 C1   MTX     5      55.623  43.970  80.385  1.00  0.00      DRUG
ATOM    231 C2   MTX     5      50.654  45.601  80.395  1.00  0.00      DRUG
ATOM    232 C3   MTX     5      49.296  46.134  80.427  1.00  0.00      DRUG
ATOM    233 C4   MTX     5      52.990  45.142  81.119  1.00  0.00      DRUG
ATOM    234 C5   MTX     5      52.097  44.042  79.246  1.00  0.00      DRUG
ATOM    235 C6   MTX     5      46.940  47.819  81.947  1.00  0.00      DRUG
ATOM    236 C7   MTX     5      51.737  45.823  81.331  1.00  0.00      DRUG
ATOM    237 C8   MTX     5      50.926  44.720  79.340  1.00  0.00      DRUG
ATOM    238 C9   MTX     5      56.682  43.692  79.336  1.00  0.00      DRUG
ATOM    239 C10  MTX     5      54.277  42.027  80.086  1.00  0.00      DRUG
ATOM    240 CD   MTX     5      46.191  45.886  85.279  1.00  0.00      DRUG
ATOM    241 C11  MTX     5      56.422  43.496  77.927  1.00  0.00      DRUG
ATOM    242 C12  MTX     5      58.922  43.255  78.864  1.00  0.00      DRUG
ATOM    243 C13  MTX     5      58.685  43.089  77.425  1.00  0.00      DRUG
ATOM    244 C14  MTX     5      60.235  42.979  79.173  1.00  0.00      DRUG
ATOM    245 C15  MTX     5      60.889  42.584  76.975  1.00  0.00      DRUG
ATOM    246 HA   MTX     5      46.610  46.068  80.681  1.00  0.00      DRUG
ATOM    247 HB1  MTX     5      45.986  44.509  82.441  1.00  0.00      DRUG
ATOM    248 HB2  MTX     5      45.368  46.155  82.985  1.00  0.00      DRUG
ATOM    249 HG1  MTX     5      47.972  45.952  84.086  1.00  0.00      DRUG
ATOM    250 HG2  MTX     5      47.323  44.365  84.340  1.00  0.00      DRUG
ATOM    251 H    MTX     5      48.905  45.026  81.975  1.00  0.00      DRUG
ATOM    252 H1   MTX     5      56.015  43.589  81.353  1.00  0.00      DRUG
ATOM    253 H2   MTX     5      55.658  45.081  80.369  1.00  0.00      DRUG
ATOM    254 H3   MTX     5      53.779  45.247  81.850  1.00  0.00      DRUG
ATOM    255 H4   MTX     5      52.298  43.409  78.394  1.00  0.00      DRUG
ATOM    256 H5   MTX     5      51.643  46.545  82.129  1.00  0.00      DRUG
ATOM    257 H6   MTX     5      50.220  44.636  78.526  1.00  0.00      DRUG
ATOM    258 H7   MTX     5      53.653  41.624  79.261  1.00  0.00      DRUG
ATOM    259 H8   MTX     5      53.678  41.740  80.976  1.00  0.00      DRUG
ATOM    260 H9   MTX     5      55.242  41.477  80.068  1.00  0.00      DRUG
ATOM    261 H10  MTX     5      55.386  43.532  77.625  1.00  0.00      DRUG
ATOM    262 H11  MTX     5      61.465  43.043  80.981  1.00  0.00      DRUG
ATOM    263 H12  MTX     5      59.891  43.269  81.198  1.00  0.00      DRUG
ATOM    264 H13  MTX     5      62.808  42.100  76.600  1.00  0.00      DRUG
ATOM    265 H14  MTX     5      61.737  42.362  75.238  1.00  0.00      DRUG
ATOM    266 O1   MTX     6      57.380  37.767  92.132  1.00  0.00      DRUG
ATOM    267 O2   MTX     6      60.674  40.163  90.573  1.00  0.00      DRUG
ATOM    268 OXT  MTX     6      57.167  39.863  91.465  1.00  0.00      DRUG
ATOM    269 OE1  MTX     6      60.202  41.571  95.058  1.00  0.00      DRUG
ATOM    270 OE2  MTX     6      61.737  40.740  96.310  1.00  0.00      DRUG
ATOM    271 N    MTX     6      62.217  46.184  90.385  1.00  0.00      DRUG
ATOM    272 N1   MTX     6      59.635  40.593  92.519  1.00  0.00      DRUG
ATOM    273 N2   MTX     6      61.053  49.339  92.180  1.00  0.00      DRUG
ATOM    274 N3   MTX     6      63.463  48.827  93.755  1.00  0.00      DRUG
ATOM    275 N4   MTX     6      62.661  50.312  95.467  1.00  0.00      DRUG
ATOM    276 N5   MTX     6      60.884  51.748  94.888  1.00  0.00      DRUG
ATOM    277 N6   MTX     6      59.298  51.228  93.223  1.00  0.00      DRUG
ATOM    278 N7   MTX     6      62.460  52.396  96.383  1.00  0.00      DRUG
ATOM    279 CA   MTX     6      59.097  39.248  92.791  1.00  0.00      DRUG
ATOM    280 CB   MTX     6      59.066  39.010  94.360  1.00  0.00      DRUG
ATOM    281 C    MTX     6      61.923  44.873  90.896  1.00  0.00      DRUG
ATOM    282 CG   MTX     6      60.444  39.173  95.070  1.00  0.00      DRUG
ATOM    283 C1   MTX     6      61.442  47.422  90.727  1.00  0.00      DRUG
ATOM    284 C2   MTX     6      60.954  42.271  91.384  1.00  0.00      DRUG
ATOM    285 C3   MTX     6      60.352  40.913  91.438  1.00  0.00      DRUG
ATOM    286 C4   MTX     6      62.473  43.753  90.215  1.00  0.00      DRUG
ATOM    287 C5   MTX     6      61.120  44.619  92.014  1.00  0.00      DRUG
ATOM    288 C6   MTX     6      57.724  38.966  92.058  1.00  0.00      DRUG
ATOM    289 C7   MTX     6      62.014  42.476  90.467  1.00  0.00      DRUG
ATOM    290 C8   MTX     6      60.485  43.370  92.134  1.00  0.00      DRUG
ATOM    291 C9   MTX     6      61.913  48.372  91.858  1.00  0.00      DRUG
ATOM    292 C10  MTX     6      63.378  46.479  89.607  1.00  0.00      DRUG
ATOM    293 CD   MTX     6      60.818  40.593  95.493  1.00  0.00      DRUG
ATOM    294 C11  MTX     6      63.067  48.136  92.714  1.00  0.00      DRUG
ATOM    295 C12  MTX     6      61.316  49.991  93.393  1.00  0.00      DRUG
ATOM    296 C13  MTX     6      62.530  49.725  94.256  1.00  0.00      DRUG
ATOM    297 C14  MTX     6      60.483  50.929  93.869  1.00  0.00      DRUG
ATOM    298 C15  MTX     6      61.941  51.434  95.633  1.00  0.00      DRUG
ATOM    299 HA   MTX     6      59.734  38.450  92.353  1.00  0.00      DRUG
ATOM    300 HB1  MTX     6      58.720  37.970  94.541  1.00  0.00      DRUG
ATOM    301 HB2  MTX     6      58.293  39.770  94.606  1.00  0.00      DRUG
ATOM    302 HG1  MTX     6      61.321  38.733  94.550  1.00  0.00      DRUG
ATOM    303 HG2  MTX     6      60.409  38.546  95.987  1.00  0.00      DRUG
ATOM    304 H    MTX     6      59.756  41.155  93.334  1.00  0.00      DRUG
ATOM    305 H1   MTX     6      60.453  47.071  91.092  1.00  0.00      DRUG
ATOM    306 H2   MTX     6      61.100  47.999  89.842  1.00  0.00      DRUG
ATOM    307 H3   MTX     6      63.258  43.875  89.484  1.00  0.00      DRUG
ATOM    308 H4   MTX     6      60.881  45.385  92.737  1.00  0.00      DRUG
ATOM    309 H5   MTX     6      62.498  41.602  90.057  1.00  0.00      DRUG
ATOM    310 H6   MTX     6      59.716  43.210  92.875  1.00  0.00      DRUG
ATOM    311 H7   MTX     6      63.326  45.946  88.633  1.00  0.00      DRUG
ATOM    312 H8   MTX     6      64.256  46.126  90.189  1.00  0.00      DRUG
ATOM    313 H9   MTX     6      63.553  47.573  89.534  1.00  0.00      DRUG
ATOM    314 H10  MTX     6      63.804  47.472  92.287  1.00  0.00      DRUG
ATOM    315 H11  MTX     6      58.609  51.684  93.786  1.00  0.00      DRUG
ATOM    316 H12  MTX     6      59.093  50.653  92.431  1.00  0.00      DRUG
ATOM    317 H13  MTX     6      61.924  53.216  96.581  1.00  0.00      DRUG
ATOM    318 H14  MTX     6      63.365  52.222  96.771  1.00  0.00      DRUG
ATOM    425 O1   MTX     9      53.543   8.918 102.592  1.00  0.00      DRUG
ATOM    426 O2   MTX     9      51.709  11.597 102.071  1.00  0.00      DRUG
ATOM    427 OXT  MTX     9      53.897   8.571 100.410  1.00  0.00      DRUG
ATOM    428 OE1  MTX     9      48.783   7.775 102.827  1.00  0.00      DRUG
ATOM    429 OE2  MTX     9      49.511   5.865 101.998  1.00  0.00      DRUG
ATOM    430 N    MTX     9      51.136  16.145  97.555  1.00  0.00      DRUG
ATOM    431 N1   MTX     9      51.606  10.195 100.286  1.00  0.00      DRUG
ATOM    432 N2   MTX     9      51.885  17.018  93.912  1.00  0.00      DRUG
ATOM    433 N3   MTX     9      49.360  15.725  93.625  1.00  0.00      DRUG
ATOM    434 N4   MTX     9      49.033  16.536  91.395  1.00  0.00      DRUG
ATOM    435 N5   MTX     9      50.802  17.896  90.542  1.00  0.00      DRUG
ATOM    436 N6   MTX     9      52.680  18.482  91.752  1.00  0.00      DRUG
ATOM    437 N7   MTX     9      48.911  17.304  89.372  1.00  0.00      DRUG
ATOM    438 CA   MTX     9      51.669   9.011 101.030  1.00  0.00      DRUG
ATOM    439 CB   MTX     9      51.061   7.787 100.397  1.00  0.00      DRUG
ATOM    440 C    MTX     9      51.273  14.948  98.353  1.00  0.00      DRUG
ATOM    441 CG   MTX     9      49.535   7.671 100.516  1.00  0.00      DRUG
ATOM    442 C1   MTX     9      52.037  16.328  96.313  1.00  0.00      DRUG
ATOM    443 C2   MTX     9      51.483  12.689 100.090  1.00  0.00      DRUG
ATOM    444 C3   MTX     9      51.636  11.444 100.887  1.00  0.00      DRUG
ATOM    445 C4   MTX     9      50.913  15.088  99.723  1.00  0.00      DRUG
ATOM    446 C5   MTX     9      51.725  13.737  97.907  1.00  0.00      DRUG
ATOM    447 C6   MTX     9      53.176   8.825 101.404  1.00  0.00      DRUG
ATOM    448 C7   MTX     9      50.974  13.925 100.563  1.00  0.00      DRUG
ATOM    449 C8   MTX     9      51.877  12.655  98.763  1.00  0.00      DRUG
ATOM    450 C9   MTX     9      51.302  16.422  95.000  1.00  0.00      DRUG
ATOM    451 C10  MTX     9      50.164  17.194  97.901  1.00  0.00      DRUG
ATOM    452 CD   MTX     9      49.256   7.106 101.843  1.00  0.00      DRUG
ATOM    453 C11  MTX     9      50.014  15.812  94.802  1.00  0.00      DRUG
ATOM    454 C12  MTX     9      51.106  17.195  92.796  1.00  0.00      DRUG
ATOM    455 C13  MTX     9      49.839  16.399  92.496  1.00  0.00      DRUG
ATOM    456 C14  MTX     9      51.520  17.888  91.675  1.00  0.00      DRUG
ATOM    457 C15  MTX     9      49.608  17.242  90.471  1.00  0.00      DRUG
ATOM    458 HA   MTX     9      51.217   9.198 102.027  1.00  0.00      DRUG
ATOM    459 HB1  MTX     9      51.590   6.912 100.833  1.00  0.00      DRUG
ATOM    460 HB2  MTX     9      51.314   7.668  99.321  1.00  0.00      DRUG
ATOM    461 HG1  MTX     9      48.991   7.066  99.758  1.00  0.00      DRUG
ATOM    462 HG2  MTX     9      49.238   8.740 100.465  1.00  0.00      DRUG
ATOM    463 H    MTX     9      51.532  10.173  99.292  1.00  0.00      DRUG
ATOM    464 H1   MTX     9      52.854  15.594  96.148  1.00  0.00      DRUG
ATOM    465 H2   MTX     9      52.592  17.286  96.395  1.00  0.00      DRUG
ATOM    466 H3   MTX     9      50.600  16.002 100.205  1.00  0.00      DRUG
ATOM    467 H4   MTX     9      51.950  13.652  96.854  1.00  0.00      DRUG
ATOM    468 H5   MTX     9      50.588  14.052 101.564  1.00  0.00      DRUG
ATOM    469 H6   MTX     9      52.280  11.820  98.208  1.00  0.00      DRUG
ATOM    470 H7   MTX     9      49.252  16.891  98.459  1.00  0.00      DRUG
ATOM    471 H8   MTX     9      49.941  17.738  96.958  1.00  0.00      DRUG
ATOM    472 H9   MTX     9      50.534  18.012  98.554  1.00  0.00      DRUG
ATOM    473 H10  MTX     9      49.578  15.383  95.692  1.00  0.00      DRUG
ATOM    474 H11  MTX     9      53.042  19.107  91.060  1.00  0.00      DRUG
ATOM    475 H12  MTX     9      53.045  18.468  92.683  1.00  0.00      DRUG
ATOM    476 H13  MTX     9      49.356  17.837  88.653  1.00  0.00      DRUG
ATOM    477 H14  MTX     9      48.071  16.776  89.247  1.00  0.00      DRUG
ATOM    739 O2   CHH     4      51.428  26.856  86.307  1.00  0.00      PEPT
ATOM    740 O1   CHH     4      50.432  30.925  83.102  1.00  0.00      PEPT
ATOM    741 N1   CHH     4      50.132  28.533  85.748  1.00  0.00      PEPT
ATOM    742 ND1  CHH     4      48.164  29.135  82.376  1.00  0.00      PEPT
ATOM    743 NE1  CHH     4      46.439  27.599  82.521  1.00  0.00      PEPT
ATOM    744 N2   CHH     4      51.862  29.548  83.982  1.00  0.00      PEPT
ATOM    745 ND2  CHH     4      55.747  29.463  84.834  1.00  0.00      PEPT
ATOM    746 NE2  CHH     4      55.935  31.631  84.527  1.00  0.00      PEPT
ATOM    747 CA   CHH     4      49.774  29.828  85.193  1.00  0.00      PEPT
ATOM    748 C1   CHH     4      50.704  30.221  84.076  1.00  0.00      PEPT
ATOM    749 CB   CHH     4      48.258  29.970  84.828  1.00  0.00      PEPT
ATOM    750 CG   CHH     4      47.760  29.015  83.698  1.00  0.00      PEPT
ATOM    751 CD1  CHH     4      46.766  28.143  83.785  1.00  0.00      PEPT
ATOM    752 CE1  CHH     4      47.352  28.181  81.725  1.00  0.00      PEPT
ATOM    753 CA2  CHH     4      52.419  28.679  85.061  1.00  0.00      PEPT
ATOM    754 C2   CHH     4      51.297  27.926  85.704  1.00  0.00      PEPT
ATOM    755 CB2  CHH     4      53.443  29.339  86.004  1.00  0.00      PEPT
ATOM    756 CG2  CHH     4      54.658  30.034  85.382  1.00  0.00      PEPT
ATOM    757 CD2  CHH     4      54.775  31.393  85.188  1.00  0.00      PEPT
ATOM    758 CE2  CHH     4      56.492  30.439  84.300  1.00  0.00      PEPT
ATOM    759 H1   CHH     4      49.375  27.990  86.104  1.00  0.00      PEPT
ATOM    760 HD1  CHH     4      49.072  29.358  81.995  1.00  0.00      PEPT
ATOM    761 H2   CHH     4      52.331  29.654  83.109  1.00  0.00      PEPT
ATOM    762 HD2  CHH     4      56.022  28.506  85.004  1.00  0.00      PEPT
ATOM    763 HA1  CHH     4      49.923  30.558  86.018  1.00  0.00      PEPT
ATOM    764 HB1  CHH     4      48.065  31.038  84.594  1.00  0.00      PEPT
ATOM    765 HB2  CHH     4      47.639  29.770  85.728  1.00  0.00      PEPT
ATOM    766 HD3  CHH     4      46.206  27.826  84.657  1.00  0.00      PEPT
ATOM    767 HE1  CHH     4      47.535  27.904  80.687  1.00  0.00      PEPT
ATOM    768 HA2  CHH     4      52.907  27.925  84.407  1.00  0.00      PEPT
ATOM    769 HB3  CHH     4      53.732  28.499  86.670  1.00  0.00      PEPT
ATOM    770 HB4  CHH     4      52.963  30.114  86.640  1.00  0.00      PEPT
ATOM    771 HD4  CHH     4      54.045  32.146  85.459  1.00  0.00      PEPT
ATOM    772 HE2  CHH     4      57.343  30.182  83.668  1.00  0.00      PEPT
ATOM    773 O2   CHH     5      50.624  22.167  90.533  1.00  0.00      PEPT
ATOM    774 O1   CHH     5      53.313  26.257  88.757  1.00  0.00      PEPT
ATOM    775 N1   CHH     5      52.263  23.603  90.951  1.00  0.00      PEPT
ATOM    776 ND1  CHH     5      51.936  25.397  94.315  1.00  0.00      PEPT
ATOM    777 NE1  CHH     5      53.975  24.903  95.186  1.00  0.00      PEPT
ATOM    778 N2   CHH     5      51.276  25.385  88.969  1.00  0.00      PEPT
ATOM    779 ND2  CHH     5      47.627  25.788  88.473  1.00  0.00      PEPT
ATOM    780 NE2  CHH     5      47.735  26.444  86.360  1.00  0.00      PEPT
ATOM    781 CA   CHH     5      52.917  24.928  90.731  1.00  0.00      PEPT
ATOM    782 C1   CHH     5      52.517  25.582  89.380  1.00  0.00      PEPT
ATOM    783 CB   CHH     5      52.584  25.951  91.894  1.00  0.00      PEPT
ATOM    784 CG   CHH     5      52.896  25.567  93.364  1.00  0.00      PEPT
ATOM    785 CD1  CHH     5      54.107  25.316  93.899  1.00  0.00      PEPT
ATOM    786 CE1  CHH     5      52.638  24.884  95.399  1.00  0.00      PEPT
ATOM    787 CA2  CHH     5      50.423  24.454  89.628  1.00  0.00      PEPT
ATOM    788 C2   CHH     5      51.082  23.287  90.491  1.00  0.00      PEPT
ATOM    789 CB2  CHH     5      49.452  23.904  88.612  1.00  0.00      PEPT
ATOM    790 CG2  CHH     5      48.485  24.910  87.863  1.00  0.00      PEPT
ATOM    791 CD2  CHH     5      48.543  25.329  86.579  1.00  0.00      PEPT
ATOM    792 CE2  CHH     5      47.270  26.753  87.556  1.00  0.00      PEPT
ATOM    793 H1   CHH     5      52.858  22.946  91.408  1.00  0.00      PEPT
ATOM    794 HD1  CHH     5      50.959  25.649  94.350  1.00  0.00      PEPT
ATOM    795 H2   CHH     5      50.970  25.782  88.108  1.00  0.00      PEPT
ATOM    796 HD2  CHH     5      47.253  25.703  89.407  1.00  0.00      PEPT
ATOM    797 HA1  CHH     5      54.022  24.829  90.658  1.00  0.00      PEPT
ATOM    798 HB1  CHH     5      51.498  26.184  91.851  1.00  0.00      PEPT
ATOM    799 HB2  CHH     5      53.108  26.887  91.605  1.00  0.00      PEPT
ATOM    800 HD3  CHH     5      55.082  25.307  93.426  1.00  0.00      PEPT
ATOM    801 HE1  CHH     5      52.142  24.648  96.340  1.00  0.00      PEPT
ATOM    802 HA2  CHH     5      49.803  25.046  90.334  1.00  0.00      PEPT
ATOM    803 HB3  CHH     5      48.877  23.038  89.003  1.00  0.00      PEPT
ATOM    804 HB4  CHH     5      49.987  23.314  87.838  1.00  0.00      PEPT
ATOM    805 HD4  CHH     5      49.154  24.968  85.761  1.00  0.00      PEPT
ATOM    806 HE2  CHH     5      46.542  27.527  87.800  1.00  0.00      PEPT
ATOM    841 O2   CHH     7      55.171  47.999  87.974  1.00  0.00      PEPT
ATOM    842 O1   CHH     7      53.615  45.307  92.273  1.00  0.00      PEPT
ATOM    843 N1   CHH     7      53.716  46.511  88.915  1.00  0.00      PEPT
ATOM    844 ND1  CHH     7      50.626  45.194  88.388  1.00  0.00      PEPT
ATOM    845 NE1  CHH     7      48.653  46.119  87.950  1.00  0.00      PEPT
ATOM    846 N2   CHH     7      54.672  47.155  91.483  1.00  0.00      PEPT
ATOM    847 ND2  CHH     7      58.388  50.023  90.069  1.00  0.00      PEPT
ATOM    848 NE2  CHH     7      57.440  51.636  88.824  1.00  0.00      PEPT
ATOM    849 CA   CHH     7      53.045  45.914  90.089  1.00  0.00      PEPT
ATOM    850 C1   CHH     7      53.796  46.106  91.355  1.00  0.00      PEPT
ATOM    851 CB   CHH     7      51.698  46.724  90.149  1.00  0.00      PEPT
ATOM    852 CG   CHH     7      50.582  46.365  89.087  1.00  0.00      PEPT
ATOM    853 CD1  CHH     7      49.327  46.864  88.940  1.00  0.00      PEPT
ATOM    854 CE1  CHH     7      49.487  45.148  87.688  1.00  0.00      PEPT
ATOM    855 CA2  CHH     7      55.031  47.998  90.368  1.00  0.00      PEPT
ATOM    856 C2   CHH     7      54.625  47.491  88.987  1.00  0.00      PEPT
ATOM    857 CB2  CHH     7      56.529  48.301  90.541  1.00  0.00      PEPT
ATOM    858 CG2  CHH     7      57.096  49.574  89.851  1.00  0.00      PEPT
ATOM    859 CD2  CHH     7      56.566  50.580  89.124  1.00  0.00      PEPT
ATOM    860 CE2  CHH     7      58.586  51.193  89.443  1.00  0.00      PEPT
ATOM    861 H1   CHH     7      53.530  46.198  87.987  1.00  0.00      PEPT
ATOM    862 HD1  CHH     7      51.349  44.492  88.315  1.00  0.00      PEPT
ATOM    863 H2   CHH     7      54.913  47.418  92.414  1.00  0.00      PEPT
ATOM    864 HD2  CHH     7      59.154  49.681  90.631  1.00  0.00      PEPT
ATOM    865 HA1  CHH     7      52.761  44.841  90.038  1.00  0.00      PEPT
ATOM    866 HB1  CHH     7      51.913  47.814  90.171  1.00  0.00      PEPT
ATOM    867 HB2  CHH     7      51.302  46.444  91.148  1.00  0.00      PEPT
ATOM    868 HD3  CHH     7      48.847  47.671  89.480  1.00  0.00      PEPT
ATOM    869 HE1  CHH     7      49.158  44.419  86.947  1.00  0.00      PEPT
ATOM    870 HA2  CHH     7      54.450  48.930  90.537  1.00  0.00      PEPT
ATOM    871 HB3  CHH     7      57.165  47.437  90.251  1.00  0.00      PEPT
ATOM    872 HB4  CHH     7      56.616  48.561  91.618  1.00  0.00      PEPT
ATOM    873 HD4  CHH     7      55.524  50.769  88.898  1.00  0.00      PEPT
ATOM    874 HE2  CHH     7      59.583  51.622  89.540  1.00  0.00      PEPT
ATOM    875 O2   CHH     8      50.215  32.116 110.230  1.00  0.00      PEPT
ATOM    876 O1   CHH     8      52.634  27.340 110.022  1.00  0.00      PEPT
ATOM    877 N1   CHH     8      50.107  29.894 110.379  1.00  0.00      PEPT
ATOM    878 ND1  CHH     8      47.769  27.120 110.039  1.00  0.00      PEPT
ATOM    879 NE1  CHH     8      46.401  28.108 111.507  1.00  0.00      PEPT
ATOM    880 N2   CHH     8      52.729  29.549 109.608  1.00  0.00      PEPT
ATOM    881 ND2  CHH     8      54.555  32.343 107.996  1.00  0.00      PEPT
ATOM    882 NE2  CHH     8      55.509  31.022 106.437  1.00  0.00      PEPT
ATOM    883 CA   CHH     8      50.527  28.552 110.146  1.00  0.00      PEPT
ATOM    884 C1   CHH     8      52.061  28.425 109.928  1.00  0.00      PEPT
ATOM    885 CB   CHH     8      49.987  27.473 111.131  1.00  0.00      PEPT
ATOM    886 CG   CHH     8      48.520  27.544 111.095  1.00  0.00      PEPT
ATOM    887 CD1  CHH     8      47.658  28.187 111.962  1.00  0.00      PEPT
ATOM    888 CE1  CHH     8      46.521  27.478 110.355  1.00  0.00      PEPT
ATOM    889 CA2  CHH     8      52.164  30.884 109.551  1.00  0.00      PEPT
ATOM    890 C2   CHH     8      50.752  31.020 110.098  1.00  0.00      PEPT
ATOM    891 CB2  CHH     8      52.217  31.501 108.117  1.00  0.00      PEPT
ATOM    892 CG2  CHH     8      53.565  31.495 107.499  1.00  0.00      PEPT
ATOM    893 CD2  CHH     8      54.165  30.682 106.574  1.00  0.00      PEPT
ATOM    894 CE2  CHH     8      55.717  32.030 107.341  1.00  0.00      PEPT
ATOM    895 H1   CHH     8      49.447  30.112 111.093  1.00  0.00      PEPT
ATOM    896 HD1  CHH     8      48.115  26.571 109.265  1.00  0.00      PEPT
ATOM    897 H2   CHH     8      53.609  29.396 109.166  1.00  0.00      PEPT
ATOM    898 HD2  CHH     8      54.427  33.181 108.546  1.00  0.00      PEPT
ATOM    899 HA1  CHH     8      50.125  28.350 109.131  1.00  0.00      PEPT
ATOM    900 HB1  CHH     8      50.406  27.879 112.077  1.00  0.00      PEPT
ATOM    901 HB2  CHH     8      50.407  26.446 111.178  1.00  0.00      PEPT
ATOM    902 HD3  CHH     8      47.751  28.663 112.931  1.00  0.00      PEPT
ATOM    903 HE1  CHH     8      45.673  27.354 109.681  1.00  0.00      PEPT
ATOM    904 HA2  CHH     8      52.776  31.573 110.171  1.00  0.00      PEPT
ATOM    905 HB3  CHH     8      51.677  32.472 108.112  1.00  0.00      PEPT
ATOM    906 HB4  CHH     8      51.662  30.846 107.412  1.00  0.00      PEPT
ATOM    907 HD4  CHH     8      53.817  29.822 106.015  1.00  0.00      PEPT
ATOM    908 HE2  CHH     8      56.659  32.578 107.354  1.00  0.00      PEPT
ATOM    943 O2   CHH    10      49.328  37.474  86.592  1.00  0.00      PEPT
ATOM    944 O1   CHH    10      48.384  37.122  81.467  1.00  0.00      PEPT
ATOM    945 N1   CHH    10      48.994  38.414  84.653  1.00  0.00      PEPT
ATOM    946 ND1  CHH    10      50.438  41.305  81.981  1.00  0.00      PEPT
ATOM    947 NE1  CHH    10      49.906  43.194  83.137  1.00  0.00      PEPT
ATOM    948 N2   CHH    10      49.362  36.078  83.220  1.00  0.00      PEPT
ATOM    949 ND2  CHH    10      52.157  33.909  83.980  1.00  0.00      PEPT
ATOM    950 NE2  CHH    10      53.064  34.079  81.984  1.00  0.00      PEPT
ATOM    951 CA   CHH    10      49.314  38.516  83.207  1.00  0.00      PEPT
ATOM    952 C1   CHH    10      48.935  37.209  82.537  1.00  0.00      PEPT
ATOM    953 CB   CHH    10      48.515  39.738  82.693  1.00  0.00      PEPT
ATOM    954 CG   CHH    10      49.251  41.019  82.740  1.00  0.00      PEPT
ATOM    955 CD1  CHH    10      48.942  42.203  83.401  1.00  0.00      PEPT
ATOM    956 CE1  CHH    10      50.766  42.579  82.325  1.00  0.00      PEPT
ATOM    957 CA2  CHH    10      49.947  36.239  84.539  1.00  0.00      PEPT
ATOM    958 C2   CHH    10      49.439  37.408  85.360  1.00  0.00      PEPT
ATOM    959 CB2  CHH    10      51.513  36.286  84.536  1.00  0.00      PEPT
ATOM    960 CG2  CHH    10      52.197  35.251  83.699  1.00  0.00      PEPT
ATOM    961 CD2  CHH    10      52.673  35.328  82.456  1.00  0.00      PEPT
ATOM    962 CE2  CHH    10      52.686  33.254  82.907  1.00  0.00      PEPT
ATOM    963 H1   CHH    10      48.835  39.165  85.288  1.00  0.00      PEPT
ATOM    964 HD1  CHH    10      50.964  40.716  81.351  1.00  0.00      PEPT
ATOM    965 H2   CHH    10      49.149  35.180  82.842  1.00  0.00      PEPT
ATOM    966 HD2  CHH    10      51.685  33.576  84.809  1.00  0.00      PEPT
ATOM    967 HA1  CHH    10      50.411  38.605  83.054  1.00  0.00      PEPT
ATOM    968 HB1  CHH    10      47.531  39.876  83.190  1.00  0.00      PEPT
ATOM    969 HB2  CHH    10      48.221  39.505  81.648  1.00  0.00      PEPT
ATOM    970 HD3  CHH    10      48.240  42.388  84.204  1.00  0.00      PEPT
ATOM    971 HE1  CHH    10      51.679  43.037  81.946  1.00  0.00      PEPT
ATOM    972 HA2  CHH    10      49.653  35.360  85.151  1.00  0.00      PEPT
ATOM    973 HB3  CHH    10      51.803  36.074  85.587  1.00  0.00      PEPT
ATOM    974 HB4  CHH    10      51.827  37.318  84.270  1.00  0.00      PEPT
ATOM    975 HD4  CHH    10      52.934  36.229  81.914  1.00  0.00      PEPT
ATOM    976 HE2  CHH    10      52.888  32.186  82.830  1.00  0.00      PEPT
ATOM   1317 O2   CHH    21      44.999  29.321  86.324  1.00  0.00      PEPT
ATOM   1318 O1   CHH    21      40.053  30.780  87.605  1.00  0.00      PEPT
ATOM   1319 N1   CHH    21      43.123  28.896  87.568  1.00  0.00      PEPT
ATOM   1320 ND1  CHH    21      40.870  26.450  90.399  1.00  0.00      PEPT
ATOM   1321 NE1  CHH    21      41.957  24.774  89.397  1.00  0.00      PEPT
ATOM   1322 N2   CHH    21      42.012  31.278  86.776  1.00  0.00      PEPT
ATOM   1323 ND2  CHH    21      45.477  33.328  85.779  1.00  0.00      PEPT
ATOM   1324 NE2  CHH    21      47.574  33.197  86.712  1.00  0.00      PEPT
ATOM   1325 CA   CHH    21      41.914  29.353  88.287  1.00  0.00      PEPT
ATOM   1326 C1   CHH    21      41.250  30.503  87.540  1.00  0.00      PEPT
ATOM   1327 CB   CHH    21      40.847  28.204  88.515  1.00  0.00      PEPT
ATOM   1328 CG   CHH    21      41.291  26.909  89.203  1.00  0.00      PEPT
ATOM   1329 CD1  CHH    21      41.993  25.876  88.561  1.00  0.00      PEPT
ATOM   1330 CE1  CHH    21      41.309  25.233  90.503  1.00  0.00      PEPT
ATOM   1331 CA2  CHH    21      43.415  31.149  86.555  1.00  0.00      PEPT
ATOM   1332 C2   CHH    21      43.888  29.719  86.755  1.00  0.00      PEPT
ATOM   1333 CB2  CHH    21      44.181  32.002  87.560  1.00  0.00      PEPT
ATOM   1334 CG2  CHH    21      45.484  32.541  86.904  1.00  0.00      PEPT
ATOM   1335 CD2  CHH    21      46.691  32.460  87.438  1.00  0.00      PEPT
ATOM   1336 CE2  CHH    21      46.838  33.684  85.674  1.00  0.00      PEPT
ATOM   1337 H1   CHH    21      43.496  28.001  87.800  1.00  0.00      PEPT
ATOM   1338 HD1  CHH    21      40.283  26.930  91.065  1.00  0.00      PEPT
ATOM   1339 H2   CHH    21      41.540  32.004  86.281  1.00  0.00      PEPT
ATOM   1340 HD2  CHH    21      44.709  33.721  85.255  1.00  0.00      PEPT
ATOM   1341 HA1  CHH    21      42.277  29.794  89.239  1.00  0.00      PEPT
ATOM   1342 HB1  CHH    21      40.256  27.870  87.636  1.00  0.00      PEPT
ATOM   1343 HB2  CHH    21      40.129  28.648  89.237  1.00  0.00      PEPT
ATOM   1344 HD3  CHH    21      42.442  25.943  87.578  1.00  0.00      PEPT
ATOM   1345 HE1  CHH    21      41.157  24.759  91.472  1.00  0.00      PEPT
ATOM   1346 HA2  CHH    21      43.615  31.400  85.491  1.00  0.00      PEPT
ATOM   1347 HB3  CHH    21      44.514  31.590  88.537  1.00  0.00      PEPT
ATOM   1348 HB4  CHH    21      43.517  32.847  87.839  1.00  0.00      PEPT
ATOM   1349 HD4  CHH    21      46.894  32.072  88.429  1.00  0.00      PEPT
ATOM   1350 HE2  CHH    21      47.268  34.328  84.906  1.00  0.00      PEPT
ATOM   1351 O2   CHH    22      55.095  11.384  93.750  1.00  0.00      PEPT
ATOM   1352 O1   CHH    22      59.554   9.146  92.368  1.00  0.00      PEPT
ATOM   1353 N1   CHH    22      56.150   9.459  93.599  1.00  0.00      PEPT
ATOM   1354 ND1  CHH    22      59.506   8.368  95.477  1.00  0.00      PEPT
ATOM   1355 NE1  CHH    22      58.654   7.517  97.333  1.00  0.00      PEPT
ATOM   1356 N2   CHH    22      58.053  10.750  91.993  1.00  0.00      PEPT
ATOM   1357 ND2  CHH    22      56.377  12.694  88.949  1.00  0.00      PEPT
ATOM   1358 NE2  CHH    22      57.145  11.539  87.255  1.00  0.00      PEPT
ATOM   1359 CA   CHH    22      57.243   8.695  93.022  1.00  0.00      PEPT
ATOM   1360 C1   CHH    22      58.395   9.515  92.455  1.00  0.00      PEPT
ATOM   1361 CB   CHH    22      57.781   7.413  93.789  1.00  0.00      PEPT
ATOM   1362 CG   CHH    22      58.372   7.621  95.097  1.00  0.00      PEPT
ATOM   1363 CD1  CHH    22      57.818   7.197  96.224  1.00  0.00      PEPT
ATOM   1364 CE1  CHH    22      59.632   8.228  96.800  1.00  0.00      PEPT
ATOM   1365 CA2  CHH    22      56.668  11.206  91.987  1.00  0.00      PEPT
ATOM   1366 C2   CHH    22      55.851  10.720  93.176  1.00  0.00      PEPT
ATOM   1367 CB2  CHH    22      55.891  10.822  90.682  1.00  0.00      PEPT
ATOM   1368 CG2  CHH    22      56.387  11.360  89.384  1.00  0.00      PEPT
ATOM   1369 CD2  CHH    22      56.987  10.630  88.331  1.00  0.00      PEPT
ATOM   1370 CE2  CHH    22      56.811  12.730  87.656  1.00  0.00      PEPT
ATOM   1371 H1   CHH    22      55.681   9.083  94.395  1.00  0.00      PEPT
ATOM   1372 HD1  CHH    22      60.108   8.996  94.963  1.00  0.00      PEPT
ATOM   1373 H2   CHH    22      58.740  11.471  91.949  1.00  0.00      PEPT
ATOM   1374 HD2  CHH    22      55.990  13.445  89.502  1.00  0.00      PEPT
ATOM   1375 HA1  CHH    22      56.829   8.360  92.047  1.00  0.00      PEPT
ATOM   1376 HB1  CHH    22      58.528   6.842  93.197  1.00  0.00      PEPT
ATOM   1377 HB2  CHH    22      56.860   6.795  93.845  1.00  0.00      PEPT
ATOM   1378 HD3  CHH    22      57.064   6.421  96.290  1.00  0.00      PEPT
ATOM   1379 HE1  CHH    22      60.475   8.683  97.320  1.00  0.00      PEPT
ATOM   1380 HA2  CHH    22      56.654  12.315  92.055  1.00  0.00      PEPT
ATOM   1381 HB3  CHH    22      54.872  11.262  90.647  1.00  0.00      PEPT
ATOM   1382 HB4  CHH    22      55.862   9.719  90.548  1.00  0.00      PEPT
ATOM   1383 HD4  CHH    22      57.268   9.590  88.222  1.00  0.00      PEPT
ATOM   1384 HE2  CHH    22      56.837  13.698  87.158  1.00  0.00      PEPT
ATOM   1453 O2   CHH    25      56.758   5.822  99.948  1.00  0.00      PEPT
ATOM   1454 O1   CHH    25      59.456   1.498  98.749  1.00  0.00      PEPT
ATOM   1455 N1   CHH    25      56.859   3.914  98.915  1.00  0.00      PEPT
ATOM   1456 ND1  CHH    25      54.567   0.752  97.796  1.00  0.00      PEPT
ATOM   1457 NE1  CHH    25      52.603   1.487  98.559  1.00  0.00      PEPT
ATOM   1458 N2   CHH    25      59.046   3.000 100.316  1.00  0.00      PEPT
ATOM   1459 ND2  CHH    25      61.554   4.875 100.808  1.00  0.00      PEPT
ATOM   1460 NE2  CHH    25      62.044   6.513  99.440  1.00  0.00      PEPT
ATOM   1461 CA   CHH    25      57.298   2.564  98.709  1.00  0.00      PEPT
ATOM   1462 C1   CHH    25      58.672   2.280  99.282  1.00  0.00      PEPT
ATOM   1463 CB   CHH    25      56.267   1.583  99.398  1.00  0.00      PEPT
ATOM   1464 CG   CHH    25      54.888   1.492  98.848  1.00  0.00      PEPT
ATOM   1465 CD1  CHH    25      53.662   1.953  99.358  1.00  0.00      PEPT
ATOM   1466 CE1  CHH    25      53.232   0.731  97.610  1.00  0.00      PEPT
ATOM   1467 CA2  CHH    25      58.298   4.139 100.881  1.00  0.00      PEPT
ATOM   1468 C2   CHH    25      57.278   4.725  99.883  1.00  0.00      PEPT
ATOM   1469 CB2  CHH    25      59.236   5.202 101.514  1.00  0.00      PEPT
ATOM   1470 CG2  CHH    25      60.471   5.670 100.775  1.00  0.00      PEPT
ATOM   1471 CD2  CHH    25      60.755   6.708  99.991  1.00  0.00      PEPT
ATOM   1472 CE2  CHH    25      62.464   5.432  99.988  1.00  0.00      PEPT
ATOM   1473 H1   CHH    25      56.266   4.305  98.215  1.00  0.00      PEPT
ATOM   1474 HD1  CHH    25      55.221   0.453  97.087  1.00  0.00      PEPT
ATOM   1475 H2   CHH    25      59.991   2.959 100.633  1.00  0.00      PEPT
ATOM   1476 HD2  CHH    25      61.643   4.125 101.479  1.00  0.00      PEPT
ATOM   1477 HA1  CHH    25      57.319   2.352  97.618  1.00  0.00      PEPT
ATOM   1478 HB1  CHH    25      56.286   1.888 100.466  1.00  0.00      PEPT
ATOM   1479 HB2  CHH    25      56.729   0.573  99.368  1.00  0.00      PEPT
ATOM   1480 HD3  CHH    25      53.475   2.637 100.177  1.00  0.00      PEPT
ATOM   1481 HE1  CHH    25      52.754   0.223  96.772  1.00  0.00      PEPT
ATOM   1482 HA2  CHH    25      57.698   3.792 101.750  1.00  0.00      PEPT
ATOM   1483 HB3  CHH    25      59.557   4.789 102.494  1.00  0.00      PEPT
ATOM   1484 HB4  CHH    25      58.688   6.122 101.810  1.00  0.00      PEPT
ATOM   1485 HD4  CHH    25      60.198   7.588  99.695  1.00  0.00      PEPT
ATOM   1486 HE2  CHH    25      63.507   5.130  99.892  1.00  0.00      PEPT
ATOM   1521 O2   CHH    27      52.347  37.989 103.638  1.00  0.00      PEPT
ATOM   1522 O1   CHH    27      49.386  39.493 107.691  1.00  0.00      PEPT
ATOM   1523 N1   CHH    27      50.713  39.353 104.336  1.00  0.00      PEPT
ATOM   1524 ND1  CHH    27      51.058  41.824 107.395  1.00  0.00      PEPT
ATOM   1525 NE1  CHH    27      52.210  43.520 106.609  1.00  0.00      PEPT
ATOM   1526 N2   CHH    27      50.570  37.953 106.653  1.00  0.00      PEPT
ATOM   1527 ND2  CHH    27      49.268  34.718 107.041  1.00  0.00      PEPT
ATOM   1528 NE2  CHH    27      49.367  32.626 106.193  1.00  0.00      PEPT
ATOM   1529 CA   CHH    27      49.632  39.693 105.271  1.00  0.00      PEPT
ATOM   1530 C1   CHH    27      49.861  39.032 106.627  1.00  0.00      PEPT
ATOM   1531 CB   CHH    27      49.538  41.164 105.335  1.00  0.00      PEPT
ATOM   1532 CG   CHH    27      50.678  41.999 106.109  1.00  0.00      PEPT
ATOM   1533 CD1  CHH    27      51.359  43.077 105.600  1.00  0.00      PEPT
ATOM   1534 CE1  CHH    27      51.930  42.801 107.675  1.00  0.00      PEPT
ATOM   1535 CA2  CHH    27      50.981  37.179 105.472  1.00  0.00      PEPT
ATOM   1536 C2   CHH    27      51.386  38.164 104.361  1.00  0.00      PEPT
ATOM   1537 CB2  CHH    27      49.864  36.128 104.944  1.00  0.00      PEPT
ATOM   1538 CG2  CHH    27      49.735  34.778 105.700  1.00  0.00      PEPT
ATOM   1539 CD2  CHH    27      49.749  33.527 105.229  1.00  0.00      PEPT
ATOM   1540 CE2  CHH    27      49.054  33.375 107.285  1.00  0.00      PEPT
ATOM   1541 H1   CHH    27      51.049  39.999 103.655  1.00  0.00      PEPT
ATOM   1542 HD1  CHH    27      50.737  41.227 108.144  1.00  0.00      PEPT
ATOM   1543 H2   CHH    27      50.599  37.532 107.556  1.00  0.00      PEPT
ATOM   1544 HD2  CHH    27      49.045  35.487 107.656  1.00  0.00      PEPT
ATOM   1545 HA1  CHH    27      48.689  39.214 104.929  1.00  0.00      PEPT
ATOM   1546 HB1  CHH    27      48.635  41.422 105.929  1.00  0.00      PEPT
ATOM   1547 HB2  CHH    27      49.294  41.585 104.336  1.00  0.00      PEPT
ATOM   1548 HD3  CHH    27      51.547  43.381 104.578  1.00  0.00      PEPT
ATOM   1549 HE1  CHH    27      52.355  42.990 108.660  1.00  0.00      PEPT
ATOM   1550 HA2  CHH    27      51.882  36.582 105.728  1.00  0.00      PEPT
ATOM   1551 HB3  CHH    27      50.003  35.993 103.850  1.00  0.00      PEPT
ATOM   1552 HB4  CHH    27      48.924  36.678 105.160  1.00  0.00      PEPT
ATOM   1553 HD4  CHH    27      49.940  33.169 104.225  1.00  0.00      PEPT
ATOM   1554 HE2  CHH    27      48.609  33.030 108.219  1.00  0.00      PEPT
ATOM   1725 O2   CHH    33      43.038  44.971  98.560  1.00  0.00      PEPT
ATOM   1726 O1   CHH    33      48.348  44.390  99.328  1.00  0.00      PEPT
ATOM   1727 N1   CHH    33      45.104  44.266  97.785  1.00  0.00      PEPT
ATOM   1728 ND1  CHH    33      45.668  41.323  95.615  1.00  0.00      PEPT
ATOM   1729 NE1  CHH    33      47.176  41.840  93.979  1.00  0.00      PEPT
ATOM   1730 N2   CHH    33      46.369  44.797 100.152  1.00  0.00      PEPT
ATOM   1731 ND2  CHH    33      44.398  44.953 103.099  1.00  0.00      PEPT
ATOM   1732 NE2  CHH    33      44.833  46.687 104.455  1.00  0.00      PEPT
ATOM   1733 CA   CHH    33      46.498  43.919  97.870  1.00  0.00      PEPT
ATOM   1734 C1   CHH    33      47.153  44.401  99.105  1.00  0.00      PEPT
ATOM   1735 CB   CHH    33      46.687  42.354  97.627  1.00  0.00      PEPT
ATOM   1736 CG   CHH    33      46.682  42.011  96.179  1.00  0.00      PEPT
ATOM   1737 CD1  CHH    33      47.630  42.262  95.179  1.00  0.00      PEPT
ATOM   1738 CE1  CHH    33      46.026  41.164  94.325  1.00  0.00      PEPT
ATOM   1739 CA2  CHH    33      44.928  44.761 100.062  1.00  0.00      PEPT
ATOM   1740 C2   CHH    33      44.233  44.705  98.719  1.00  0.00      PEPT
ATOM   1741 CB2  CHH    33      44.373  46.026 100.736  1.00  0.00      PEPT
ATOM   1742 CG2  CHH    33      44.590  46.068 102.288  1.00  0.00      PEPT
ATOM   1743 CD2  CHH    33      44.863  47.116 103.107  1.00  0.00      PEPT
ATOM   1744 CE2  CHH    33      44.548  45.364 104.410  1.00  0.00      PEPT
ATOM   1745 H1   CHH    33      44.764  44.115  96.860  1.00  0.00      PEPT
ATOM   1746 HD1  CHH    33      44.830  40.919  96.009  1.00  0.00      PEPT
ATOM   1747 H2   CHH    33      46.842  44.934 101.019  1.00  0.00      PEPT
ATOM   1748 HD2  CHH    33      44.227  43.984 102.871  1.00  0.00      PEPT
ATOM   1749 HA1  CHH    33      47.144  44.457  97.143  1.00  0.00      PEPT
ATOM   1750 HB1  CHH    33      45.876  41.825  98.173  1.00  0.00      PEPT
ATOM   1751 HB2  CHH    33      47.617  41.989  98.114  1.00  0.00      PEPT
ATOM   1752 HD3  CHH    33      48.689  42.484  95.227  1.00  0.00      PEPT
ATOM   1753 HE1  CHH    33      45.455  40.562  93.618  1.00  0.00      PEPT
ATOM   1754 HA2  CHH    33      44.702  43.817 100.603  1.00  0.00      PEPT
ATOM   1755 HB3  CHH    33      43.264  45.993 100.687  1.00  0.00      PEPT
ATOM   1756 HB4  CHH    33      44.695  46.942 100.195  1.00  0.00      PEPT
ATOM   1757 HD4  CHH    33      45.039  48.162 102.887  1.00  0.00      PEPT
ATOM   1758 HE2  CHH    33      44.487  44.785 105.331  1.00  0.00      PEPT
ATOM   1997 O2   CHH    41      50.579  49.080 106.164  1.00  0.00      PEPT
ATOM   1998 O1   CHH    41      47.357  46.058 108.842  1.00  0.00      PEPT
ATOM   1999 N1   CHH    41      50.147  48.105 108.153  1.00  0.00      PEPT
ATOM   2000 ND1  CHH    41      52.051  47.075 110.958  1.00  0.00      PEPT
ATOM   2001 NE1  CHH    41      54.047  47.414 110.124  1.00  0.00      PEPT
ATOM   2002 N2   CHH    41      48.444  46.222 106.809  1.00  0.00      PEPT
ATOM   2003 ND2  CHH    41      49.905  45.231 103.254  1.00  0.00      PEPT
ATOM   2004 NE2  CHH    41      47.964  44.347 102.692  1.00  0.00      PEPT
ATOM   2005 CA   CHH    41      49.629  46.902 108.892  1.00  0.00      PEPT
ATOM   2006 C1   CHH    41      48.354  46.313 108.177  1.00  0.00      PEPT
ATOM   2007 CB   CHH    41      50.756  45.905 109.033  1.00  0.00      PEPT
ATOM   2008 CG   CHH    41      52.009  46.467 109.726  1.00  0.00      PEPT
ATOM   2009 CD1  CHH    41      53.221  46.730 109.213  1.00  0.00      PEPT
ATOM   2010 CE1  CHH    41      53.279  47.586 111.133  1.00  0.00      PEPT
ATOM   2011 CA2  CHH    41      49.567  46.908 106.085  1.00  0.00      PEPT
ATOM   2012 C2   CHH    41      50.179  48.127 106.808  1.00  0.00      PEPT
ATOM   2013 CB2  CHH    41      49.289  47.246 104.620  1.00  0.00      PEPT
ATOM   2014 CG2  CHH    41      48.937  46.084 103.734  1.00  0.00      PEPT
ATOM   2015 CD2  CHH    41      47.759  45.531 103.428  1.00  0.00      PEPT
ATOM   2016 CE2  CHH    41      49.249  44.192 102.615  1.00  0.00      PEPT
ATOM   2017 H1   CHH    41      50.263  48.940 108.685  1.00  0.00      PEPT
ATOM   2018 HD1  CHH    41      51.326  47.093 111.661  1.00  0.00      PEPT
ATOM   2019 H2   CHH    41      47.692  45.875 106.254  1.00  0.00      PEPT
ATOM   2020 HD2  CHH    41      50.905  45.329 103.145  1.00  0.00      PEPT
ATOM   2021 HA1  CHH    41      49.271  47.185 109.904  1.00  0.00      PEPT
ATOM   2022 HB1  CHH    41      50.965  45.510 108.016  1.00  0.00      PEPT
ATOM   2023 HB2  CHH    41      50.440  45.043 109.659  1.00  0.00      PEPT
ATOM   2024 HD3  CHH    41      53.584  46.535 108.212  1.00  0.00      PEPT
ATOM   2025 HE1  CHH    41      53.496  48.325 111.905  1.00  0.00      PEPT
ATOM   2026 HA2  CHH    41      50.365  46.140 106.000  1.00  0.00      PEPT
ATOM   2027 HB3  CHH    41      50.213  47.764 104.283  1.00  0.00      PEPT
ATOM   2028 HB4  CHH    41      48.477  48.004 104.596  1.00  0.00      PEPT
ATOM   2029 HD4  CHH    41      46.779  45.857 103.752  1.00  0.00      PEPT
ATOM   2030 HE2  CHH    41      49.707  43.485 101.923  1.00  0.00      PEPT
ATOM   2065 O2   CHH    43      50.471  53.343  85.556  1.00  0.00      PEPT
ATOM   2066 O1   CHH    43      53.008  50.234  89.050  1.00  0.00      PEPT
ATOM   2067 N1   CHH    43      52.411  52.471  86.246  1.00  0.00      PEPT
ATOM   2068 ND1  CHH    43      55.991  52.372  85.980  1.00  0.00      PEPT
ATOM   2069 NE1  CHH    43      56.079  52.432  83.773  1.00  0.00      PEPT
ATOM   2070 N2   CHH    43      51.283  51.644  88.664  1.00  0.00      PEPT
ATOM   2071 ND2  CHH    43      48.154  53.212  89.816  1.00  0.00      PEPT
ATOM   2072 NE2  CHH    43      48.604  53.971  91.853  1.00  0.00      PEPT
ATOM   2073 CA   CHH    43      53.261  51.865  87.207  1.00  0.00      PEPT
ATOM   2074 C1   CHH    43      52.566  51.170  88.393  1.00  0.00      PEPT
ATOM   2075 CB   CHH    43      54.100  50.777  86.411  1.00  0.00      PEPT
ATOM   2076 CG   CHH    43      55.093  51.494  85.508  1.00  0.00      PEPT
ATOM   2077 CD1  CHH    43      55.100  51.580  84.149  1.00  0.00      PEPT
ATOM   2078 CE1  CHH    43      56.557  52.917  84.889  1.00  0.00      PEPT
ATOM   2079 CA2  CHH    43      50.535  52.560  87.825  1.00  0.00      PEPT
ATOM   2080 C2   CHH    43      51.120  52.872  86.462  1.00  0.00      PEPT
ATOM   2081 CB2  CHH    43      50.249  53.955  88.498  1.00  0.00      PEPT
ATOM   2082 CG2  CHH    43      49.396  53.891  89.734  1.00  0.00      PEPT
ATOM   2083 CD2  CHH    43      49.615  54.412  90.983  1.00  0.00      PEPT
ATOM   2084 CE2  CHH    43      47.788  53.238  91.122  1.00  0.00      PEPT
ATOM   2085 H1   CHH    43      52.683  52.545  85.289  1.00  0.00      PEPT
ATOM   2086 HD1  CHH    43      56.496  52.308  86.852  1.00  0.00      PEPT
ATOM   2087 H2   CHH    43      50.851  51.490  89.550  1.00  0.00      PEPT
ATOM   2088 HD2  CHH    43      47.562  52.901  89.059  1.00  0.00      PEPT
ATOM   2089 HA1  CHH    43      53.968  52.653  87.544  1.00  0.00      PEPT
ATOM   2090 HB1  CHH    43      53.337  50.231  85.817  1.00  0.00      PEPT
ATOM   2091 HB2  CHH    43      54.629  50.058  87.073  1.00  0.00      PEPT
ATOM   2092 HD3  CHH    43      54.389  51.161  83.447  1.00  0.00      PEPT
ATOM   2093 HE1  CHH    43      57.381  53.625  84.986  1.00  0.00      PEPT
ATOM   2094 HA2  CHH    43      49.579  52.000  87.736  1.00  0.00      PEPT
ATOM   2095 HB3  CHH    43      49.695  54.626  87.808  1.00  0.00      PEPT
ATOM   2096 HB4  CHH    43      51.213  54.466  88.703  1.00  0.00      PEPT
ATOM   2097 HD4  CHH    43      50.338  55.157  91.290  1.00  0.00      PEPT
ATOM   2098 HE2  CHH    43      46.833  52.858  91.486  1.00  0.00      PEPT
ATOM   2167 O2   CHH    46      56.621  26.994  85.642  1.00  0.00      PEPT
ATOM   2168 O1   CHH    46      53.015  23.465  83.814  1.00  0.00      PEPT
ATOM   2169 N1   CHH    46      54.781  25.757  86.059  1.00  0.00      PEPT
ATOM   2170 ND1  CHH    46      53.382  21.803  88.468  1.00  0.00      PEPT
ATOM   2171 NE1  CHH    46      51.735  20.969  87.297  1.00  0.00      PEPT
ATOM   2172 N2   CHH    46      54.907  24.519  83.541  1.00  0.00      PEPT
ATOM   2173 ND2  CHH    46      56.502  26.877  80.368  1.00  0.00      PEPT
ATOM   2174 NE2  CHH    46      57.504  25.046  79.627  1.00  0.00      PEPT
ATOM   2175 CA   CHH    46      53.979  24.549  85.799  1.00  0.00      PEPT
ATOM   2176 C1   CHH    46      53.924  24.076  84.326  1.00  0.00      PEPT
ATOM   2177 CB   CHH    46      54.492  23.457  86.739  1.00  0.00      PEPT
ATOM   2178 CG   CHH    46      53.423  22.453  87.212  1.00  0.00      PEPT
ATOM   2179 CD1  CHH    46      52.396  21.910  86.513  1.00  0.00      PEPT
ATOM   2180 CE1  CHH    46      52.353  20.935  88.471  1.00  0.00      PEPT
ATOM   2181 CA2  CHH    46      56.064  25.351  83.940  1.00  0.00      PEPT
ATOM   2182 C2   CHH    46      55.849  26.086  85.268  1.00  0.00      PEPT
ATOM   2183 CB2  CHH    46      56.448  26.475  82.913  1.00  0.00      PEPT
ATOM   2184 CG2  CHH    46      56.731  26.065  81.486  1.00  0.00      PEPT
ATOM   2185 CD2  CHH    46      57.303  24.975  81.024  1.00  0.00      PEPT
ATOM   2186 CE2  CHH    46      56.989  26.190  79.268  1.00  0.00      PEPT
ATOM   2187 H1   CHH    46      54.524  26.310  86.848  1.00  0.00      PEPT
ATOM   2188 HD1  CHH    46      53.975  21.978  89.266  1.00  0.00      PEPT
ATOM   2189 H2   CHH    46      54.710  24.415  82.570  1.00  0.00      PEPT
ATOM   2190 HD2  CHH    46      56.284  27.854  80.504  1.00  0.00      PEPT
ATOM   2191 HA1  CHH    46      52.915  24.760  86.036  1.00  0.00      PEPT
ATOM   2192 HB1  CHH    46      54.991  23.866  87.643  1.00  0.00      PEPT
ATOM   2193 HB2  CHH    46      55.303  22.849  86.285  1.00  0.00      PEPT
ATOM   2194 HD3  CHH    46      52.039  22.032  85.498  1.00  0.00      PEPT
ATOM   2195 HE1  CHH    46      52.151  20.321  89.348  1.00  0.00      PEPT
ATOM   2196 HA2  CHH    46      56.881  24.609  84.067  1.00  0.00      PEPT
ATOM   2197 HB3  CHH    46      57.457  26.866  83.165  1.00  0.00      PEPT
ATOM   2198 HB4  CHH    46      55.662  27.260  82.891  1.00  0.00      PEPT
ATOM   2199 HD4  CHH    46      57.916  24.261  81.561  1.00  0.00      PEPT
ATOM   2200 HE2  CHH    46      57.114  26.540  78.244  1.00  0.00      PEPT
ATOM   2235 O2   CHH    48      52.401  52.151  83.184  1.00  0.00      PEPT
ATOM   2236 O1   CHH    48      49.703  55.327  79.739  1.00  0.00      PEPT
ATOM   2237 N1   CHH    48      50.473  53.113  82.669  1.00  0.00      PEPT
ATOM   2238 ND1  CHH    48      47.199  53.126  83.692  1.00  0.00      PEPT
ATOM   2239 NE1  CHH    48      46.727  50.972  84.048  1.00  0.00      PEPT
ATOM   2240 N2   CHH    48      51.367  53.893  80.121  1.00  0.00      PEPT
ATOM   2241 ND2  CHH    48      54.722  55.529  79.657  1.00  0.00      PEPT
ATOM   2242 NE2  CHH    48      56.154  54.155  78.666  1.00  0.00      PEPT
ATOM   2243 CA   CHH    48      49.563  53.919  81.754  1.00  0.00      PEPT
ATOM   2244 C1   CHH    48      50.201  54.437  80.457  1.00  0.00      PEPT
ATOM   2245 CB   CHH    48      48.390  52.994  81.392  1.00  0.00      PEPT
ATOM   2246 CG   CHH    48      47.681  52.441  82.618  1.00  0.00      PEPT
ATOM   2247 CD1  CHH    48      47.384  51.128  82.863  1.00  0.00      PEPT
ATOM   2248 CE1  CHH    48      46.617  52.218  84.528  1.00  0.00      PEPT
ATOM   2249 CA2  CHH    48      52.269  53.170  80.990  1.00  0.00      PEPT
ATOM   2250 C2   CHH    48      51.708  52.782  82.346  1.00  0.00      PEPT
ATOM   2251 CB2  CHH    48      53.545  54.033  81.252  1.00  0.00      PEPT
ATOM   2252 CG2  CHH    48      54.445  54.254  80.135  1.00  0.00      PEPT
ATOM   2253 CD2  CHH    48      55.303  53.448  79.467  1.00  0.00      PEPT
ATOM   2254 CE2  CHH    48      55.756  55.375  78.806  1.00  0.00      PEPT
ATOM   2255 H1   CHH    48      50.176  53.043  83.618  1.00  0.00      PEPT
ATOM   2256 HD1  CHH    48      47.253  54.120  83.864  1.00  0.00      PEPT
ATOM   2257 H2   CHH    48      51.726  54.225  79.253  1.00  0.00      PEPT
ATOM   2258 HD2  CHH    48      54.365  56.326  80.165  1.00  0.00      PEPT
ATOM   2259 HA1  CHH    48      49.252  54.822  82.321  1.00  0.00      PEPT
ATOM   2260 HB1  CHH    48      48.780  52.155  80.776  1.00  0.00      PEPT
ATOM   2261 HB2  CHH    48      47.583  53.580  80.903  1.00  0.00      PEPT
ATOM   2262 HD3  CHH    48      47.654  50.292  82.230  1.00  0.00      PEPT
ATOM   2263 HE1  CHH    48      46.223  52.505  85.503  1.00  0.00      PEPT
ATOM   2264 HA2  CHH    48      52.549  52.238  80.453  1.00  0.00      PEPT
ATOM   2265 HB3  CHH    48      54.113  53.543  82.072  1.00  0.00      PEPT
ATOM   2266 HB4  CHH    48      53.167  55.033  81.554  1.00  0.00      PEPT
ATOM   2267 HD4  CHH    48      55.406  52.387  79.660  1.00  0.00      PEPT
ATOM   2268 HE2  CHH    48      56.373  56.122  78.307  1.00  0.00      PEPT
ATOM   2269 ZN   ZN2     1      40.564  28.970  96.288  1.00  0.00      ZN2T
ATOM   2271 ZN   ZN2     3      54.866  33.722  80.901  1.00  0.00      ZN2T
ATOM   2273 ZN   ZN2     5      46.988  34.262  95.021  1.00  0.00      ZN2T
ATOM   2276 ZN   ZN2     8      48.969   6.123 103.924  1.00  0.00      ZN2T
ATOM   2277 ZN   ZN2     9      61.547  42.778  96.408  1.00  0.00      ZN2T
ATOM   2280 ZN   ZN2    12      44.542  26.643  81.878  1.00  0.00      ZN2T
ATOM   2283 ZN   ZN2    15      48.450  29.402  96.090  1.00  0.00      ZN2T
ATOM   2284 ZN   ZN2    16      48.218  40.047  90.202  1.00  0.00      ZN2T
ATOM   2287 ZN   ZN2    19      54.117   9.115 104.466  1.00  0.00      ZN2T
ATOM   2288 ZN   ZN2    20      56.679  39.911  89.642  1.00  0.00      ZN2T
ATOM   2289 ZN   ZN2    21      45.470  43.593  87.411  1.00  0.00      ZN2T
ATOM   2293 ZN   ZN2    25      53.798  32.337 114.407  1.00  0.00      ZN2T
ATOM   2297 ZN   ZN2    29       7.731  41.830  81.547  1.00  0.00      ZN2T
ATOM   2301 ZN   ZN2    33      46.595  48.904  84.880  1.00  0.00      ZN2T
ATOM   2308 ZN   ZN2    40      56.813  20.405 101.175  1.00  0.00      ZN2T
ATOM   2309 ZN   ZN2    41      49.422  33.763 111.229  1.00  0.00      ZN2T
ATOM   2310 ZN   ZN2    42      55.314   7.280 100.054  1.00  0.00      ZN2T
ATOM   2314 ZN   ZN2    46      55.457  24.041  96.557  1.00  0.00      ZN2T
ATOM   2316 ZN   ZN2    48      37.683  30.270  84.594  1.00  0.00      ZN2T
ATOM   2317 O1   NO3     1      48.180  33.338  96.532  1.00  0.00      NO3T
ATOM   2318 O2   NO3     1      47.784  32.611  98.495  1.00  0.00      NO3T
ATOM   2319 O3   NO3     1      48.363  31.276  97.000  1.00  0.00      NO3T
ATOM   2320 N4   NO3     1      48.203  32.444  97.384  1.00  0.00      NO3T
ATOM   2321 O1   NO3     2      52.952   7.359 105.096  1.00  0.00      NO3T
ATOM   2322 O2   NO3     2      51.230   6.425 104.399  1.00  0.00      NO3T
ATOM   2323 O3   NO3     2      51.797   6.197 106.331  1.00  0.00      NO3T
ATOM   2324 N4   NO3     2      52.109   6.493 105.228  1.00  0.00      NO3T
ATOM   2337 O1   NO3     6      49.696  31.860 114.548  1.00  0.00      NO3T
ATOM   2338 O2   NO3     6      48.610  32.519 112.918  1.00  0.00      NO3T
ATOM   2339 O3   NO3     6      48.879  30.502 113.283  1.00  0.00      NO3T
ATOM   2340 N4   NO3     6      48.829  31.591 113.719  1.00  0.00      NO3T
ATOM   2345 O1   NO3     8      58.056  18.831  97.972  1.00  0.00      NO3T
ATOM   2346 O2   NO3     8      57.864  16.983  98.805  1.00  0.00      NO3T
ATOM   2347 O3   NO3     8      57.331  18.629  99.922  1.00  0.00      NO3T
ATOM   2348 N4   NO3     8      57.829  18.145  98.906  1.00  0.00      NO3T
ATOM   2349 O1   NO3     9      46.534  51.588  87.847  1.00  0.00      NO3T
ATOM   2350 O2   NO3     9      46.905  49.715  86.900  1.00  0.00      NO3T
ATOM   2351 O3   NO3     9      47.314  50.064  88.931  1.00  0.00      NO3T
ATOM   2352 N4   NO3     9      46.702  50.373  87.881  1.00  0.00      NO3T
ATOM   2361 O1   NO3    12      41.044  27.871  83.971  1.00  0.00      NO3T
ATOM   2362 O2   NO3    12      39.459  26.450  84.019  1.00  0.00      NO3T
ATOM   2363 O3   NO3    12      39.131  28.401  84.794  1.00  0.00      NO3T
ATOM   2364 N4   NO3    12      39.888  27.584  84.271  1.00  0.00      NO3T
ATOM   2365 O1   NO3    13      39.175  31.650  84.387  1.00  0.00      NO3T
ATOM   2366 O2   NO3    13      40.654  32.642  83.372  1.00  0.00      NO3T
ATOM   2367 O3   NO3    13      40.076  33.269  85.397  1.00  0.00      NO3T
ATOM   2368 N4   NO3    13      39.916  32.579  84.360  1.00  0.00      NO3T
ATOM   2389 O1   NO3    19      55.704  29.791  81.064  1.00  0.00      NO3T
ATOM   2390 O2   NO3    19      53.915  29.835  82.029  1.00  0.00      NO3T
ATOM   2391 O3   NO3    19      54.685  31.619  81.293  1.00  0.00      NO3T
ATOM   2392 N4   NO3    19      54.855  30.437  81.643  1.00  0.00      NO3T
ATOM   2397 O1   NO3    21      46.166  40.819  90.063  1.00  0.00      NO3T
ATOM   2398 O2   NO3    21      44.130  40.245  89.543  1.00  0.00      NO3T
ATOM   2399 O3   NO3    21      44.998  42.134  88.900  1.00  0.00      NO3T
ATOM   2400 N4   NO3    21      45.066  41.035  89.500  1.00  0.00      NO3T
ATOM   2405 O1   NO3    23      48.186  40.778  86.324  1.00  0.00      NO3T
ATOM   2406 O2   NO3    23      47.284  42.483  87.080  1.00  0.00      NO3T
ATOM   2407 O3   NO3    23      48.430  41.265  88.304  1.00  0.00      NO3T
ATOM   2408 N4   NO3    23      48.189  41.629  87.165  1.00  0.00      NO3T
ATOM   2417 O1   NO3    26      48.510  37.469  93.443  1.00  0.00      NO3T
ATOM   2418 O2   NO3    26      47.808  38.951  92.046  1.00  0.00      NO3T
ATOM   2419 O3   NO3    26      46.573  38.057  93.440  1.00  0.00      NO3T
ATOM   2420 N4   NO3    26      47.663  38.280  93.006  1.00  0.00      NO3T
ATOM   2437 O1   NO3    31      55.082  37.430  79.150  1.00  0.00      NO3T
ATOM   2438 O2   NO3    31      54.839  37.674  81.244  1.00  0.00      NO3T
ATOM   2439 O3   NO3    31      55.242  35.823  80.491  1.00  0.00      NO3T
ATOM   2440 N4   NO3    31      55.253  37.012  80.310  1.00  0.00      NO3T
ATOM   2457 O1   NO3    36      53.962  23.335  97.948  1.00  0.00      NO3T
ATOM   2458 O2   NO3    36      53.619  23.984  99.917  1.00  0.00      NO3T
ATOM   2459 O3   NO3    36      52.983  22.119  99.434  1.00  0.00      NO3T
ATOM   2460 N4   NO3    36      53.340  23.208  99.048  1.00  0.00      NO3T
ATOM   2465 O1   NO3    38      54.569  31.101 115.970  1.00  0.00      NO3T
ATOM   2466 O2   NO3    38      55.850  29.735 116.604  1.00  0.00      NO3T
ATOM   2467 O3   NO3    38      55.013  31.074 117.913  1.00  0.00      NO3T
ATOM   2468 N4   NO3    38      54.994  30.499 116.907  1.00  0.00      NO3T
ATOM   2469 O1   NO3    39      54.628   6.599  98.095  1.00  0.00      NO3T
ATOM   2470 O2   NO3    39      54.314   6.755  96.000  1.00  0.00      NO3T
ATOM   2471 O3   NO3    39      54.808   4.983  96.856  1.00  0.00      NO3T
ATOM   2472 N4   NO3    39      54.339   6.046  97.001  1.00  0.00      NO3T
ATOM   2481 O1   NO3    42      42.391  29.653  95.416  1.00  0.00      NO3T
ATOM   2482 O2   NO3    42      42.624  31.649  95.116  1.00  0.00      NO3T
ATOM   2483 O3   NO3    42      44.276  30.501  95.228  1.00  0.00      NO3T
ATOM   2484 N4   NO3    42      43.110  30.549  94.978  1.00  0.00      NO3T
ATOM   2485 O1   NO3    43      61.849  46.218  95.348  1.00  0.00      NO3T
ATOM   2486 O2   NO3    43      61.699  45.173  97.074  1.00  0.00      NO3T
ATOM   2487 O3   NO3    43      60.636  44.570  95.658  1.00  0.00      NO3T
ATOM   2488 N4   NO3    43      61.157  45.560  96.078  1.00  0.00      NO3T
ATOM   2501 O1   NO3    47      45.641  22.842  80.898  1.00  0.00      NO3T
ATOM   2502 O2   NO3    47      46.201  24.670  79.937  1.00  0.00      NO3T
ATOM   2503 O3   NO3    47      45.285  24.665  81.737  1.00  0.00      NO3T
ATOM   2504 N4   NO3    47      45.977  24.035  80.967  1.00  0.00      NO3T
ATOM   2509 O1   NO3    49      46.936  32.131  94.119  1.00  0.00      NO3T
ATOM   2510 O2   NO3    49      47.761  31.271  92.392  1.00  0.00      NO3T
ATOM   2511 O3   NO3    49      47.728  30.222  94.175  1.00  0.00      NO3T
ATOM   2512 N4   NO3    49      47.293  31.119  93.477  1.00  0.00      NO3T
ATOM   2513 O1   NO3    50      49.210  26.424  93.358  1.00  0.00      NO3T
ATOM   2514 O2   NO3    50      48.355  25.348  94.944  1.00  0.00      NO3T
ATOM   2515 O3   NO3    50      48.768  27.434  95.169  1.00  0.00      NO3T
ATOM   2516 N4   NO3    50      48.654  26.452  94.459  1.00  0.00      NO3T
ATOM   2521 O1   NO3    52      11.928  42.646  82.631  1.00  0.00      NO3T
ATOM   2522 O2   NO3    52      13.874  42.256  83.267  1.00  0.00      NO3T
ATOM   2523 O3   NO3    52      13.225  41.585  81.316  1.00  0.00      NO3T
ATOM   2524 N4   NO3    52      12.926  42.012  82.479  1.00  0.00      NO3T
ATOM   2529 O1   NO3    54      41.418  29.485  98.259  1.00  0.00      NO3T
ATOM   2530 O2   NO3    54      41.824  28.067  99.679  1.00  0.00      NO3T
ATOM   2531 O3   NO3    54      41.534  30.076 100.289  1.00  0.00      NO3T
ATOM   2532 N4   NO3    54      41.532  29.225  99.457  1.00  0.00      NO3T
ATOM   2557 O1   NO3    61      56.339   7.618 102.070  1.00  0.00      NO3T
ATOM   2558 O2   NO3    61      57.089   6.410 103.719  1.00  0.00      NO3T
ATOM   2559 O3   NO3    61      55.941   8.139 103.981  1.00  0.00      NO3T
ATOM   2560 N4   NO3    61      56.666   7.499 103.257  1.00  0.00      NO3T
ATOM   2577 O1   NO3    66       6.601  43.697  81.192  1.00  0.00      NO3T
ATOM   2578 O2   NO3    66       4.701  44.413  81.065  1.00  0.00      NO3T
ATOM   2579 O3   NO3    66       5.724  43.662  79.365  1.00  0.00      NO3T
ATOM   2580 N4   NO3    66       5.718  44.084  80.499  1.00  0.00      NO3T
ATOM   2581 O1   NO3    67      56.883  23.044  97.907  1.00  0.00      NO3T
ATOM   2582 O2   NO3    67      58.394  23.045  99.372  1.00  0.00      NO3T
ATOM   2583 O3   NO3    67      56.912  21.538  99.405  1.00  0.00      NO3T
ATOM   2584 N4   NO3    67      57.539  22.412  98.759  1.00  0.00      NO3T
ATOM   2585 O1   NO3    68      52.641  41.117  89.604  1.00  0.00      NO3T
ATOM   2586 O2   NO3    68      54.643  40.643  89.977  1.00  0.00      NO3T
ATOM   2587 O3   NO3    68      54.127  42.171  88.703  1.00  0.00      NO3T
ATOM   2588 N4   NO3    68      53.792  41.412  89.533  1.00  0.00      NO3T
ATOM   2589 O1   NO3    69      39.522  29.000  94.296  1.00  0.00      NO3T
ATOM   2590 O2   NO3    69      39.877  28.782  92.241  1.00  0.00      NO3T
ATOM   2591 O3   NO3    69      38.063  28.009  92.985  1.00  0.00      NO3T
ATOM   2592 N4   NO3    69      39.139  28.672  93.175  1.00  0.00      NO3T
ATOM   2597 O1   NO3    71      34.882  32.643  85.477  1.00  0.00      NO3T
ATOM   2598 O2   NO3    71      34.394  32.409  83.437  1.00  0.00      NO3T
ATOM   2599 O3   NO3    71      36.161  31.631  84.194  1.00  0.00      NO3T
ATOM   2600 N4   NO3    71      35.242  32.458  84.292  1.00  0.00      NO3T
END
